# Supplementary material for: Genome-wide analysis of RNA-binding proteins co-expression with alternative splicing events in mitral valve prolapse
Source: Front Immunol. 2023 Apr 26;14:1078266. doi: 10.3389/fimmu.2023.1078266 (PMC10171460; doi:10.3389/fimmu.2023.1078266)
Supplement: Supplementary file 5 [file Table_4.xlsx]

## Sheet: Disease_vs_Health_Down_DEG
Gene	baseMean	log2FoldChange	lfcSE	stat	pvalue	padj	Disease_1	Disease_2	Disease_3	Disease_4	Disease_5	Health_1	Health_2	Health_3	Health_4	Health_5	Symbol	Chr	GeneType	Description
ENSG00000125498.20	127.439	-1.55186	0.427763	-3.62785	0.000285792	0.0665052	1.82	0.94	0.52	0.81	1.19	4.1	2.17	0.96	4.3	3.04	KIR2DL1	chr19	protein_coding	killer cell immunoglobulin like receptor, two Ig domains and long cytoplasmic tail 1
ENSG00000285444.1	588.24	-0.971812	0.240575	-4.03953	5.36e-05	0.0243031	3.48	1.96	3.15	2.15	2.12	5.71	5.25	3.99	4.96	3.43	RP11-147H23.3	chr13	protein_coding	--
ENSG00000042062.13	19.4298	-1.19597	0.457534	-2.61394	0.00895052	0.299191	0.07	0.04	0.05	0.07	0.05	0.11	0.06	0.07	0.24	0.11	RIPOR3	chr20	protein_coding	RIPOR family member 3
ENSG00000049249.9	354.247	-1.09872	0.334611	-3.28357	0.00102501	0.118272	1.03	0.9	0.43	1.25	1.4	3	1.9	1.92	2.1	1.03	TNFRSF9	chr1	protein_coding	TNF receptor superfamily member 9
ENSG00000261360.1	17.9821	-1.22954	0.426934	-2.87993	0.00397763	0.219947	0.05	0.14	0.05	0.14	0.17	0.19	0.14	0.37	0.22	0.28	OTULIN-DT	chr5	lncRNA	OTULIN divergent transcript
ENSG00000273129.2	24.9592	-1.59889	0.465198	-3.437	0.000588194	0.0919664	0.14	0.25	0.03	0.06	0.19	0.44	0.31	0.26	0.47	0.44	PACERR	chr1	lncRNA	PTGS2 antisense NFKB1 complex-mediated expression regulator RNA
ENSG00000270276.2	7.49788	-1.94227	0.682461	-2.84598	0.00442755	0.233618	0.03	0.04	0.11	0.01	0.04	0.2	0.23	0.04	0.09	0.24	H4C15	chr1	protein_coding	H4 clustered histone 15
ENSG00000283525.1	67.9089	-1.14226	0.433193	-2.63684	0.00836833	0.289475	0.5	0.82	0.43	0.74	1.04	1.25	0.88	0.54	1.26	3.3	LLNLR-271C9.1	chr19	transcribed_unprocessed_pseudogene	--
ENSG00000288640.1	530.591	-0.70074	0.269371	-2.6014	0.00928453	0.302013	4.32	4.66	1.9	2.89	4.22	6.77	5.16	5.59	4.4	5.7	CTB-163K11.1	chr7	protein_coding	--
ENSG00000262823.1	26.8059	-0.952539	0.357088	-2.66752	0.00764132	0.285398	0.44	0.54	0.36	0.86	0.27	0.53	1.02	1.18	0.71	0.99	RP13-580F15.2	chr17	lncRNA	--
ENSG00000271361.1	17.521	-1.92756	0.577092	-3.34014	0.000837375	0.108529	0.22	0.26	0.23	0.36	0.58	2.21	1.3	0.83	0.14	1.31	HTATSF1P2	chr6	processed_pseudogene	HIV-1 Tat specific factor 1 pseudogene 2
ENSG00000164821.5	58.1383	-1.88081	0.573559	-3.27919	0.00104107	0.118272	0.84	0.37	0.85	0.93	3	0.83	2.79	2.63	8.07	6.1	DEFA4	chr8	protein_coding	defensin alpha 4
ENSG00000205517.13	96.9871	-1.11122	0.42733	-2.60039	0.0093119	0.302362	0.25	0.78	0.24	0.49	0.26	1.61	0.44	0.85	0.64	0.47	RGL3	chr19	protein_coding	ral guanine nucleotide dissociation stimulator like 3
ENSG00000203814.6	538.013	-0.86343	0.300358	-2.87467	0.00404449	0.221787	3.87	4.5	2.54	2.22	3.58	7.77	7.32	3.67	5.67	3.92	H2BC18	chr1	protein_coding	H2B clustered histone 18
ENSG00000204160.12	17938.3	-0.746921	0.281081	-2.65731	0.00787668	0.287214	94.07	86.24	37.38	49.88	73.05	117.73	117.06	87.79	116.97	100.27	ZDHHC18	chr1	protein_coding	zinc finger DHHC-type palmitoyltransferase 18
ENSG00000272196.2	37.2953	-0.976615	0.333939	-2.92453	0.00344973	0.207753	1.42	1.51	1.04	0.96	1.33	2.64	1.59	1.46	3.45	2.29	H2AC19	chr1	protein_coding	H2A clustered histone 19
ENSG00000131016.17	46.9394	-1.21319	0.458356	-2.64683	0.00812507	0.289475	0.01	0.1	0.06	0.12	0.17	0.24	0.22	0.11	0.24	0.17	AKAP12	chr6	protein_coding	A-kinase anchoring protein 12
ENSG00000078589.13	1355.57	-0.762398	0.168977	-4.51185	6.43e-06	0.00822602	6.47	7.39	11	8.38	7.25	13.88	15.11	10.62	12.06	10.92	P2RY10	chrX	protein_coding	P2Y receptor family member 10
ENSG00000149534.9	125.375	-1.23492	0.445029	-2.77492	0.00552147	0.253081	0.16	0.32	0.51	0.94	0.53	1.67	1.2	0.28	0.83	1.16	MS4A2	chr11	protein_coding	membrane spanning 4-domains A2
ENSG00000123505.19	3463.98	-0.703293	0.22861	-3.07638	0.00209528	0.170285	6.85	10.06	7.24	4.53	7.81	12.08	13.43	10.68	9.95	9.23	AMD1	chr6	protein_coding	adenosylmethionine decarboxylase 1
ENSG00000065618.21	10.03	-2.21827	0.570148	-3.89069	0.0001	0.0370278	0.02	0.02	0.01	0.01	0.01	0.02	0.05	0.06	0.11	0.06	COL17A1	chr10	protein_coding	collagen type XVII alpha 1 chain
ENSG00000188186.10	6081.13	-0.638176	0.242824	-2.62814	0.00858525	0.289693	60.79	70.09	49.14	81.8	87.4	97.6	94.12	69.92	147.64	90.18	LAMTOR4	chr7	protein_coding	late endosomal/lysosomal adaptor, MAPK and MTOR activator 4
ENSG00000157510.14	2.49286	-3.51533	1.25815	-2.79405	0.00520521	1	0	0	0	0	0	0	0.01	0.02	0.04	0.01	AFAP1L1	chr5	protein_coding	actin filament associated protein 1 like 1
ENSG00000134827.8	221.567	-1.13176	0.252337	-4.48512	7.29e-06	0.00822602	2.11	3.06	2.01	3.14	2.87	6.84	7.01	3.82	3.53	5.42	TCN1	chr11	protein_coding	transcobalamin 1
ENSG00000196296.14	85.1309	-1.04411	0.395737	-2.63841	0.00832966	0.289475	0.43	0.18	0.26	0.44	0.43	0.36	0.31	0.58	1.21	0.85	ATP2A1	chr16	protein_coding	ATPase sarcoplasmic/endoplasmic reticulum Ca2+ transporting 1
ENSG00000118113.12	58.7195	-2.28933	0.510027	-4.48864	7.17e-06	0.00822602	0.32	0.12	0.06	0.1	0.2	0.18	0.88	1.44	0.52	0.78	MMP8	chr11	protein_coding	matrix metallopeptidase 8
ENSG00000255163.1	42.9931	-0.870597	0.282111	-3.08601	0.00202862	0.165863	1.97	4.41	3.34	2.14	3.61	5.85	4.81	5.43	3.84	6.29	HSPE1P18	chr11	processed_pseudogene	heat shock protein family E (Hsp10) member 1 pseudogene 18
ENSG00000237520.1	5.62078	-2.20432	0.778196	-2.8326	0.00461711	1	0.33	0.13	0	0.07	0.12	0.35	1.06	0.41	0.76	0.26	RP11-443B7.2	chr1	lncRNA	--
ENSG00000160588.10	3297.37	-0.721323	0.277126	-2.60287	0.00924481	0.301328	15.88	27.19	11.44	10.8	22.31	32.61	28.32	26.03	23.5	25.11	MPZL3	chr11	protein_coding	myelin protein zero like 3
ENSG00000166130.15	2047.58	-0.747894	0.283644	-2.63673	0.00837097	0.289475	10.82	14.72	5.76	6.42	13.51	17.12	18.09	17.6	13.15	15.4	IKBIP	chr12	protein_coding	IKBKB interacting protein
ENSG00000105855.10	14.1394	-1.96014	0.574995	-3.40897	0.00065209	0.0970171	0.01	0.01	0.01	0.01	0.01	0.08	0.04	0.01	0.04	0.02	ITGB8	chr7	protein_coding	integrin subunit beta 8
ENSG00000183688.4	4197.77	-0.710785	0.225534	-3.15156	0.00162399	0.1485	21.09	27.64	17.78	27.9	30.47	41.08	39.82	47.15	38.78	22.81	RFLNB	chr17	protein_coding	refilin B
ENSG00000272941.1	897.159	-0.796603	0.2222	-3.58508	0.00033698	0.069796	17.65	15.44	12.78	14.18	20.65	24.53	27.74	18.16	30.9	28.98	RP11-134L10.1	chr7	lncRNA	--
ENSG00000275243.1	8.85432	-3.018	1.00211	-3.01165	0.00259833	0.181451	0.08	0.24	0.17	0.08	0.22	0.14	0.76	0.29	4.52	0.08	TRBV16	chr7	TR_V_gene	T cell receptor beta variable 16
ENSG00000280734.3	197.76	-0.711113	0.269889	-2.63484	0.00841779	0.289475	0.66	0.77	0.79	0.4	0.81	0.94	1.48	0.67	1.05	1.05	LINC01232	chr13	lncRNA	long intergenic non-protein coding RNA 1232
ENSG00000211777.2	36.855	-1.19827	0.412339	-2.90602	0.00366057	0.212714	0.53	1.16	1.3	2.31	1	2.68	4.28	3.46	1.34	1.33	TRAV3	chr14	TR_V_gene	T cell receptor alpha variable 3
ENSG00000076685.19	7307.71	-0.628299	0.207522	-3.02763	0.00246477	0.178499	19.52	19.26	15.63	14.8	19.38	27.07	32.57	18.3	23.48	25.93	NT5C2	chr10	protein_coding	5'-nucleotidase, cytosolic II
ENSG00000162413.16	1776.24	-0.6261	0.21222	-2.95024	0.00317527	0.199303	5.35	8.03	4.64	4.42	6.1	9.11	9.43	7.62	7.42	7.49	KLHL21	chr1	protein_coding	kelch like family member 21
ENSG00000073737.17	1633.86	-0.915414	0.238298	-3.84147	0.0001223	0.0403611	9.69	9.69	6.99	6.01	9.99	14.4	20.35	11.91	15.3	12.7	DHRS9	chr2	protein_coding	dehydrogenase/reductase 9
ENSG00000254006.5	1.62489	-4.17684	1.31291	-3.18137	0.00146582	1	0	0	0	0	0	0.08	0.06	0.09	0.13	0.13	RP11-1D12.2	chr8	lncRNA	--
ENSG00000235568.7	12041.9	-0.787376	0.270999	-2.90545	0.00366722	0.212714	47.01	55.3	27.44	25.23	56.63	64.13	70.12	61.07	80.05	68.31	NFAM1	chr22	protein_coding	NFAT activating protein with ITAM motif 1
ENSG00000165863.17	7.55083	-2.23112	0.77883	-2.86471	0.00417394	0.226153	0	0.01	0	0.08	0.06	0.14	0.21	0.06	0.18	0.08	C10orf82	chr10	protein_coding	chromosome 10 open reading frame 82
ENSG00000115507.10	169.755	-1.1968	0.390412	-3.06548	0.00217319	0.170285	0.46	0.5	0.24	0.48	1.31	1.92	0.92	0.96	1.32	1.29	OTX1	chr2	protein_coding	orthodenticle homeobox 1
ENSG00000187475.6	3.92269	-2.47412	0.870578	-2.84192	0.00448421	1	0.11	0.08	0	0.04	0	0.17	0.4	0.21	0.16	0.27	H1-6	chr6	protein_coding	H1.6 linker histone, cluster member
ENSG00000173114.13	276.359	-1.59893	0.343575	-4.65381	3.26e-06	0.00792677	0.55	1.03	1.31	1.71	0.58	2.51	2.37	5.46	2.48	1.5	LRRN3	chr7	protein_coding	leucine rich repeat neuronal 3
ENSG00000139044.12	69.1795	-2.32282	0.530958	-4.37477	1.22e-05	0.00930924	0.1	0.13	0.13	0.06	0.04	0.63	0.16	0.27	0.87	0.12	B4GALNT3	chr12	protein_coding	beta-1,4-N-acetyl-galactosaminyltransferase 3
ENSG00000160593.19	48757.5	-0.597135	0.207163	-2.88244	0.00394609	0.219947	142.97	149.05	94.31	101.34	145.64	182.93	174.01	154.61	193.79	191.36	JAML	chr11	protein_coding	junction adhesion molecule like
ENSG00000196872.12	171.359	-1.09643	0.375238	-2.92195	0.00347848	0.207753	0.74	1.01	0.22	0.69	0.58	1.53	1.22	0.83	1.95	0.93	CRACDL	chr2	protein_coding	CRACD like
ENSG00000146555.19	16.4405	-1.37823	0.471426	-2.92354	0.00346079	0.207753	0.02	0.02	0.01	0.03	0.03	0.08	0.03	0.04	0.06	0.04	SDK1	chr7	protein_coding	sidekick cell adhesion molecule 1
ENSG00000279884.1	627.707	-0.779051	0.281726	-2.76527	0.00568749	0.254651	9.73	20.3	10.18	10.37	18.15	25.2	23.26	13.74	19.66	27.54	RP11-483E17.1	chr2	TEC	--
ENSG00000248712.7	182.677	-0.836509	0.277767	-3.01155	0.00259916	0.181451	1.21	1.88	1.17	1.21	1.79	2.65	1.63	1.84	3.67	2.18	CCDC153	chr11	protein_coding	coiled-coil domain containing 153
ENSG00000164849.10	36.4198	-0.962351	0.343271	-2.80348	0.00505549	0.247337	0.08	0.25	0.21	0.42	0.17	0.44	0.37	0.38	0.31	0.49	GPR146	chr7	protein_coding	G protein-coupled receptor 146
ENSG00000136999.5	412.223	-1.00185	0.369773	-2.70936	0.00674131	0.272969	4.31	4.05	1.31	2.47	2.41	9.53	5.47	5.66	3.33	3.64	CCN3	chr8	protein_coding	cellular communication network factor 3
ENSG00000172995.17	5.15137	-3.27913	0.894553	-3.66566	0.000246704	1	0	0	0	0	0.01	0.03	0.01	0.05	0.01	0.02	ARPP21	chr3	protein_coding	cAMP regulated phosphoprotein 21
ENSG00000202019.1	314.684	-1.03158	0.261792	-3.94048	8.13e-05	0.0320879	64.78	48.19	71.71	36.15	66.07	100.35	107.01	78.46	158.47	97.19	Y_RNA	chr22	misc_RNA	--
ENSG00000153563.16	4021.89	-0.968215	0.221381	-4.37352	1.22e-05	0.00930924	17.91	28.21	35.06	32.12	15.86	34.51	56.87	56.77	41.8	41	CD8A	chr2	protein_coding	CD8a molecule
ENSG00000102796.12	697.074	-0.887625	0.27065	-3.2796	0.00103954	0.118272	4.97	2.31	5.17	3.72	3.53	8.34	6.14	5.06	9.03	4.87	DHRS12	chr13	protein_coding	dehydrogenase/reductase 12
ENSG00000139318.8	9058.23	-1.00349	0.334425	-3.00066	0.00269395	0.184864	49.68	63.71	31.49	16.63	55.79	98.18	92.48	92.25	74.63	54.66	DUSP6	chr12	protein_coding	dual specificity phosphatase 6
ENSG00000099985.4	743.366	-0.747817	0.265062	-2.82129	0.00478315	0.241835	10.03	6.15	5.25	5.46	9.58	13.65	10.12	9.41	9.86	14.66	OSM	chr22	protein_coding	oncostatin M
ENSG00000152684.11	606.315	-0.608228	0.218907	-2.77848	0.00546138	0.252881	2.15	3.87	4.14	2.2	3.37	5.43	4.63	4.24	4.06	3.65	PELO	chr5	protein_coding	pelota mRNA surveillance and ribosome rescue factor
ENSG00000184860.10	79.0766	-0.83878	0.247743	-3.38569	0.000709995	0.098375	0.14	0.12	0.11	0.21	0.1	0.23	0.18	0.23	0.2	0.3	SDR42E1	chr16	protein_coding	short chain dehydrogenase/reductase family 42E, member 1
ENSG00000113369.9	4487.22	-0.720708	0.246238	-2.92687	0.00342388	0.207753	14.89	25.82	20.45	13.63	21.8	32.79	39.35	23.02	19.44	32.77	ARRDC3	chr5	protein_coding	arrestin domain containing 3
ENSG00000086548.9	31.2343	-1.85084	0.483417	-3.82866	0.000128842	0.0417609	0.18	0.1	0.11	0.06	0.19	0.11	0.47	0.33	0.67	0.6	CEACAM6	chr19	protein_coding	CEA cell adhesion molecule 6
ENSG00000154269.15	53.9153	-1.17253	0.424808	-2.76015	0.00577745	0.254651	0.06	0.14	0.25	0.45	0.35	0.7	0.62	0.25	0.51	0.43	ENPP3	chr6	protein_coding	ectonucleotide pyrophosphatase/phosphodiesterase 3
ENSG00000259962.1	29.0527	-1.46833	0.440154	-3.33596	0.000850057	0.108529	1.12	2.43	0.67	0.65	0.59	3.65	3.61	2.02	2.8	2.02	RP11-44F14.4	chr16	unprocessed_pseudogene	--
ENSG00000256249.1	12.9317	-1.29307	0.463933	-2.78718	0.00531681	0.249264	0.17	0.09	0.06	0.05	0.12	0.25	0.24	0.2	0.14	0.33	RP11-324E6.6	chr12	lncRNA	--
ENSG00000170956.17	4576.46	-0.88346	0.246057	-3.59046	0.000330093	0.0696688	35.19	39.02	23.92	18.54	36.9	56.07	60.29	45.24	50.81	53.65	CEACAM3	chr19	protein_coding	CEA cell adhesion molecule 3
ENSG00000148450.13	991.86	-0.750896	0.242301	-3.09902	0.0019416	0.16019	10.17	10.42	8.28	8.61	15.26	12.76	17.16	12.57	21.61	18.37	MSRB2	chr10	protein_coding	methionine sulfoxide reductase B2
ENSG00000283239.1	131.077	-2.75971	1.02345	-2.69647	0.00700797	0.276525	0.18	0.09	0.12	0.14	0.13	0.09	2	2.13	0.06	0.05	KBTBD11-OT1	chr8	protein_coding	KBTBD11 overlapping transcript 1
ENSG00000274008.1	41.9053	-1.0745	0.389748	-2.75691	0.00583513	0.255213	2.39	2.76	1.37	2.01	4.16	8.09	5.48	4	2.24	5.16	Metazoa_SRP	chr10	misc_RNA	--
ENSG00000096006.12	104.309	-1.47743	0.356325	-4.14629	3.38e-05	0.0180395	0.61	0.54	0.66	0.66	1.01	0.5	1.83	2.66	2.2	1.86	CRISP3	chr6	protein_coding	cysteine rich secretory protein 3
ENSG00000211670.2	16.1031	-1.19694	0.414011	-2.89108	0.0038392	0.217088	0.66	0.77	0.32	0.87	0.39	1.7	1.49	1.14	1.26	0.78	IGLV3-9	chr22	IG_V_gene	immunoglobulin lambda variable 3-9
ENSG00000168016.15	3393.84	-0.79	0.18679	-4.22936	2.34e-05	0.0146684	6.64	5.84	5.68	4.85	5.93	9.94	11.86	8.13	7.52	9.15	TRANK1	chr3	protein_coding	tetratricopeptide repeat and ankyrin repeat containing 1
ENSG00000185909.15	290.68	-1.04652	0.298898	-3.50126	0.000463072	0.0849012	2.07	1.59	1.99	4.05	2.85	4.41	2.47	5.48	7.14	4.25	KLHDC8B	chr3	protein_coding	kelch domain containing 8B
ENSG00000128016.7	23201.3	-0.801846	0.282637	-2.83701	0.00455375	0.237515	243.8	284.12	214.73	121.43	337.93	548.96	320.1	325.17	335.02	430.84	ZFP36	chr19	protein_coding	ZFP36 ring finger protein
ENSG00000132109.10	2908.46	-0.681543	0.175527	-3.88284	0.000103245	0.0370823	27.66	37.01	32.93	26.88	39.57	47.82	59.26	42.07	43.47	50.95	TRIM21	chr11	protein_coding	tripartite motif containing 21
ENSG00000105088.9	66.136	-0.725623	0.275553	-2.63334	0.00845503	0.289693	0.21	0.51	0.81	0.74	0.67	0.86	0.85	1.05	0.92	0.74	OLFM2	chr19	protein_coding	olfactomedin 2
ENSG00000237803.6	174.295	-0.925095	0.312165	-2.96348	0.00304185	0.197895	1.09	1.33	0.48	0.61	0.89	2.1	1.19	1.76	1.6	1.25	LINC00211	chr2	lncRNA	long intergenic non-protein coding RNA 211
ENSG00000173535.15	5634.62	-0.915384	0.284841	-3.21367	0.00131052	0.133466	91.09	96.56	35.86	52.69	75.03	134.89	127.78	102.87	136.69	123.09	TNFRSF10C	chr8	protein_coding	TNF receptor superfamily member 10c
ENSG00000146859.6	3680.35	-1.00925	0.280285	-3.60082	0.000317219	0.0692539	26.57	35.58	30.01	15.87	41.11	58.79	75.33	42.1	37.73	65.74	TMEM140	chr7	protein_coding	transmembrane protein 140
ENSG00000163710.9	2.81554	-3.06395	1.16949	-2.61991	0.00879536	1	0.02	0	0	0	0.01	0.01	0.04	0.03	0.07	0.04	PCOLCE2	chr3	protein_coding	procollagen C-endopeptidase enhancer 2
ENSG00000179869.15	14.3398	-1.86516	0.494452	-3.77217	0.000161833	0.0480147	0.01	0.01	0	0	0.02	0.03	0.03	0.05	0.02	0.02	ABCA13	chr7	protein_coding	ATP binding cassette subfamily A member 13
ENSG00000172116.23	1871.84	-1.03332	0.333075	-3.10237	0.0019198	0.159115	4.65	6.59	6.94	13.2	2.54	8.33	14.5	15.29	15.14	9.59	CD8B	chr2	protein_coding	CD8b molecule
ENSG00000166579.16	3771.47	-0.751683	0.242039	-3.10562	0.00189878	0.158824	10.35	12.93	7.62	6.53	12.14	18.29	18.19	14.69	12.09	15.02	NDEL1	chr17	protein_coding	nudE neurodevelopment protein 1 like 1
ENSG00000182253.15	80.7226	-1.84935	0.564098	-3.27842	0.00104389	0.118272	0.16	0.08	0.24	0.04	0.12	0.19	0.38	0.12	0.24	1.23	SYNM	chr15	protein_coding	synemin
ENSG00000243806.1	24.7014	-1.0749	0.380742	-2.82317	0.00475513	0.241644	0.71	0.26	0.96	0.82	0.39	1.46	1.19	1.73	0.79	0.86	RPL7P18	chr5	processed_pseudogene	ribosomal protein L7 pseudogene 18
ENSG00000281106.4	364.356	-1.21611	0.30384	-4.00246	6.27e-05	0.0264617	2.23	0.75	1.66	1.83	1.01	3.47	3.39	4.08	3.36	1.87	TMEM272	chr13	protein_coding	transmembrane protein 272
ENSG00000197965.12	3130.31	-0.855758	0.310328	-2.75759	0.0058229	0.255213	12.54	6.8	5.8	6.11	12.63	11.47	12.89	11.75	21.95	16.72	MPZL1	chr1	protein_coding	myelin protein zero like 1
ENSG00000163751.4	112.565	-1.17346	0.372429	-3.15081	0.00162817	0.1485	0.47	0.76	0.81	2.52	1.03	2.49	2.58	1.3	2.64	2.22	CPA3	chr3	protein_coding	carboxypeptidase A3
ENSG00000105011.9	645.929	-0.94043	0.308776	-3.04567	0.00232161	0.172703	5.99	8.99	2.99	5.63	8.1	12.23	13.48	7.94	14.34	8.64	ASF1B	chr19	protein_coding	anti-silencing function 1B histone chaperone
ENSG00000149305.7	6.31734	-1.96923	0.73831	-2.66721	0.00764835	1	0.02	0.03	0.02	0	0.01	0.11	0.05	0.03	0.05	0.03	HTR3B	chr11	protein_coding	5-hydroxytryptamine receptor 3B
ENSG00000211716.2	64.8181	-1.13111	0.405947	-2.78634	0.00533067	0.249264	1.41	3.94	3.23	4.25	2.26	7.89	11.38	3.45	3.8	3.25	TRBV9	chr7	TR_V_gene	T cell receptor beta variable 9
ENSG00000174132.9	801.766	-0.755171	0.285399	-2.64602	0.00814448	0.289475	13.22	20.02	8.58	7.66	12.41	17.9	25.58	20.21	19.81	14.82	FAM174A	chr5	protein_coding	family with sequence similarity 174 member A
ENSG00000160179.19	920.632	-0.669188	0.243219	-2.75138	0.00593456	0.256472	3.08	3.8	1.76	3.11	4.59	5	5.36	4.79	4.61	4.54	ABCG1	chr21	protein_coding	ATP binding cassette subfamily G member 1
ENSG00000117115.13	6438.32	-0.890425	0.27732	-3.21082	0.00132356	0.133466	16.34	17.7	21.05	20.27	32.03	56.61	19.15	32.23	39.5	35.25	PADI2	chr1	protein_coding	peptidyl arginine deiminase 2
ENSG00000204389.10	6273.43	-0.863429	0.267807	-3.22407	0.00126381	0.130337	47.37	65.85	33.73	34.39	78.56	89.71	89.12	76.04	104.3	82.63	HSPA1A	chr6	protein_coding	heat shock protein family A (Hsp70) member 1A
ENSG00000123405.14	8966.91	-0.667073	0.249816	-2.67026	0.00757922	0.285398	83.91	110.76	50.85	60.08	105.26	130.94	117.21	107	130.77	125.81	NFE2	chr12	protein_coding	nuclear factor, erythroid 2
ENSG00000165175.16	3762.96	-0.72591	0.246253	-2.94782	0.00320025	0.199303	17.76	25.27	13.03	11.1	15	25.97	27.96	24.59	27.42	21.46	MID1IP1	chrX	protein_coding	MID1 interacting protein 1
ENSG00000206199.11	23.2256	-1.38595	0.521366	-2.6583	0.00785349	0.287214	0.1	0.09	0.01	0.03	0.04	0.22	0.14	0.08	0.13	0.09	ANKUB1	chr3	protein_coding	ankyrin repeat and ubiquitin domain containing 1
ENSG00000214717.12_PAR_Y	27.0546	-0.902673	0.341894	-2.64022	0.0082853	0.289475	0.15	0.12	0.09	0.06	0.13	0.27	0.17	0.18	0.16	0.18	ZBED1	chrY	protein_coding	zinc finger BED-type containing 1
ENSG00000107147.14	7.79725	-1.99622	0.702437	-2.84185	0.00448521	0.235292	0.01	0	0.01	0.01	0	0.01	0.01	0.03	0.04	0.01	KCNT1	chr9	protein_coding	potassium sodium-activated channel subfamily T member 1
ENSG00000211685.3	59.4954	-2.05733	0.588603	-3.49529	0.000473554	0.0852487	0.81	0.87	1.06	2.2	2.59	8.59	1.2	12.04	0.86	6.62	IGLC7	chr22	IG_C_gene	immunoglobulin lambda constant 7
ENSG00000178803.12	31.5458	-2.10351	0.503304	-4.1794	2.92e-05	0.0165788	0.04	0.08	0.07	0.11	0.12	0.55	0.2	0.07	0.4	0.44	ADORA2A-AS1	chr22	lncRNA	ADORA2A antisense RNA 1
ENSG00000263724.2	15.6745	-1.25924	0.455119	-2.76684	0.00566022	0.254515	0.02	0.05	0.03	0.08	0.07	0.12	0.11	0.06	0.17	0.1	DLGAP1-AS3	chr18	lncRNA	DLGAP1 antisense RNA 3
ENSG00000287892.1	5.04264	-2.25121	0.864659	-2.60358	0.00922566	1	0.07	0	0.02	0.12	0	0.1	0.09	0.36	0.09	0.27	RP11-505E24.4	chr15	lncRNA	--
ENSG00000262332.1	50.3126	-1.049	0.393222	-2.6677	0.00763736	0.285398	2.18	3.04	0.86	0.84	1.43	2.66	3.02	2.62	4.83	3.25	RP11-517A5.7	chr16	lncRNA	--
ENSG00000276953.1	52.0034	-1.60454	0.495473	-3.2384	0.00120202	0.126115	2.58	1.01	2.16	1.97	1.28	1.99	6.12	3.44	1.72	12.41	TRBV12-4	chr7	TR_V_gene	T cell receptor beta variable 12-4
ENSG00000183813.7	85.0836	-1.00694	0.386341	-2.60634	0.00915155	0.301328	0.37	0.52	0.79	0.35	0.65	0.86	1.93	0.89	0.33	0.95	CCR4	chr3	protein_coding	C-C motif chemokine receptor 4
ENSG00000257017.9	251.341	-0.691496	0.220821	-3.13147	0.00173933	0.151782	0.93	1.44	0.94	0.68	0.94	1.36	1.27	1.63	1.68	1.51	HP	chr16	protein_coding	haptoglobin
ENSG00000234782.3	12.5688	-1.15633	0.397995	-2.90538	0.00366809	0.212714	0.48	0.32	0.57	0.39	0.4	0.76	0.72	1.16	0.96	0.86	TPT1P9	chr9	processed_pseudogene	tumor protein, translationally-controlled 1 pseudogene 9
ENSG00000181631.7	9242.11	-1.03033	0.336928	-3.05802	0.00222807	0.171363	69.89	94.51	37.47	25.32	77.81	131.36	151.32	102.88	93.58	110.84	P2RY13	chr3	protein_coding	purinergic receptor P2Y13
ENSG00000213542.3	99.3146	-1.05537	0.230432	-4.57997	4.65e-06	0.00822602	2.08	2.87	2.87	1.37	2.35	5.11	4.29	4.27	4.47	4.06	RP11-467H10.1	chr7	processed_pseudogene	--
ENSG00000165046.13	396.709	-0.798289	0.221123	-3.61015	0.000306014	0.0677374	1.37	1.63	1.07	1.36	1.27	2.46	2.74	1.52	2.15	1.91	LETM2	chr8	protein_coding	leucine zipper and EF-hand containing transmembrane protein 2
ENSG00000162630.6	24.417	-1.56888	0.503257	-3.11745	0.00182422	0.156926	0.06	0.08	0.2	0.07	0.09	0.63	0.19	0.13	0.14	0.25	B3GALT2	chr1	protein_coding	beta-1,3-galactosyltransferase 2
ENSG00000163545.11	3290.17	-0.740985	0.287329	-2.57887	0.00991233	0.312359	22.07	27.08	14.74	11.25	26.39	39.39	35.73	23.06	33.08	27.56	NUAK2	chr1	protein_coding	NUAK family kinase 2
ENSG00000076662.10	27572.5	-0.59966	0.226009	-2.65326	0.00797185	0.288105	237.5	274.48	173.13	176.2	244.38	348.16	273.95	244.9	395.13	297.91	ICAM3	chr19	protein_coding	intercellular adhesion molecule 3
ENSG00000081985.13	79.4572	-0.979318	0.343929	-2.84745	0.00440715	0.233325	0.26	0.11	0.37	0.32	0.22	0.34	0.82	0.35	0.33	0.44	IL12RB2	chr1	protein_coding	interleukin 12 receptor subunit beta 2
ENSG00000279281.1	15.2714	-2.71345	0.736592	-3.68379	0.000229795	0.059728	0.03	0.07	0.03	0.11	0.05	0.53	0.29	0.44	0.41	0	RP11-226M10.3	chr17	TEC	--
ENSG00000158748.4	7.58134	-2.61032	0.812103	-3.21427	0.00130776	0.133466	0.01	0.03	0.01	0.03	0.01	0.15	0.01	0.11	0.15	0.02	HTR6	chr1	protein_coding	5-hydroxytryptamine receptor 6
ENSG00000169242.12	30.6242	-1.16067	0.423925	-2.7379	0.00618326	0.261614	0.28	0.41	0.18	0.21	0.16	0.29	1	0.38	0.35	0.55	EFNA1	chr1	protein_coding	ephrin A1
ENSG00000182782.8	5102.25	-1.22651	0.408457	-3.00279	0.00267517	0.184831	73.49	58.49	19.69	17.8	32.56	126.13	73.1	103.02	102.55	49.61	HCAR2	chr12	protein_coding	hydroxycarboxylic acid receptor 2
ENSG00000012223.13	1106.57	-2.47619	0.57866	-4.27918	1.88e-05	0.0121598	2.38	1.86	0.8	2.35	4.47	2.33	11.61	14.79	17.75	15.8	LTF	chr3	protein_coding	lactotransferrin
ENSG00000203812.2	53.1774	-1.42738	0.408968	-3.49021	0.000482637	0.0852487	1.76	1.55	1.33	1.61	1.18	3.96	2.94	1.32	2.54	7.82	H2AC18	chr1	protein_coding	H2A clustered histone 18
ENSG00000101425.14	198.884	-0.95766	0.328555	-2.91477	0.00355955	0.211142	2.18	1.06	1.45	1.42	1.54	1.61	1.46	3.3	4.56	3	BPI	chr20	protein_coding	bactericidal permeability increasing protein
ENSG00000189269.12	60.3512	-0.931641	0.340044	-2.73977	0.00614821	0.261349	0.89	1.6	0.49	0.94	0.56	1.91	1.12	1.57	1.94	1.44	DRICH1	chr22	protein_coding	aspartate rich 1
ENSG00000197561.7	55.8083	-1.47828	0.545996	-2.7075	0.00677927	0.273446	0.62	0.59	0.4	1.5	1.01	0.57	1.13	0.82	5.01	2.87	ELANE	chr19	protein_coding	elastase, neutrophil expressed
ENSG00000179913.11	2.14428	-3.27631	1.20966	-2.70846	0.0067596	1	0.01	0	0	0	0.01	0.03	0.04	0.04	0.06	0.02	B3GNT3	chr19	protein_coding	UDP-GlcNAc:betaGal beta-1,3-N-acetylglucosaminyltransferase 3
ENSG00000234506.5	885.081	-1.07026	0.294743	-3.63115	0.000282157	0.0665052	38.68	39.52	17.74	21.03	34.1	63.76	53.36	43.41	81.74	55.7	LINC01506	chr9	lncRNA	long intergenic non-protein coding RNA 1506
ENSG00000276698.1	18.0858	-0.933546	0.35366	-2.63967	0.00829874	0.289475	0.46	0.38	0.58	0.65	0.63	0.63	0.92	0.87	1.33	1	RP11-468E2.10	chr14	lncRNA	--
ENSG00000244361.1	7.6155	-1.64717	0.556783	-2.95836	0.00309276	0.199303	0.26	0.43	0.27	0.27	0.4	1.06	0.57	0.85	0.63	1.62	RPL30P7	chr5	processed_pseudogene	ribosomal protein L30 pseudogene 7
ENSG00000160781.17	354.99	-1.01076	0.351022	-2.87949	0.00398319	0.219947	2.35	5.29	1.87	2.1	1.46	5.03	3.27	5.59	3.39	7.61	PAQR6	chr1	protein_coding	progestin and adipoQ receptor family member 6
ENSG00000271857.1	62.1927	-0.696067	0.255449	-2.72488	0.00643255	0.267179	1.37	2.01	0.88	1.85	1.15	2.13	2.11	2.31	2.29	2.08	RP1-244F24.1	chr6	lncRNA	--
ENSG00000224114.1	31.9539	-8.48119	1.82807	-4.63943	3.49e-06	0.00792677	0	0	0	0	0	6.94	5.92	6.51	0.13	0.06	RP11-343H5.4	chr1	processed_pseudogene	--
ENSG00000070501.12	2035.66	-0.627817	0.219315	-2.86262	0.00420149	0.226968	12.26	11.48	12.3	7.6	11.4	14.69	21.63	12.02	15.48	15.16	POLB	chr8	protein_coding	DNA polymerase beta
ENSG00000226862.1	51.2017	-1.2609	0.395696	-3.18653	0.00143988	0.139814	2.98	4.37	1.02	1.91	3.05	5.06	4.71	4.92	10.37	5	RP11-569A11.1	chr1	lncRNA	--
ENSG00000226328.7	884.319	-0.841403	0.275611	-3.05286	0.0022667	0.172703	7.19	6.73	6.95	4.54	3.09	13.07	11.01	8.43	7.72	7.17	NUP50-DT	chr22	lncRNA	NUP50 divergent transcript
ENSG00000173391.9	16.7714	-2.07314	0.492188	-4.21209	2.53e-05	0.0148146	0.08	0.04	0.02	0.06	0.09	0.12	0.14	0.38	0.22	0.32	OLR1	chr12	protein_coding	oxidized low density lipoprotein receptor 1
ENSG00000167633.18	110.227	-1.58709	0.510029	-3.11177	0.00185972	0.158158	0.69	1.19	0.41	0.35	1.47	4.07	0.62	3.73	2.24	1.02	KIR3DL1	chr19	protein_coding	killer cell immunoglobulin like receptor, three Ig domains and long cytoplasmic tail 1
ENSG00000274514.1	6.54032	-1.9196	0.732374	-2.62107	0.00876542	1	0.2	0.5	0.32	0.31	0.09	0.97	0.38	0.36	0.73	2.49	Metazoa_SRP	chr3	misc_RNA	--
ENSG00000270804.1	430.171	-0.737738	0.206572	-3.57133	0.000355168	0.0701922	7.97	10.27	11.56	8.31	11.08	15.4	14.48	10.25	19.26	15.8	CTD-2583A14.11	chr19	transcribed_processed_pseudogene	--
ENSG00000229833.10	2741.52	-0.687776	0.244076	-2.81787	0.00483431	0.243068	27.03	22.13	24.75	27.95	35.97	29.35	32.24	41.09	65.79	36.74	PET100	chr19	protein_coding	PET100 cytochrome c oxidase chaperone
ENSG00000125910.6	3442.33	-0.675666	0.215303	-3.13821	0.00169984	0.149776	42.6	48.82	37.77	44.58	52.15	65.75	58.24	44.46	86.85	78.01	S1PR4	chr19	protein_coding	sphingosine-1-phosphate receptor 4
ENSG00000164047.6	555.979	-1.53461	0.346749	-4.42572	9.61e-06	0.00875311	8.09	9.88	4.75	9.51	21.78	25.31	20.82	33.8	40.19	26.02	CAMP	chr3	protein_coding	cathelicidin antimicrobial peptide
ENSG00000159388.6	19737.5	-0.935293	0.276059	-3.38802	0.000703997	0.0982942	162.07	133.46	114.89	84.97	193.62	328.58	161.8	202.72	259.39	281.5	BTG2	chr1	protein_coding	BTG anti-proliferation factor 2
ENSG00000245954.8	322.102	-0.904286	0.261583	-3.45698	0.00054626	0.0909947	1.83	1.44	5.04	3.57	3.23	4.85	4.86	5.98	4.62	5.28	LINC02273	chr4	lncRNA	long intergenic non-protein coding RNA 2273
ENSG00000183691.6	171.824	-1.30418	0.383575	-3.40006	0.000673721	0.097499	0.4	1.56	1.64	2.87	1.14	2.77	3.5	5	3.98	1.66	NOG	chr17	protein_coding	noggin
ENSG00000131355.15	3183.67	-0.995776	0.316188	-3.14932	0.00163652	0.1485	31.02	24.27	10.86	11.64	25.69	47.73	40.55	41.17	33.31	34.07	ADGRE3	chr19	protein_coding	adhesion G protein-coupled receptor E3
ENSG00000116741.8	63348.2	-1.14448	0.33219	-3.44526	0.000570517	0.0919664	542.64	616.45	262.76	277.98	933.44	1330.67	1156.35	958.01	1022.45	1018.08	RGS2	chr1	protein_coding	regulator of G protein signaling 2
ENSG00000185875.13	67.3789	-0.599909	0.214612	-2.79532	0.00518478	0.247507	0.26	0.4	0.49	0.37	0.49	0.57	0.52	0.68	0.45	0.6	THNSL1	chr10	protein_coding	threonine synthase like 1
ENSG00000240247.8	35.3438	-3.88074	1.1298	-3.43488	0.000592808	0.0919664	0.33	0.11	0.36	0.12	0.37	0.25	0.75	0.2	13.71	2.17	DEFA1B	chr8	protein_coding	defensin alpha 1B
ENSG00000163520.14	60.1694	-0.912175	0.271402	-3.36097	0.000776679	0.10374	0.25	0.26	0.25	0.31	0.16	0.38	0.31	0.61	0.54	0.33	FBLN2	chr3	protein_coding	fibulin 2
ENSG00000211784.2	13.5667	-1.72512	0.578312	-2.98302	0.00285416	0.190057	0.29	0.22	0.85	0.3	0.75	1.29	0.63	3.62	1.07	0.8	TRAV10	chr14	TR_V_gene	T cell receptor alpha variable 10
ENSG00000101460.13	493.182	-0.977552	0.370717	-2.63692	0.00836618	0.289475	12	7.1	5.18	7.82	8.15	8.06	16.38	9.31	29.48	10.64	MAP1LC3A	chr20	protein_coding	microtubule associated protein 1 light chain 3 alpha
ENSG00000158825.6	3759.4	-0.749216	0.271342	-2.76115	0.00575985	0.254651	95.28	91.89	73.92	90.17	132.16	136.38	172.43	95.01	229.28	116.06	CDA	chr1	protein_coding	cytidine deaminase
ENSG00000148346.12	291.33	-2.14682	0.465963	-4.60727	4.08e-06	0.00822602	1.71	1.2	0.77	1.56	4.21	1.82	6.86	8.98	10.18	11.66	LCN2	chr9	protein_coding	lipocalin 2
ENSG00000206344.7	2396.29	-1.09927	0.335627	-3.27527	0.0010556	0.118272	20.02	18.96	7.89	10.81	24.12	41.61	35.85	19.74	26.04	42.06	HCG27	chr6	lncRNA	HLA complex group 27
ENSG00000178726.7	1211.86	-1.16229	0.427411	-2.71938	0.00654054	0.2692	8.22	8.01	1.46	1.97	5.62	14.2	10.73	11.18	9.05	9.41	THBD	chr20	protein_coding	thrombomodulin
ENSG00000177688.7	3.53799	-2.3462	0.893625	-2.62549	0.00865247	1	0.03	0.05	0	0	0.08	0.19	0.21	0.15	0.06	0.16	SUMO4	chr6	protein_coding	small ubiquitin like modifier 4
ENSG00000122779.18	761.804	-0.58537	0.159057	-3.68025	0.000233009	0.059728	1.98	1.63	1.86	2.13	1.72	2.53	2.4	3.49	1.96	2.65	TRIM24	chr7	protein_coding	tripartite motif containing 24
ENSG00000159556.10	211.406	-0.966957	0.373356	-2.58991	0.00960023	0.308414	2.32	2.73	1.58	1.01	1.55	2.35	5.59	1.68	4.54	2.63	ISL2	chr15	protein_coding	ISL LIM homeobox 2
ENSG00000184292.7	51.3294	-1.5263	0.497715	-3.06661	0.00216502	0.170285	0.73	0.36	0.31	0.42	0.21	0.82	0.62	3.05	0.5	0.68	TACSTD2	chr1	protein_coding	tumor associated calcium signal transducer 2
ENSG00000272234.1	5.51183	-2.07364	0.682673	-3.03752	0.0023853	1	0.09	0	0.1	0.09	0.21	0.36	0.22	0.54	0.39	0.46	CTD-2325A15.5	chr5	lncRNA	--
ENSG00000181274.7	11750.4	-0.800367	0.276309	-2.89664	0.00377185	0.215292	103.16	170.9	70.09	64.96	128.06	183.41	202.31	161.16	156.61	176.17	FRAT2	chr10	protein_coding	FRAT regulator of WNT signaling pathway 2
ENSG00000079385.23	1089.96	-1.12377	0.23737	-4.73425	2.2e-06	0.00792677	4.63	3.51	2.47	3.01	3.74	7.38	8.75	5.92	7.6	5.78	CEACAM1	chr19	protein_coding	CEA cell adhesion molecule 1
ENSG00000274213.1	278.477	-0.82538	0.314134	-2.62748	0.00860209	0.289693	16.69	20.99	10.51	10.18	22.42	33.55	20.12	16.98	25.98	37.59	RP11-670E13.6	chr17	lncRNA	--
ENSG00000147408.14	1049.93	-0.728143	0.192535	-3.78188	0.000155647	0.0478528	3.81	3.07	2.75	3.67	3.7	5.51	5.89	5.34	5.66	3.73	CSGALNACT1	chr8	protein_coding	chondroitin sulfate N-acetylgalactosaminyltransferase 1
ENSG00000196542.8	36.8676	-0.843583	0.314264	-2.68431	0.00726789	0.28068	0.2	0.15	0.21	0.23	0.21	0.35	0.34	0.27	0.17	0.54	SPTSSB	chr3	protein_coding	serine palmitoyltransferase small subunit B
ENSG00000130751.10	3.15815	-2.82673	1.00527	-2.81192	0.00492473	1	0	0.02	0.01	0.01	0	0.03	0.03	0.05	0.09	0.09	NPAS1	chr19	protein_coding	neuronal PAS domain protein 1
ENSG00000283646.2	12.4806	-2.27265	0.634363	-3.58256	0.000340238	0.069796	0.06	0.01	0	0.1	0.04	0.06	0.22	0.22	0.18	0.25	LINC02009	chr3	lncRNA	long intergenic non-protein coding RNA 2009
ENSG00000162881.6	361.335	-0.717893	0.243399	-2.94946	0.00318335	0.199303	3.22	5.07	3.29	5.23	5.08	8.13	4.6	7.64	8.13	4.67	OXER1	chr2	protein_coding	oxoeicosanoid receptor 1
ENSG00000131126.19	6.76115	-2.29679	0.791618	-2.90139	0.00371517	0.213979	0	0.02	0.02	0.11	0.06	0.18	0.23	0.05	0.35	0.1	TEX101	chr19	protein_coding	testis expressed 101
ENSG00000175445.17	28.4349	-1.25329	0.375069	-3.3415	0.000833283	0.108529	0.14	0.1	0.13	0.08	0.13	0.2	0.24	0.24	0.13	0.48	LPL	chr8	protein_coding	lipoprotein lipase
ENSG00000163464.8	24492.5	-0.905904	0.321614	-2.81674	0.00485131	0.243249	242.31	294.47	87.32	127.92	208.99	342.31	394.32	250.83	376.63	337.76	CXCR1	chr2	protein_coding	C-X-C motif chemokine receptor 1
ENSG00000183347.15	33.2633	-1.33169	0.440353	-3.02415	0.00249329	0.178889	0.11	0.14	0.12	0.13	0.08	0.22	0.61	0.14	0.12	0.24	GBP6	chr1	protein_coding	guanylate binding protein family member 6
ENSG00000179639.10	1168.13	-0.966279	0.302412	-3.19524	0.00139715	0.138577	7.94	22.96	18.98	24.36	23.85	57.22	32.6	30.13	22.01	32.22	FCER1A	chr1	protein_coding	Fc fragment of IgE receptor Ia
ENSG00000168995.13	1488.17	-0.614725	0.215272	-2.85558	0.00429587	0.230013	16.91	16.45	10.38	18.38	19.18	26.45	24.28	20.38	25.5	18.94	SIGLEC7	chr19	protein_coding	sialic acid binding Ig like lectin 7
ENSG00000239793.1	4.2225	-2.60233	0.90443	-2.87732	0.00401074	1	0.33	0	0.23	0	0.1	0.48	0.31	0.49	1.27	1.2	RP11-109G23.1	chr4	processed_pseudogene	--
ENSG00000137331.12	2351.64	-0.678453	0.25738	-2.636	0.00838904	0.289475	33.16	45.34	47.55	27.54	37.23	45.31	78.01	35.7	44.73	78.29	IER3	chr6	protein_coding	immediate early response 3
ENSG00000124469.12	80.8219	-1.79298	0.445869	-4.0213	5.79e-05	0.0256227	0.57	0.31	0.2	0.31	0.58	0.3	1.32	1.17	1.85	1.86	CEACAM8	chr19	protein_coding	CEA cell adhesion molecule 8
ENSG00000251578.1	23.4913	-1.14932	0.431149	-2.66572	0.00768246	0.286333	0.55	1.34	0.59	2.38	1.19	1.05	2.35	3.44	2.84	2.69	TRBV21-1	chr7	TR_V_pseudogene	T cell receptor beta variable 21-1 (pseudogene)
ENSG00000227953.7	13.4092	-1.64892	0.589088	-2.7991	0.00512447	0.247507	0.02	0.01	0.05	0.1	0.03	0.15	0.06	0.08	0.18	0.09	LINC01341	chr1	lncRNA	long intergenic non-protein coding RNA 1341
ENSG00000129749.3	125.439	-0.780751	0.276222	-2.82654	0.00470541	0.23991	1.01	1.09	0.93	0.58	1.2	1.68	1.17	1.22	2.22	1.39	CHRNA10	chr11	protein_coding	cholinergic receptor nicotinic alpha 10 subunit
ENSG00000149516.14	250.583	-1.44346	0.455871	-3.16638	0.00154346	0.143208	0.36	1.17	1.17	3.8	2.98	5.63	4.91	2.26	5.68	4.44	MS4A3	chr11	protein_coding	membrane spanning 4-domains A3
ENSG00000102837.7	80.0179	-3.03465	0.84	-3.61268	0.000303047	0.0677374	0.17	0.1	0.17	0.02	0.39	0.08	1.25	2.33	1.18	1.9	OLFM4	chr13	protein_coding	olfactomedin 4
ENSG00000284956.1	1909.66	-0.92286	0.307368	-3.00245	0.00267812	0.184831	87.66	89.84	30.87	39.9	65.72	123.87	123.36	106.71	102.23	110.05	RP11-875O11.4	chr8	protein_coding	--
ENSG00000287839.1	593.956	-0.640899	0.210102	-3.05043	0.00228517	0.172703	10.52	10.32	12.01	8.76	10.79	11.91	22.65	13.72	11.57	15.92	RP11-29H23.8	chr1	lncRNA	--
ENSG00000116514.17	4626.36	-0.632806	0.24391	-2.59443	0.00947491	0.305264	50.11	44.22	30.73	25.36	34.84	53.1	66.3	49.09	57.45	44.13	RNF19B	chr1	protein_coding	ring finger protein 19B
ENSG00000158966.16	30.333	-1.0964	0.398456	-2.75163	0.00593001	0.256472	0.11	0.05	0.05	0.12	0.06	0.15	0.15	0.3	0.1	0.09	CACHD1	chr1	protein_coding	cache domain containing 1
ENSG00000170915.9	592.749	-0.650524	0.249865	-2.60351	0.0092275	0.301328	1.35	3.69	3.21	1.83	3.05	3.3	4.34	3.85	3.32	4.17	PAQR8	chr6	protein_coding	progestin and adipoQ receptor family member 8
ENSG00000204345.1	10.6694	-1.91247	0.727705	-2.62809	0.0085866	0.289693	0.13	0.04	0.09	0.09	0.14	0.07	0.91	0.46	0.2	0.06	CD300LD	chr17	protein_coding	CD300 molecule like family member d
ENSG00000143207.21	3884.17	-0.636464	0.219341	-2.90171	0.00371132	0.213979	21.39	24.93	16.32	14.77	24.94	30.45	30.8	26.8	34.89	25.54	COP1	chr1	protein_coding	COP1 E3 ubiquitin ligase
ENSG00000173825.7	605.097	-1.24445	0.355139	-3.50413	0.000458096	0.084846	4.45	8.52	2.37	3.71	5.74	13.25	9.53	7.18	16.8	7.86	TIGD3	chr11	protein_coding	tigger transposable element derived 3
ENSG00000285816.1	1226.73	-1.40766	0.338428	-4.15941	3.19e-05	0.0175495	3.67	6.79	3.15	2.08	6.43	8.93	9.66	7.95	16.63	11.61	RP11-867O8.9	chr11	protein_coding	--
ENSG00000211752.3	133.115	-1.60296	0.476053	-3.36719	0.00075939	0.102863	3.2	5.68	5.75	8.2	1.94	7.32	12.77	8.76	4.81	35.29	TRBV27	chr7	TR_V_gene	T cell receptor beta variable 27
ENSG00000188389.11	90.8457	-0.86355	0.334568	-2.58109	0.00984892	0.31141	0.72	0.52	1.37	0.87	0.95	1.26	1.31	0.9	1.05	2.86	PDCD1	chr2	protein_coding	programmed cell death 1
ENSG00000253981.5	98.645	-0.936094	0.350843	-2.66813	0.00762753	0.285398	2.05	1.52	0.49	1.38	1.06	2.55	2.76	2.03	1.53	2.93	ALG1L13P	chr8	transcribed_unprocessed_pseudogene	ALG1 like 13, pseudogene
ENSG00000204482.11	19883	-0.634065	0.231569	-2.73812	0.00617914	0.261614	204.32	236.67	172.11	126.04	221.49	283.42	242.21	235.21	363.8	264.94	LST1	chr6	protein_coding	leukocyte specific transcript 1
ENSG00000081913.14	319.031	-0.842738	0.268966	-3.13325	0.00172883	0.151594	0.84	0.58	0.54	0.73	0.88	1.16	1.38	0.64	1.48	1.26	PHLPP1	chr18	protein_coding	PH domain and leucine rich repeat protein phosphatase 1
