# Supplementary material for: Genome-wide analysis of RNA-binding proteins co-expression with alternative splicing events in mitral valve prolapse
Source: Front Immunol. 2023 Apr 26;14:1078266. doi: 10.3389/fimmu.2023.1078266 (PMC10171460; doi:10.3389/fimmu.2023.1078266)
Supplement: Supplementary file 6 [file Table_5.xlsx]

## Sheet: Disease_vs_Health_NIR_RAS_p0.05
X.ID	Chr	Ass1	Ass2	Strand	Mss1	Mss2	Type	Isoform	KorN	Disease_1.Ratio	Disease_1.Alt_average_sj	Disease_1.Model_average_sj	Disease_1.Alt_sj	Disease_1.Model_sj	Disease_1.isfiltered	Disease_2.Ratio	Disease_2.Alt_average_sj	Disease_2.Model_average_sj	Disease_2.Alt_sj	Disease_2.Model_sj	Disease_2.isfiltered	Disease_3.Ratio	Disease_3.Alt_average_sj	Disease_3.Model_average_sj	Disease_3.Alt_sj	Disease_3.Model_sj	Disease_3.isfiltered	Disease_4.Ratio	Disease_4.Alt_average_sj	Disease_4.Model_average_sj	Disease_4.Alt_sj	Disease_4.Model_sj	Disease_4.isfiltered	Disease_5.Ratio	Disease_5.Alt_average_sj	Disease_5.Model_average_sj	Disease_5.Alt_sj	Disease_5.Model_sj	Disease_5.isfiltered	Health_1.Ratio	Health_1.Alt_average_sj	Health_1.Model_average_sj	Health_1.Alt_sj	Health_1.Model_sj	Health_1.isfiltered	Health_2.Ratio	Health_2.Alt_average_sj	Health_2.Model_average_sj	Health_2.Alt_sj
known_NIR_43	chr1	101025466	101025683	-	101025466	101025665	A5SS	ENST00000370105.7	known	1	16	0	16	0	n	0.95	21	1	21	1	n	1	32	0	32	0	n	1	29	0	29	0	n	1	29	0	29	0	n	0.68	13	6	13	6	y	0.87	20	3	20
known_NIR_82	chr1	10431401	10434657	+	10433965	10434657	A5SS&ES	ENST00000400900.6	known	0	0	12	0	12	n	0.13	2	13	2	13	y	0.12	2	15	2	15	y	0.29	5	12	5	12	y	0.12	2	14	2	14	y	0	0	5	0	5	n	0	0	10	0
known_NIR_84	chr1	10431401;10433965	10433842;10434657	+	10431401	10434657	cassetteExon	ENST00000602296.6	known	1	8	0	4;12	0	n	0.82	9	2	5;13	2	y	0.87	13	2	11;15	2	y	0.68	10.5	5	9;12	5	y	0.86	12.5	2	11;14	2	y	1	4.5	0	4;5	0	n	1	7	0	4;10
known_NIR_96	chr1	108657579	108660963	-	108657579	108659864	A5SS&ES	ENST00000370032.9	known	0	0	83	0	83	n	0	0	58	0	58	n	0.02	2	80	2	80	y	0	0	63	0	63	n	0	0	65	0	65	n	0	0	52	0	52	n	0.07	5	67	5
known_NIR_97	chr1	108657579	108660963	-	108657579;108659962	108659864;108660963	ES	ENST00000402983.5	known	0	0	49	0	83;15	n	0	0	32	0	58;6	n	0.04	2	50	2	80;20	y	0	0	36	0	63;9	n	0	0	34	0	65;3	n	0	0	33.5	0	52;15	n	0.12	5	37	5
known_NIR_114	chr1	1090428	1091472	-	1090428;1090983	1090876;1091472	ES	ENST00000379339.5	known	0.8	4	1	4	2;0	n	0.8	2	0.5	2	1;0	n	0.7	7	3	7	3;3	y	0.8	8	2	8	2;2	y	0.62	10	6	10	8;4	y	1	6	0	6	0;0	n	1	7	0	7
known_NIR_117	chr1	109173579;109173837	109173688;109185045	+	109173579	109185045	cassetteExon	ENST00000457623.6	known	1	43	0	31;55	0	n	0.97	86	3	91;81	3	y	1	2	0	0;4	0	n	1	34.5	0	25;44	0	n	1	40.5	0	39;42	0	n	0.98	79	2	89;69	2	y	0.92	152	13	158;146
known_NIR_131	chr1	109491717	109492586	+	109492104	109492586	A5SS	ENST00000497545.5	known	0.94	48	3	48	3	y	0.9	36	4	36	4	y	0.77	43	13	43	13	y	0.96	81	3	81	3	y	0.75	52	17	52	17	y	0.83	30	6	30	6	y	0.72	47	18	47
known_NIR_216	chr1	11081238	11082534	-	11081238	11082688	A5SS	ENST00000304457.11	known	0.03	2	56	2	56	y	0.02	2	107	2	107	y	0	0	81	0	81	n	0.06	5	75	5	75	y	0	0	80	0	80	n	0.12	12	91	12	91	y	0.09	7	75	7
known_NIR_222	chr1	110950123	110951288	-	110950123	110963621	A5SS	ENST00000485275.2	known	0.3	10	23	10	23	y	0.34	13	25	13	25	y	0.37	11	19	11	19	y	0.33	5	10	5	10	y	0.4	8	12	8	12	y	0.63	32	19	32	19	y	0.5	15	15	15
known_NIR_223	chr1	110950123	110963621	-	110950123;110952815	110951288;110963621	ES	ENST00000369763.5	known	0.78	23	6.5	23	10;3	y	0.79	25	6.5	25	13;0	n	0.78	19	5.5	19	11;0	n	0.77	10	3	10	5;1	n	0.75	12	4	12	8;0	n	0.51	19	18.5	19	32;5	y	0.65	15	8	15
known_NIR_270	chr1	111627559	111691334	+	111627563	111691334	A5SS	ENST00000433097.5	known	0.38	15	25	15	25	y	0.22	10	35	10	35	y	0	0	21	0	21	n	0.53	8	7	8	7	y	0.27	6	16	6	16	y	0.16	7	36	7	36	y	0	0	19	0
known_NIR_299	chr1	112698478	112698638	+	112698478	112698715	A3SS	ENST00000413052.6	known	0.12	8	58	8	58	y	0.08	5	57	5	57	y	0.08	10	113	10	113	y	0.23	31	101	31	101	y	0.09	5	53	5	53	y	0.03	2	61	2	61	y	0.02	2	114	2
known_NIR_438	chr1	121087841	121088654	+	121087841	121088651	A3SS	ENST00000616817.4	known	0.75	12	4	12	4	y	0.86	25	4	25	4	y	0.62	5	3	5	3	n	0.33	3	6	3	6	n	0.58	7	5	7	5	y	1	8	0	8	0	n	0.82	14	3	14
known_NIR_469	chr1	1263386	1267862	-	1263386	1266098	A5SS&ES	ENST00000466752.5	known	0.99	180	2	180	2	y	0.98	231	4	231	4	y	0.98	165	3	165	3	y	0.98	237	4	237	4	y	0.96	183	8	183	8	y	0.99	230	2	230	2	y	1	220	0	220
known_NIR_485	chr1	1313921	1314824	-	1314365	1314824	A3SS&ES	ENST00000421495.6	known	0.03	3	103	3	103	y	0.02	3	121	3	121	y	0.02	2	130	2	130	y	0.01	2	167	2	167	y	0.03	4	147	4	147	y	0	0	143	0	143	n	0	0	139	0
known_NIR_510	chr1	13749487	13816427	+	13749487	13773078	3pMXE	ENST00000502727.5	known	0	0	5	0	5	n	0	0	10	0	10	n	0	0	21	0	21	n	0	0	12	0	12	n	0.17	2	10	2	10	y	0.18	2	9	2	9	y	0.25	3	9	3
known_NIR_512	chr1	13749487;13773188	13773078;13816427	+	13749487	13816427	cassetteExon	ENST00000376048.9	known	1	6.5	0	5;8	0	n	1	8	0	10;6	0	n	1	12.5	0	21;4	0	n	1	12	0	12;12	0	n	0.78	7	2	10;4	2	y	0.78	7	2	9;5	2	y	0.7	7	3	9;5
known_NIR_521	chr1	13782831	13816427	+	13773188	13816427	A5SS	ENST00000503842.5	known	0.38	5	8	5	8	y	0.73	16	6	16	6	y	0.5	4	4	4	4	n	0.4	8	12	8	12	y	0.43	3	4	3	4	n	0.76	16	5	16	5	y	0.78	18	5	18
known_NIR_648	chr1	149553882	149554495	+	149530169	149554495	A5SS	ENST00000369227.7	known	0.96	22	1	22	1	n	0.89	16	2	16	2	y	0.92	24	2	24	2	y	0.89	16	2	16	2	y	0.9	9	1	9	1	n	0.95	21	1	21	1	n	0.94	31	2	31
known_NIR_664	chr1	150076312	150077669	+	150077231	150077669	A5SS&ES	ENST00000611412.4	known	0	0	31	0	31	n	0.05	2	35	2	35	y	0.1	3	27	3	27	y	0.08	2	22	2	22	y	0.08	2	22	2	22	y	0	0	41	0	41	n	0	0	46	0
known_NIR_665	chr1	150076312;150077231	150076916;150077669	+	150076312	150077669	cassetteExon	ENST00000535106.5	known	1	22	0	13;31	0	n	0.94	30.5	2	26;35	2	y	0.9	27	3	27;27	3	y	0.89	16.5	2	11;22	2	y	0.9	18.5	2	15;22	2	y	1	26	0	11;41	0	n	1	40	0	34;46
known_NIR_674	chr1	150220758	150223186	-	150220761	150223186	A3SS	ENST00000583931.6	known	0.08	5	61	5	61	y	0.1	4	38	4	38	y	0.05	4	79	4	79	y	0.09	10	97	10	97	y	0.19	15	65	15	65	y	0.06	2	33	2	33	y	0.04	3	73	3
known_NIR_677	chr1	150223294	150226608	-	150223240	150226608	A3SS	ENST00000583931.6	known	0	0	84	0	84	n	0	0	60	0	60	n	0	0	86	0	86	n	0	0	119	0	119	n	0	0	107	0	107	n	0	0	68	0	68	n	0.01	1	95	1
known_NIR_703	chr1	150504435	150504906	+	150504435;150504733	150504632;150504906	ES	ENST00000438568.6	known	0.21	4	15	4	8;22	y	0.26	16	46	16	44;48	y	0.31	19	42.5	19	43;42	y	0.4	25	38	25	32;44	y	0.17	5	24	5	18;30	y	0.13	6	39	6	37;41	y	0	0	32	0
known_NIR_721	chr1	150714121;150714678	150714615;150717138	-	150714121	150717138	cassetteExon	ENST00000368995.8	known	0.43	3	4	2;4	4	y	0.5	2	2	2;2	2	n	1	0.5	0	1;0	0	n	-	-	-	-	-	-	0.6	3	2	5;1	2	n	0	0	3	0;0	3	n	0	0	4	0;0
known_NIR_813	chr1	151156722	151166471	+	151156722	151158666	3pMXE	ENST00000368910.4	known	0.61	56	36	56	36	y	0.33	41	83	41	83	y	0.46	64	76	64	76	y	0.44	53	67	53	67	y	0.37	84	142	84	142	y	0.26	57	160	57	160	y	0.25	49	149	49
known_NIR_826	chr1	151240039	151242438	+	151240039;151242269	151242123;151242438	ES	ENST00000349792.9	known	0.06	2	33.5	2	36;31	y	0.02	1	46.5	1	44;49	n	0.06	2	30.5	2	34;27	y	0	0	21	0	19;23	n	0.06	2	29.5	2	34;25	y	0	0	54.5	0	52;57	n	0	0	43.5	0
known_NIR_827	chr1	151240039	151242438	+	151242269	151242438	5pMXE	ENST00000489625.1	known	0.06	2	31	2	31	y	0.02	1	49	1	49	n	0.07	2	27	2	27	y	0	0	23	0	23	n	0.07	2	25	2	25	y	0	0	57	0	57	n	0	0	41	0
known_NIR_843	chr1	151307801;151310255	151310211;151315573	-	151307801	151315573	cassetteExon	ENST00000368874.8	known	0.3	36	84	32;40	84	y	0.25	27	82	31;23	82	y	0.16	25	132	21;29	132	y	0.13	11.5	79	14;9	79	y	0.24	17	53	19;15	53	y	0.07	10	135	13;7	135	y	0.12	13	92	13;13
known_NIR_941	chr1	154157721;154169383	154169305;154170400	-	154157721	154170400	cassetteExon	ENST00000611659.4	known	0.04	57	1535	58;56	1535	y	0.04	60.5	1583	58;63	1583	y	0.03	31	1205	31;31	1205	y	0.02	15	805	14;16	805	y	0.02	26.5	1165	30;23	1165	y	0.01	23	1611	21;25	1611	y	0.02	33.5	1468	32;35
known_NIR_1034	chr1	155054506	155055787	+	155054506	155055790	A3SS	ENST00000473905.6	known	0.08	6	72	6	72	y	0.12	12	92	12	92	y	0.06	5	80	5	80	y	0.09	9	95	9	95	y	0.06	6	100	6	100	y	0	0	72	0	72	n	0.09	6	60	6
known_NIR_1113	chr1	155202960	155203093	-	155202960	155203086	A5SS	ENST00000368378.7	known	0	0	18	0	18	n	0.2	3	12	3	12	y	0	0	6	0	6	n	0	0	14	0	14	n	0.11	1	8	1	8	n	0.25	5	15	5	15	y	0.25	5	15	5
known_NIR_1158	chr1	155324809	155325102	+	155324943	155325102	A5SS&ES	ENST00000368352.10	known	0.43	10	13	10	13	y	0.4	8	12	8	12	y	0.61	20	13	20	13	y	0.57	12	9	12	9	y	0.33	2	4	2	4	n	0.08	1	11	1	11	n	0	0	12	0
known_NIR_1215	chr1	155773210	155774963	-	155773210	155775002	A5SS	ENST00000368331.6	known	0.36	12	21	12	21	y	0.45	5	6	5	6	y	0.33	6	12	6	12	y	0.17	3	15	3	15	y	0.33	3	6	3	6	n	0.15	2	11	2	11	y	0	0	15	0
known_NIR_1223	chr1	155916709	155917499	-	155916737	155917499	A3SS	ENST00000368320.7	known	0.29	12	29	12	29	y	0.29	18	45	18	45	y	0.35	12	22	12	22	y	0.3	8	19	8	19	y	0.32	12	25	12	25	y	0.2	10	40	10	40	y	0.23	7	23	7
known_NIR_1227	chr1	155965131	155965303	-	155965128	155965303	A3SS	ENST00000313695.11	known	0.42	36	49	36	49	y	0.56	45	36	45	36	y	0.46	31	37	31	37	y	0.56	30	24	30	24	y	0.62	23	14	23	14	y	0.63	74	44	74	44	y	0.74	67	23	67
known_NIR_1235	chr1	156011887	156012385	-	156011887	156012395	A5SS	ENST00000474377.5	known	1	10	0	10	0	n	1	23	0	23	0	n	1	1	0	1	0	n	0.88	7	1	7	1	n	1	7	0	7	0	n	0.67	4	2	4	2	n	0.75	3	1	3
known_NIR_1339	chr1	156733520	156735725	+	156733520	156734009	3pMXE	ENST00000519086.5	known	0.36	15	27	15	27	y	0.22	18	64	18	64	y	0.28	25	64	25	64	y	0.37	16	27	16	27	y	0.27	15	40	15	40	y	0.18	10	45	10	45	y	0.23	13	44	13
known_NIR_1340	chr1	156733520;156734052	156734009;156735725	+	156733520	156735725	cassetteExon	ENST00000368218.8	known	0.55	18	15	27;9	15	y	0.7	42.5	18	64;21	18	y	0.6	37.5	25	64;11	25	y	0.49	15.5	16	27;4	16	y	0.59	21.5	15	40;3	15	y	0.76	31	10	45;17	10	y	0.67	26	13	44;8
known_NIR_1341	chr1	156733520;156734493	156734009;156735725	+	156733520	156735725	cassetteExon	ENST00000368218.8	known	0.63	25.5	15	27;24	15	y	0.75	54.5	18	64;45	18	y	0.64	44	25	64;24	25	y	0.67	33	16	27;39	16	y	0.69	33.5	15	40;27	15	y	0.79	37.5	10	45;30	10	y	0.73	35.5	13	44;27
known_NIR_1415	chr1	159814292	159815536	+	159814292	159815428	A3SS&ES	ENST00000321935.10	known	0.29	50	123	50	123	y	0.39	140	219	140	219	y	0.31	134	301	134	301	y	0.23	107	354	107	354	y	0.32	130	271	130	271	y	0.17	42	202	42	202	y	0.18	47	215	47
known_NIR_1416	chr1	159814292	159815536	+	159814292;159815459	159815428;159815536	ES	ENST00000368106.4	known	0.3	50	114.5	50	123;106	y	0.43	140	188	140	219;157	y	0.36	134	243	134	301;185	y	0.26	107	305.5	107	354;257	y	0.36	130	235	130	271;199	y	0.2	42	171	42	202;140	y	0.19	47	196.5	47
known_NIR_1420	chr1	159876749	159877349	-	159876789	159877349	A3SS	ENST00000476696.5	known	0.59	64	44	64	44	y	0.69	79	36	79	36	y	0.47	15	17	15	17	y	0.54	19	16	19	16	y	0.75	59	20	59	20	y	0.86	101	16	101	16	y	0.82	70	15	70
known_NIR_1473	chr1	160685101;160686693	160686609;160698955	+	160685101	160698955	cassetteExon	ENST00000621431.3	known	0	0	9	0;0	9	n	0	0	2	0;0	2	n	0.11	0.5	4	1;0	4	n	1	2	0	0;4	0	n	0.4	2	3	3;1	3	n	1	0.5	0	1;0	0	n	1	1	0	0;2
known_NIR_1517	chr1	161060262	161069528	-	161054705	161069528	A3SS	ENST00000471492.2	known	0	0	14	0	14	n	0	0	2	0	2	n	-	-	-	-	-	-	0	0	2	0	2	n	0	0	1	0	1	n	0.31	4	9	4	9	y	0.32	6	13	6
known_NIR_1526	chr1	161120232	161124141	+	161120232	161120499	3pMXE	ENST00000368009.7	known	0.11	14	117	14	117	y	0.06	13	188	13	188	y	0.06	10	167	10	167	y	0.1	12	110	12	110	y	0.1	15	136	15	136	y	0.03	5	184	5	184	y	0.04	7	159	7
known_NIR_1561	chr1	161169720	161170409	+	161169720;161170024	161169906;161170409	ES	ENST00000352210.9	known	0.1	4	35	4	35;35	y	0.17	9	45.5	9	38;53	y	0.12	8	61	8	55;67	y	0.1	7	65.5	7	69;62	y	0.15	10	55.5	10	48;63	y	0.04	3	67	3	65;69	y	0	0	35.5	0
known_NIR_1562	chr1	161169720	161170409	+	161170024	161170409	A5SS	ENST00000541818.1	known	0.1	4	35	4	35	y	0.15	9	53	9	53	y	0.11	8	67	8	67	y	0.1	7	62	7	62	y	0.14	10	63	10	63	y	0.04	3	69	3	69	y	0	0	35	0
known_NIR_1667	chr1	161707343;161710492	161710475;161711934	+	161707343;161711474	161710760;161711934	MXE	ENST00000674323.1	known	0.06	1	16	2;0	11;21	n	0.1	3	28.5	4;2	14;43	y	0.09	3.5	33.5	4;3	5;62	y	0.11	1	8	2;0	3;13	n	0.17	5	24.5	10;0	11;38	n	0	0	20.5	0;0	4;37	n	0	0	25.5	0;0
known_NIR_1671	chr1	161710912;161711474	161711208;161713085	+	161710912;161712218	161711934;161713085	MXE	ENST00000546024.5	known	0.15	5	28.5	7;3	0;57	n	0.21	12.5	46	23;2	1;91	n	0.16	9.5	49.5	19;0	1;98	n	0.24	4	12.5	8;0	2;23	n	0.19	10	43	18;2	2;84	y	0.3	17	40.5	30;4	2;79	y	0.26	8.5	24	17;0
known_NIR_1762	chr1	167435431	167438570	-	167435434	167438570	A3SS	ENST00000483825.5	known	0.66	237	122	237	122	y	0.64	328	183	328	183	y	0.68	583	276	583	276	y	0.63	704	416	704	416	y	0.67	796	392	796	392	y	0.66	506	261	506	261	y	0.67	468	227	468
known_NIR_1812	chr1	17004408	17004692	-	17004411	17004692	A3SS	ENST00000326735.13	known	0.14	1	6	1	6	n	0.25	2	6	2	6	n	0.09	1	10	1	10	n	0	0	7	0	7	n	0.32	8	17	8	17	y	1	5	0	5	0	n	0.6	6	4	6
known_NIR_1864	chr1	17348785	17354533	+	17348048	17354533	A5SS	ENST00000375448.4	known	0.72	529	207	529	207	y	0.72	714	284	714	284	y	0.59	201	140	201	140	y	0.79	457	124	457	124	y	0.72	906	356	906	356	y	0.26	247	693	247	693	y	0.57	619	469	619
known_NIR_1909	chr1	175004814	175006745	+	175004833	175006745	A5SS	ENST00000613570.4	known	0.03	6	212	6	212	y	0.04	12	258	12	258	y	0.02	4	249	4	249	y	0.04	11	246	11	246	y	0.06	13	215	13	215	y	0	0	261	0	261	n	0.03	8	282	8
known_NIR_1925	chr1	176149074;176176007	176175910;176184633	-	176149074;176163891	176162869;176184633	MXE	ENST00000474194.1	known	0.31	30.5	67.5	7;54	131;4	y	0.35	41.5	77.5	4;79	141;14	y	0.28	15.5	39	5;26	70;8	y	0.32	9	19.5	1;17	39;0	n	0.35	29	55	11;47	107;3	y	0.3	41.5	96.5	4;79	185;8	y	0.27	39	106	5;73
known_NIR_1954	chr1	179908673;179913630	179913586;179913998	+	179908673	179913998	cassetteExon	ENST00000528443.6	known	0.22	14	50	12;16	50	y	0.08	5.5	67	8;3	67	y	0.11	5	40	6;4	40	y	0.1	2	18	4;0	18	n	0.03	1	33	0;2	33	n	0	0	84	0;0	84	n	0.01	1	73	2;0
known_NIR_1976	chr1	182388750	182391175	-	182388750	182390497	A5SS&ES	ENST00000311223.9	known	0.7	42	18	42	18	y	0.55	42	35	42	35	y	0.79	22	6	22	6	y	0.76	26	8	26	8	y	0.85	22	4	22	4	y	0.89	58	7	58	7	y	0.86	44	7	44
known_NIR_1978	chr1	182388750	182391679	-	182388750	182390497	A5SS	ENST00000339526.8	known	0.97	669	18	669	18	y	0.88	255	35	255	35	y	0.94	89	6	89	6	y	0.94	130	8	130	8	y	0.97	125	4	125	4	y	0.98	293	7	293	7	y	0.98	307	7	307
known_NIR_1979	chr1	182388750;182390852	182390497;182391679	-	182388750	182391679	cassetteExon	ENST00000331872.11	known	0.02	15	669	18;12	669	y	0.08	22	255	35;9	255	y	0.04	4	89	6;2	89	y	0.04	5	130	8;2	130	y	0.02	2	125	4;0	125	n	0.01	3.5	293	7;0	293	n	0.01	3.5	307	7;0
known_NIR_2035	chr1	185305643;185306625	185306485;185307014	-	185305643	185307014	cassetteExon	ENST00000367498.8	known	0.56	74	58	62;86	58	y	0.42	76.5	107	82;71	107	y	0.44	38	48	42;34	48	y	0.49	28.5	30	28;29	30	y	0.5	37.5	37	47;28	37	y	0.37	48.5	82	44;53	82	y	0.32	67	140	72;62
known_NIR_2116	chr1	198692373	198699564	+	198696909	198699564	5pMXE	ENST00000484135.1	known	0.48	16	17	16	17	y	0.66	37	19	37	19	y	0.31	8	18	8	18	y	0	0	11	0	11	n	0.33	5	10	5	10	y	0.71	10	4	10	4	y	0.8	37	9	37
known_NIR_2119	chr1	198692373;198696909	198696712;198699564	+	198692373	198699564	cassetteExon	ENST00000643513.1	known	0.47	14	16	11;17	16	y	0.32	17.5	37	16;19	37	y	0.6	12	8	6;18	8	y	1	9.5	0	8;11	0	n	0.66	9.5	5	9;10	5	y	0.23	3	10	2;4	10	y	0.2	9	37	9;9
known_NIR_2124	chr1	200368871	200373093	-	200368871;200371165	200371046;200373093	ES	ENST00000636153.1	known	0.12	1	7	1	0;14	n	0	0	1	0	0;2	n	-	-	-	-	-	-	-	-	-	-	-	-	-	-	-	-	-	-	0.4	2	3	2	3;3	n	0.4	2	3	2
known_NIR_2138	chr1	201829372	201847279	+	201829372;201835064	201834954;201847279	ES	ENST00000464348.5	known	0.91	5	0.5	5	0;1	n	0.81	13	3	13	4;2	y	0.67	3	1.5	3	2;1	n	0.71	5	2	5	2;2	n	0.5	2	2	2	4;0	n	1	3	0	3	0;0	n	1	2	0	2
known_NIR_2176	chr1	202951164	202958185	-	202951164	202954241	A5SS&ES	ENST00000417068.5	known	0.78	39	11	39	11	y	0.9	27	3	27	3	y	0.69	9	4	9	4	y	0.82	9	2	9	2	y	0.95	18	1	18	1	n	1	42	0	42	0	n	0.97	63	2	63
known_NIR_2193	chr1	203833853;203834102	203833937;203837966	+	203833853	203837966	cassetteExon	ENST00000367210.3	known	0.08	4.5	50	4;5	50	y	0.11	9	71	7;11	71	y	0.09	3.5	36	1;6	36	n	0.1	4	38	0;8	38	n	0.06	2	33	0;4	33	n	0.05	3	57	6;0	57	n	0.01	1	98	0;2
known_NIR_2298	chr1	209760384	209762515	+	209760324	209762515	A5SS	ENST00000400959.7	known	0.92	170	14	170	14	y	0.86	176	29	176	29	y	0.88	229	32	229	32	y	0.84	199	39	199	39	y	0.83	168	35	168	35	y	0.96	276	12	276	12	y	0.9	246	26	246
known_NIR_2299	chr1	209768660	209772948	+	209763587	209772948	A5SS	ENST00000400959.7	known	0.27	160	434	160	434	y	0.37	241	413	241	413	y	0.35	333	608	333	608	y	0.39	334	529	334	529	y	0.31	244	550	244	550	y	0.24	162	515	162	515	y	0.26	198	555	198
known_NIR_2306	chr1	209778173	209779315	+	209778173	209779431	A3SS	ENST00000400959.7	known	0.91	1343	138	1343	138	y	0.91	1349	133	1349	133	y	0.89	1972	248	1972	248	y	0.88	2489	328	2489	328	y	0.87	1886	289	1886	289	y	0.91	1795	176	1795	176	y	0.93	1795	143	1795
known_NIR_2308	chr1	209780606	209781350	+	209780606	209781345	A3SS	ENST00000367025.8	known	0.02	10	531	10	531	y	0.02	13	657	13	657	y	0.02	22	957	22	957	y	0.02	21	1291	21	1291	y	0.01	10	985	10	985	y	0	3	924	3	924	y	0.01	8	783	8
known_NIR_2334	chr1	21220131	21225250	-	21220131	21221747	5pMXE	ENST00000531334.1	known	0	0	330	0	330	n	0	0	230	0	230	n	0	0	138	0	138	n	0	0	155	0	155	n	0	0	241	0	241	n	0	0	401	0	401	n	0.01	2	364	2
known_NIR_2353	chr1	212797196	212804320	+	212797196	212802701	3pMXE	ENST00000497768.7	known	0.08	5	59	5	59	y	0.12	10	73	10	73	y	0.03	2	74	2	74	y	0.09	4	39	4	39	y	0.13	6	41	6	41	y	0.03	2	63	2	63	y	0.05	4	69	4
known_NIR_2354	chr1	212797196	212804320	+	212797196;212802763	212802701;212804320	ES	ENST00000532324.5	known	0.07	5	66.5	5	59;74	y	0.12	10	72	10	73;71	y	0.03	2	62.5	2	74;51	y	0.08	4	45.5	4	39;52	y	0.13	6	38.5	6	41;36	y	0.03	2	58.5	2	63;54	y	0.06	4	67.5	4
known_NIR_2372	chr1	21290156	21290364	-	21290156	21345376	A5SS	ENST00000415912.6	known	0.62	20	12	20	12	y	0.62	5	3	5	3	n	-	-	-	-	-	-	0.83	10	2	10	2	y	0.6	9	6	9	6	y	0.42	8	11	8	11	y	0.21	3	11	3
known_NIR_2542	chr1	226707915	226735527	-	226648771	226735527	A3SS	ENST00000272117.7	known	0.81	55	13	55	13	y	0.69	49	22	49	22	y	0.67	34	17	34	17	y	0.81	96	22	96	22	y	0.59	32	22	32	22	y	0.5	34	34	34	34	y	0.52	29	27	29
known_NIR_2546	chr1	226891844	226897720	+	226891844	226894007	A3SS&ES	ENST00000676945.1	known	0	0	17	0	17	n	0.21	3	11	3	11	y	0.1	2	19	2	19	y	0.08	1	11	1	11	n	0.21	6	23	6	23	y	0	0	11	0	11	n	0	0	2	0
known_NIR_2660	chr1	231229206	231238857	-	231229209	231238857	A3SS	ENST00000318906.6	known	0.27	14	38	14	38	y	0.37	24	41	24	41	y	0.49	44	45	44	45	y	0.46	18	21	18	21	y	0.56	27	21	27	21	y	0.32	19	40	19	40	y	0.3	20	47	20
known_NIR_2669	chr1	231367636	231373980	-	231370698	231373980	A3SS&ES	ENST00000654803.1	known	0	1	383	1	383	n	0.02	5	313	5	313	y	0.02	3	141	3	141	y	0	0	129	0	129	n	0.02	4	202	4	202	y	0.02	7	404	7	404	y	0.03	14	421	14
known_NIR_2670	chr1	231367636;231370698	231370562;231373980	-	231367636	231373980	cassetteExon	ENST00000667629.1	known	1	376.5	1	370;383	1	n	0.99	338	5	363;313	5	y	0.98	145	3	149;141	3	y	1	119.5	0	110;129	0	n	0.98	240	4	278;202	4	y	0.98	397	7	390;404	7	y	0.97	426	14	431;421
known_NIR_2735	chr1	234392552	234393646	-	234392552;234393476	234393362;234393646	ES	ENST00000483404.5	known	0.17	14	68	14	134;2	y	0.16	15	76	15	152;0	n	0.17	15	72.5	15	145;0	n	0.15	29	161.5	29	323;0	n	0.17	12	57.5	12	115;0	n	0.03	2	78	2	156;0	n	0.05	4	77	4
known_NIR_2736	chr1	234392552	234393646	-	234392552;234393486	234393362;234393646	ES	ENST00000040877.2	known	0.1	14	121	14	134;108	y	0.09	15	157.5	15	152;163	y	0.08	15	171	15	145;197	y	0.1	29	275.5	29	323;228	y	0.08	12	138.5	12	115;162	y	0.01	2	142.5	2	156;129	y	0.03	4	150.5	4
known_NIR_2745	chr1	234959916	234961417	-	234959916	234968388	A5SS	ENST00000451766.2	known	0.67	55	27	55	27	y	0.7	57	24	57	24	y	0.62	21	13	21	13	y	0.74	58	20	58	20	y	0.62	66	41	66	41	y	0.57	59	44	59	44	y	0.29	17	41	17
known_NIR_2796	chr1	235430804	235434204	+	235430804	235432946	3pMXE	ENST00000461651.1	known	0.53	10	9	10	9	y	0.72	21	8	21	8	y	0.85	40	7	40	7	y	0.8	20	5	20	5	y	0.41	11	16	11	16	y	0.89	31	4	31	4	y	0.86	31	5	31
known_NIR_2826	chr1	23761151	23772111	-	23771883	23772111	3pMXE	ENST00000447961.1	known	0.84	21	4	21	4	y	0.76	22	7	22	7	y	0.7	26	11	26	11	y	0.78	21	6	21	6	y	0.7	16	7	16	7	y	1	21	0	21	0	n	1	26	0	26
known_NIR_2827	chr1	23761151;23771883	23771702;23772111	-	23761151	23772111	cassetteExon	ENST00000427796.5	known	0.11	2.5	21	1;4	21	n	0.19	5	22	3;7	22	y	0.32	12.5	26	14;11	26	y	0.22	6	21	6;6	21	y	0.18	3.5	16	0;7	16	n	0	0	21	0;0	21	n	0.13	4	26	8;0
known_NIR_2871	chr1	241588830	241590012	+	241588830	241590051	A3SS	ENST00000366558.7	known	0.81	13	3	13	3	y	0.94	29	2	29	2	y	0.84	31	6	31	6	y	1	12	0	12	0	n	0.84	26	5	26	5	y	1	19	0	19	0	n	1	16	0	16
known_NIR_2901	chr1	244842058	244842199	+	244842058	244842195	A3SS	ENST00000366528.3	known	0.02	2	99	2	99	y	0.06	9	150	9	150	y	0.02	3	134	3	134	y	0.06	7	120	7	120	y	0.03	4	132	4	132	y	0.04	4	110	4	110	y	0	0	176	0
known_NIR_3023	chr1	2556261	2556585	+	2555850	2556585	A5SS	ENST00000434817.5	known	0.5	2	2	2	2	n	0.38	5	8	5	8	y	0.4	4	6	4	6	y	0.29	2	5	2	5	n	-	-	-	-	-	-	1	10	0	10	0	n	1	9	0	9
known_NIR_3064	chr1	26286037	26296919	-	26286037;26294331	26294205;26296919	ES	ENST00000472155.5	known	0.13	22	145	22	129;161	y	0.11	27	218	27	210;226	y	0.11	26	202	26	188;216	y	0.14	32	201.5	32	186;217	y	0.14	39	235.5	39	209;262	y	0.09	17	171.5	17	164;179	y	0.13	21	143.5	21
known_NIR_3139	chr1	27625151	27626460	-	27625151	27635065	A5SS	ENST00000374005.8	known	0.28	65	164	65	164	y	0.24	72	230	72	230	y	0.43	94	126	94	126	y	0.45	85	105	85	105	y	0.33	84	174	84	174	y	0.21	62	235	62	235	y	0.26	63	182	63
known_NIR_3159	chr1	27880054	27881971	+	27880054	27885295	A3SS	ENST00000373925.5	known	0.79	269	70	269	70	y	0.89	243	31	243	31	y	0.86	152	25	152	25	y	0.89	112	14	112	14	y	0.86	215	34	215	34	y	0.81	311	71	311	71	y	0.71	245	99	245
known_NIR_3163	chr1	27880054	27885295	+	27880054;27883043	27881971;27885295	ES	ENST00000373921.8	known	0.11	70	582.5	70	269;896	y	0.05	31	535	31	243;827	y	0.07	25	325	25	152;498	y	0.04	14	309.5	14	112;507	y	0.07	34	432.5	34	215;650	y	0.11	71	579	71	311;847	y	0.16	99	527	99
known_NIR_3167	chr1	27883043	27885295	+	27880054	27885295	A5SS	ENST00000373925.5	known	0.93	896	70	896	70	y	0.96	827	31	827	31	y	0.95	498	25	498	25	y	0.97	507	14	507	14	y	0.95	650	34	650	34	y	0.92	847	71	847	71	y	0.89	809	99	809
known_NIR_3179	chr1	27997378;27998351	27998284;27999960	-	27997378	27999960	cassetteExon	ENST00000373871.8	known	0.6	29.5	20	29;30	20	y	0.9	17.5	2	23;12	2	y	0.66	11.5	6	11;12	6	y	0.57	24	18	33;15	18	y	0.72	13	5	18;8	5	y	0.45	13	16	13;13	16	y	0.56	14	11	15;13
known_NIR_3191	chr1	28529939;28530573	28530523;28531803	+	28529939	28531803	cassetteExon	ENST00000398958.6	known	0.22	4.5	16	5;4	16	y	0.47	9	10	11;7	10	y	0.31	9	20	12;6	20	y	0.47	12.5	14	12;13	14	y	0.4	8	12	12;4	12	y	0.17	3	15	6;0	15	n	0.22	6	21	6;6
known_NIR_3293	chr1	32226283	32228499	+	32226530	32228499	A5SS&ES	ENST00000677701.1	known	0.01	2	353	2	353	y	0.01	3	534	3	534	y	0.01	4	579	4	579	y	0.01	4	768	4	768	y	0	0	527	0	527	n	0	0	508	0	508	n	0	0	475	0
known_NIR_3303	chr1	32231019	32231260	+	32231019	32231115	A3SS	ENST00000677701.1	known	0	0	397	0	397	n	0	0	517	0	517	n	0	0	809	0	809	n	0	0	832	0	832	n	0	3	836	3	836	y	0.01	6	571	6	571	y	0	0	542	0
known_NIR_3348	chr1	32634072	32650429	-	32634072	32634768	A5SS&ES	ENST00000468695.6	known	0.03	5	169	5	169	y	0.04	10	230	10	230	y	0.03	6	218	6	218	y	0.02	3	183	3	183	y	0.07	18	239	18	239	y	0.01	2	191	2	191	y	0	1	221	1
known_NIR_3351	chr1	32634072;32634792	32634768;32650429	-	32634072	32650429	cassetteExon	ENST00000373506.8	known	0.95	97	5	169;25	5	y	0.92	116.5	10	230;3	10	y	0.95	121.5	6	218;25	6	y	0.97	103.5	3	183;24	3	y	0.88	138	18	239;37	18	y	0.98	102	2	191;13	2	y	0.99	117	1	221;13
known_NIR_3356	chr1	32634110	32650433	-	32634110;32634792	32634768;32650433	ES	ENST00000473294.7	known	0.05	6	109	6	25;193	y	0.07	11	145.5	11	42;249	y	0.09	14	143	14	48;238	y	0.11	14	118.5	14	21;216	y	0.1	15	140	15	42;238	y	0.08	12	143	12	35;251	y	0.12	18	132	18
known_NIR_3357	chr1	32634110	32650433	-	32634792	32650433	A3SS&ES	ENST00000468695.6	known	0.03	6	193	6	193	y	0.04	11	249	11	249	y	0.06	14	238	14	238	y	0.06	14	216	14	216	y	0.06	15	238	15	238	y	0.05	12	251	12	251	y	0.07	18	239	18
known_NIR_3407	chr1	35178036	35181135	-	35178036	35178665	5pMXE	ENST00000466745.5	known	0.98	635	16	635	16	y	0.99	416	6	416	6	y	0.97	618	21	618	21	y	0.97	897	32	897	32	y	0.96	464	20	464	20	y	0.96	421	18	421	18	y	0.95	380	21	380
known_NIR_3454	chr1	36358837	36361221	-	36358822	36361221	A3SS	ENST00000359297.6	known	0.03	4	153	4	153	y	0.04	6	159	6	159	y	0.05	6	127	6	127	y	0.06	7	103	7	103	y	0.04	3	80	3	80	y	0.02	5	245	5	245	y	0.03	7	206	7
known_NIR_3579	chr1	39563741	39564423	-	39563922	39564423	A3SS	ENST00000679246.1	known	0.34	48	95	48	95	y	0.36	65	118	65	118	y	0.29	75	187	75	187	y	0.35	83	157	83	157	y	0.26	54	156	54	156	y	0.22	37	128	37	128	y	0.31	52	118	52
known_NIR_3673	chr1	40709616	40738836	+	40712821	40738836	A5SS&ES	ENST00000372654.5	known	1	3	0	3	0	n	1	6	0	6	0	n	0.67	8	4	8	4	y	-	-	-	-	-	-	0.88	7	1	7	1	n	0.5	1	1	1	1	n	0.25	2	6	2
known_NIR_3713	chr1	42457350	42473122	+	42457350	42459603	3pMXE	ENST00000372562.1	known	0.1	23	198	23	198	y	0.16	38	195	38	195	y	0.05	11	216	11	216	y	0.06	9	130	9	130	y	0.08	17	192	17	192	y	0.16	40	209	40	209	y	0.16	27	139	27
known_NIR_3737	chr1	42667440	42676584	+	42667440	42675288	A3SS	ENST00000676675.1	known	0.96	113	5	113	5	y	0.98	112	2	112	2	y	0.96	156	6	156	6	y	0.95	248	14	248	14	y	0.97	202	6	202	6	y	0.94	135	8	135	8	y	0.97	135	4	135
known_NIR_3849	chr1	44851003	44874678	-	44851003;44857807	44857704;44874678	ES	ENST00000360403.7	known	0.02	1	45	1	55;35	n	0.06	4	67.5	4	75;60	y	0.06	5	80.5	5	81;80	y	0.04	5	110	5	110;110	y	0.08	8	97.5	8	109;86	y	0	0	74.5	0	67;82	n	0.02	2	80	2
known_NIR_3864	chr1	45013354	45013575	+	45013354	45013594	A3SS	ENST00000652165.1	known	0.19	13	54	13	54	y	0.1	11	104	11	104	y	0.08	6	70	6	70	y	0.15	13	72	13	72	y	0.04	3	75	3	75	y	0.02	1	60	1	60	n	0.03	2	77	2
known_NIR_3926	chr1	45568177	45568927	+	45568177;45568684	45568485;45568927	ES	ENST00000372070.7	known	0.29	83	207	83	148;266	y	0.3	109	251.5	109	146;357	y	0.22	92	335.5	92	275;396	y	0.27	98	269	98	227;311	y	0.29	125	304.5	125	204;405	y	0.19	55	238	55	163;313	y	0.21	70	266.5	70
known_NIR_4066	chr1	52436963	52438220	-	52436975	52438220	A3SS	ENST00000371544.7	known	1	19	0	19	0	n	0.82	23	5	23	5	y	1	36	0	36	0	n	0.89	31	4	31	4	y	0.77	20	6	20	6	y	0.77	49	15	49	15	y	0.47	23	26	23
known_NIR_4072	chr1	52633675;52640067	52639975;52642863	+	52633675	52642863	cassetteExon	ENST00000517870.2	known	0.14	1.5	9	1;2	9	n	0.31	4	9	4;4	9	y	0.43	6	8	3;9	8	y	0.3	9	21	2;16	21	y	0.37	3.5	6	4;3	6	y	0.27	3	8	4;2	8	y	0.1	3	27	2;4
known_NIR_4126	chr1	53878722;53883031	53882943;53883113	-	53878722	53883113	cassetteExon	ENST00000464950.6	known	0.06	12.5	180	14;11	180	y	0.03	4.5	169	3;6	169	y	0.07	7	99	10;4	99	y	0.09	8.5	86	11;6	86	y	0.05	5.5	103	1;10	103	n	0.03	5	159	4;6	159	y	0.02	3.5	175	3;4
known_NIR_4143	chr1	54047372	54053356	-	54047372	54053000	5pMXE	ENST00000234831.10	known	0.02	13	633	13	633	y	0.02	18	729	18	729	y	0.02	8	490	8	490	y	0.02	8	423	8	423	y	0.03	18	531	18	531	y	0.04	24	658	24	658	y	0.03	23	659	23
known_NIR_4195	chr1	61694770	61696065	-	61694770	61700934	A5SS	ENST00000606498.5	known	0.09	10	106	10	106	y	0.06	9	136	9	136	y	0.13	16	107	16	107	y	0.02	2	104	2	104	y	0.1	10	91	10	91	y	0.16	22	117	22	117	y	0.12	12	86	12
known_NIR_4241	chr1	6462663	6464375	-	6463127	6464375	A3SS&ES	ENST00000356876.8	known	0.42	10	14	10	14	y	0.36	5	9	5	9	y	0.21	8	30	8	30	y	0.42	18	25	18	25	y	0.41	7	10	7	10	y	0.3	12	28	12	28	y	0.35	11	20	11
known_NIR_4270	chr1	6628691	6629643	+	6628691	6630291	A3SS	ENST00000307896.10	known	0	0	9	0	9	n	0.44	8	10	8	10	y	0.42	5	7	5	7	y	0.58	11	8	11	8	y	0.3	3	7	3	7	y	0	0	5	0	5	n	0	0	2	0
known_NIR_4272	chr1	6628691;6629724	6629643;6630288	+	6628691	6630288	cassetteExon	ENST00000054650.8	known	0.02	1	46	0;2	46	n	0.13	8	52	8;8	52	y	0.04	3	76	5;1	76	n	0.11	7.5	59	11;4	59	y	0.04	3	71	3;3	71	y	0.01	0.5	71	0;1	71	n	0.01	0.5	54	0;1
known_NIR_4360	chr1	75787604	75789952	+	75787604	75789159	A3SS	ENST00000461653.5	known	0.35	23	42	23	42	y	0.04	4	101	4	101	y	0.18	15	68	15	68	y	0.2	12	48	12	48	y	0.09	7	72	7	72	y	0	0	68	0	68	n	0	0	94	0
known_NIR_4398	chr1	77967098	77967627	-	77967101	77967627	A3SS	ENST00000370768.7	known	0.63	46	27	46	27	y	0.58	41	30	41	30	y	0.69	37	17	37	17	y	0.83	35	7	35	7	y	0.6	27	18	27	18	y	0.78	35	10	35	10	y	0.82	37	8	37
known_NIR_4445	chr1	84202805	84204479	+	84202805	84204482	A3SS	ENST00000370688.7	known	0.12	1	7	1	7	n	0.59	10	7	10	7	y	0.23	5	17	5	17	y	0.52	12	11	12	11	y	0.29	4	10	4	10	y	0.8	8	2	8	2	y	0.58	7	5	7
known_NIR_4534	chr1	93119401	93127232	+	93119401;93120672	93120549;93127232	ES	ENST00000540243.5	known	0.29	6	14.5	6	20;9	y	0.07	1	14	1	8;20	n	0.07	1	14	1	13;15	n	0.33	1	2	1	2;2	n	0.35	6	11	6	6;16	y	0	0	8.5	0	3;14	n	0	0	11.5	0
known_NIR_4550	chr1	93305470	93311490	-	93305470	93337377	A5SS	ENST00000455474.5	known	0.94	34	2	34	2	y	0.9	19	2	19	2	y	1	15	0	15	0	n	0.92	24	2	24	2	y	1	39	0	39	0	n	0.75	15	5	15	5	y	1	20	0	20
known_NIR_4555	chr1	93305470	93315149	-	93305470	93337377	A5SS	ENST00000455474.5	known	0.6	3	2	3	2	n	0.86	12	2	12	2	y	1	1	0	1	0	n	0.83	10	2	10	2	y	1	8	0	8	0	n	0.5	5	5	5	5	y	1	5	0	5
known_NIR_4620	chr1	964167	964349	+	964180	964349	A5SS	ENST00000338591.8	known	0.65	28	15	28	15	y	0.73	19	7	19	7	y	0.74	39	14	39	14	y	0.77	51	15	51	15	y	0.57	25	19	25	19	y	0.44	20	25	20	25	y	0.44	12	15	12
known_NIR_4739	chr10	102157074	102157186	+	102157074	102157189	A3SS	ENST00000405356.5	known	0.6	6	4	6	4	y	0.33	5	10	5	10	y	0.6	6	4	6	4	y	0.71	5	2	5	2	n	1	3	0	3	0	n	0.33	2	4	2	4	n	0.31	4	9	4
known_NIR_4818	chr10	103101326;103105381	103105358;103105706	-	103101326	103105706	cassetteExon	ENST00000675164.1	known	0.56	58	46	63;53	46	y	0.31	22.5	49	24;21	49	y	0.4	32	48	31;33	48	y	0.45	14	17	15;13	17	y	0.57	17	13	18;16	13	y	0.48	53	58	53;53	58	y	0.23	33.5	110	37;30
known_NIR_4827	chr10	103169449	103174858	-	103111805	103174858	A3SS	ENST00000470299.2	known	0.89	25	3	25	3	y	0.83	10	2	10	2	y	-	-	-	-	-	-	-	-	-	-	-	-	1	6	0	6	0	n	0	0	4	0	4	n	0	0	2	0
known_NIR_4835	chr10	103392466	103395746	-	103392466;103394394	103394199;103395746	ES	ENST00000369825.6	known	0.55	39	32.5	39	65;0	n	0.85	45	8	45	14;2	y	0.88	42	6	42	12;0	n	0.58	39	28	39	51;5	y	0.89	62	8	62	16;0	n	0.46	48	55.5	48	110;1	n	0.61	48	30.5	48
known_NIR_4837	chr10	103392466;103394394	103394199;103396409	-	103392466	103396409	cassetteExon	ENST00000309579.7	known	0.06	44.5	744	65;24	744	y	0.01	7.5	1043	14;1	1043	n	0.01	8	1257	12;4	1257	y	0.03	35	1113	51;19	1113	y	0.01	9.5	1220	16;3	1220	y	0.07	78.5	1034	110;47	1034	y	0.04	43.5	989	60;27
known_NIR_4839	chr10	103392466;103396032	103395746;103396409	-	103392466;103394394	103394199;103396409	MXE	ENST00000337003.4	known	0.36	24.5	44.5	39;10	65;24	y	0.81	31	7.5	45;17	14;1	n	0.77	27	8	42;12	12;4	y	0.47	31	35	39;23	51;19	y	0.8	38.5	9.5	62;15	16;3	y	0.27	29.5	78.5	48;11	110;47	y	0.43	32.5	43.5	48;17
known_NIR_4853	chr10	103897719;103898377	103898293;103898877	-	103897719	103898877	cassetteExon	ENST00000224950.8	known	0.08	20	240	21;19	240	y	0.13	18.5	127	25;12	127	y	0.09	20	205	26;14	205	y	0.1	27.5	250	33;22	250	y	0.07	12	152	9;15	152	y	0.15	26.5	146	33;20	146	y	0.19	39	166	39;39
known_NIR_4867	chr10	1044171	1048864	-	1044171	1048264	A5SS	ENST00000429642.2	known	0.63	26	15	26	15	y	0.9	18	2	18	2	y	0.38	5	8	5	8	y	0.69	9	4	9	4	y	0.33	1	2	1	2	n	1	3	0	3	0	n	0.69	9	4	9
known_NIR_4880	chr10	110077118	110100625	+	110008299	110100625	A5SS	ENST00000277900.12	known	0.4	2	3	2	3	n	0.3	3	7	3	7	y	0.33	1	2	1	2	n	0	0	2	0	2	n	0.17	1	5	1	5	n	0	0	3	0	3	n	0	0	3	0
known_NIR_4889	chr10	110298790;110300736	110300547;110303468	-	110298790	110303468	cassetteExon	ENST00000369603.10	known	0.31	26.5	58	45;8	58	y	0.16	11	59	12;10	59	y	0.15	6	33	4;8	33	y	0.25	7	21	12;2	21	y	0.16	8	41	9;7	41	y	0.17	12.5	61	18;7	61	y	0.12	7	53	10;4
known_NIR_4893	chr10	110876070	110881233	+	110876070;110876753	110876670;110881233	ES	ENST00000393104.6	known	0.8	49	12	49	14;10	y	0.87	87	13	87	12;14	y	0.8	53	13	53	14;12	y	0.75	26	8.5	26	9;8	y	0.73	40	14.5	40	18;11	y	0.86	82	13	82	15;11	y	0.83	92	18.5	92
known_NIR_4951	chr10	11314258	11321207	+	11314258	11321189	A3SS	ENST00000637215.1	known	0.93	87	7	87	7	y	0.87	104	16	104	16	y	0.96	52	2	52	2	y	1	49	0	49	0	n	0.96	77	3	77	3	y	0.82	99	22	99	22	y	0.86	114	19	114
known_NIR_4952	chr10	11314270	11321207	+	11314258	11321207	A5SS	ENST00000636488.1	known	0.23	26	87	26	87	y	0.28	41	104	41	104	y	0.24	16	52	16	52	y	0.22	14	49	14	49	y	0.25	25	77	25	77	y	0.46	85	99	85	99	y	0.38	69	114	69
known_NIR_4989	chr10	119160969	119162340	-	119160969;119161081	119161055;119162340	ES	ENST00000355697.7	known	0.29	9	22	9	24;20	y	0.17	4	20	4	26;14	y	0.18	8	37	8	37;37	y	0.05	2	36	2	41;31	y	0.28	7	18	7	19;17	y	0	0	27	0	24;30	n	0.05	2	34.5	2
known_NIR_5042	chr10	122948755	122951954	-	122948855	122951954	A3SS	ENST00000481909.2	known	0.55	6	5	6	5	y	0.12	1	7	1	7	n	0.57	13	10	13	10	y	0.23	3	10	3	10	y	0.29	2	5	2	5	n	0	0	4	0	4	n	0.11	1	8	1
known_NIR_5086	chr10	125789005	125794880	-	125794388	125794880	3pMXE	ENST00000462490.5	known	0.91	140	14	140	14	y	0.98	148	3	148	3	y	0.95	191	10	191	10	y	0.94	198	12	198	12	y	0.97	155	5	155	5	y	1	129	0	129	0	n	1	107	0	107
known_NIR_5089	chr10	125789005;125794388	125794022;125794880	-	125789005	125794880	cassetteExon	ENST00000470483.1	known	0.06	9.5	140	5;14	140	y	0.01	1.5	148	0;3	148	n	0.03	5	191	0;10	191	n	0.05	9.5	198	7;12	198	y	0.03	4.5	155	4;5	155	y	0	0	129	0;0	129	n	0	0	107	0;0
known_NIR_5090	chr10	125789005;125794388	125794022;125794880	-	125789005;125789363	125789283;125794880	MXE	ENST00000650587.1	known	0.47	9.5	10.5	5;14	14;7	y	0.09	1.5	15.5	0;3	18;13	n	0.28	5	13	0;10	16;10	n	0.38	9.5	15.5	7;12	24;7	y	0.2	4.5	18.5	4;5	26;11	y	0	0	12.5	0;0	16;9	n	0	0	5	0;0
known_NIR_5091	chr10	125789005;125794388	125794022;125794880	-	125789005;125789528	125789283;125794880	MXE	ENST00000484541.5	known	0.58	9.5	7	5;14	14;0	n	0.1	1.5	13.5	0;3	18;9	n	0.32	5	10.5	0;10	16;5	n	0.41	9.5	13.5	7;12	24;3	y	0.2	4.5	17.5	4;5	26;9	y	0	0	13	0;0	16;10	n	0	0	4.5	0;0
known_NIR_5095	chr10	125789363	125794880	-	125794388	125794880	3pMXE	ENST00000462490.5	known	0.33	7	14	7	14	y	0.81	13	3	13	3	y	0.5	10	10	10	10	y	0.37	7	12	7	12	y	0.69	11	5	11	5	y	1	9	0	9	0	n	1	6	0	6
known_NIR_5099	chr10	125794388	125794880	-	125785260	125794880	A3SS	ENST00000616800.4	known	0.93	14	1	14	1	n	0.75	3	1	3	1	n	1	10	0	10	0	n	0.86	12	2	12	2	y	1	5	0	5	0	n	0	0	6	0	6	n	0	0	4	0
known_NIR_5108	chr10	125796188;125797641	125797412;125798065	-	125796188	125798065	cassetteExon	ENST00000622016.4	known	0	0.5	165	0;1	165	n	0	0	125	0;0	125	n	0.01	2	163	4;0	163	n	0	1	227	2;0	227	n	0	0	196	0;0	196	n	0	0	140	0;0	140	n	0.02	2	118	4;0
known_NIR_5111	chr10	125796861;125797641	125797412;125798065	-	125796861	125798065	cassetteExon	ENST00000650524.1	known	0.06	0.5	8	0;1	8	n	0.13	1.5	10	3;0	10	n	0	0	20	0;0	20	n	0	0	16	0;0	16	n	0	0	9	0;0	9	n	0.33	2	4	4;0	4	n	0.13	1.5	10	3;0
known_NIR_5208	chr10	13345028	13347277	-	13345028	13348000	A5SS	ENST00000327347.10	known	0.85	11	2	11	2	y	0.71	5	2	5	2	n	-	-	-	-	-	-	1	2	0	2	0	n	0.86	6	1	6	1	n	0	0	1	0	1	n	0.4	6	9	6
known_NIR_5220	chr10	13645074	13646615	+	13645074	13654353	A3SS	ENST00000617260.4	known	0.6	6	4	6	4	y	0.47	7	8	7	8	y	0.58	7	5	7	5	y	0.27	4	11	4	11	y	0.58	7	5	7	5	y	0.64	7	4	7	4	y	0.91	10	1	10
known_NIR_5225	chr10	13645074	13654353	+	13648230	13654353	5pMXE	ENST00000613992.4	known	0.03	4	114	4	114	y	0.04	8	176	8	176	y	0.04	5	134	5	134	y	0.06	11	166	11	166	y	0.03	5	173	5	173	y	0.02	4	192	4	192	y	0.01	1	116	1
known_NIR_5230	chr10	13645074;13648230	13648085;13654353	+	13645074	13654353	cassetteExon	ENST00000617260.4	known	0.94	58.5	4	3;114	4	y	0.92	91	8	6;176	8	y	0.93	67	5	0;134	5	n	0.88	83	11	0;166	11	n	0.95	86.5	5	0;173	5	n	0.96	98	4	4;192	4	y	0.98	60.5	1	5;116
known_NIR_5247	chr10	13648230	13654353	+	13648230	13648626	3pMXE	ENST00000600501.5	known	0.94	114	7	114	7	y	0.93	176	14	176	14	y	0.91	134	14	134	14	y	0.96	166	7	166	7	y	0.96	173	7	173	7	y	0.87	192	29	192	29	y	0.87	116	18	116
known_NIR_5258	chr10	13648230;13648768	13648626;13654353	+	13648230	13654353	cassetteExon	ENST00000601758.5	known	0.11	14	114	7;21	114	y	0.16	34.5	176	14;55	176	y	0.09	13.5	134	14;13	134	y	0.05	8	166	7;9	166	y	0.11	21	173	7;35	173	y	0.16	37	192	29;45	192	y	0.2	28.5	116	18;39
known_NIR_5265	chr10	13648230;13652882	13652408;13654353	+	13648230;13648768	13648620;13654353	MXE	ENST00000594575.5	known	0.37	7	12	8;6	3;21	y	0.28	14.5	36.5	3;26	18;55	y	0.2	3	12	0;6	11;13	n	0.39	4.5	7	5;4	5;9	y	0.21	6	22.5	4;8	10;35	y	0.15	4.5	26.5	4;5	8;45	y	0.3	12.5	28.5	0;25
known_NIR_5278	chr10	13648768	13654353	+	13648768	13652408	3pMXE	ENST00000619389.4	known	0.88	21	3	21	3	y	0.95	55	3	55	3	y	1	13	0	13	0	n	0.9	9	1	9	1	n	0.88	35	5	35	5	y	1	45	0	45	0	n	1	39	0	39
known_NIR_5304	chr10	14602850	14604240	-	14530515	14604240	A3SS	ENST00000468747.5	known	0.35	6	11	6	11	y	1	7	0	7	0	n	-	-	-	-	-	-	0.5	2	2	2	2	n	1	2	0	2	0	n	0	0	1	0	1	n	0.33	3	6	3
known_NIR_5348	chr10	21538912	21556643	+	21538912	21586294	A3SS	ENST00000651097.1	known	0.89	17	2	17	2	y	0.83	10	2	10	2	y	0.91	10	1	10	1	n	0.89	8	1	8	1	n	1	9	0	9	0	n	1	15	0	15	0	n	1	14	0	14
known_NIR_5384	chr10	27219857	27223338	-	27219857;27223239	27223207;27223338	ES	ENST00000677440.1	known	0.67	4	2	4	2;2	n	0.8	8	2	8	2;2	y	0.6	3	2	3	4;0	n	1	1	0	1	0;0	n	0.83	5	1	5	1;1	n	0.47	4	4.5	4	5;4	y	0.48	7	7.5	7
known_NIR_5439	chr10	29415412	29420491	+	29415412	29458274	A3SS	ENST00000430295.5	known	1	9	0	9	0	n	1	13	0	13	0	n	1	10	0	10	0	n	1	4	0	4	0	n	0.71	5	2	5	2	n	0.56	9	7	9	7	y	0.56	5	4	5
known_NIR_5442	chr10	29415412	29468920	+	29415412	29458274	3pMXE	ENST00000430295.5	known	-	-	-	-	-	-	-	-	-	-	-	-	1	1	0	1	0	n	-	-	-	-	-	-	0.8	8	2	8	2	y	0	0	7	0	7	n	0.33	2	4	2
known_NIR_5450	chr10	30434748	30438916	+	30434378	30438916	A5SS	ENST00000542547.5	known	0.56	9	7	9	7	y	0.28	9	23	9	23	y	0.27	3	8	3	8	y	0.11	2	17	2	17	y	0.45	10	12	10	12	y	0.59	16	11	16	11	y	0.38	6	10	6
known_NIR_5459	chr10	3143501	3144292	-	3143501;3143731	3143606;3144292	ES	ENST00000678811.1	known	1	146	0	146	0;0	n	1	106	0.5	106	0;1	n	1	125	0.5	125	0;1	n	1	110	0	110	0;0	n	0.99	82	1	82	0;2	n	1	115	0	115	0;0	n	0.98	125	2.5	125
known_NIR_5487	chr10	35127193	35178889	+	35127193	35148368	A3SS&ES	ENST00000495960.5	known	0	0	14	0	14	n	0	0	9	0	9	n	0.21	3	11	3	11	y	0	0	3	0	3	n	0.5	4	4	4	4	n	0.55	6	5	6	5	y	0.62	5	3	5
known_NIR_5490	chr10	35127193;35148491	35148368;35206895	+	35127193;35179276	35178889;35206895	MXE	ENST00000461968.5	known	0.64	7	4	14;0	0;8	n	0.6	4.5	3	9;0	0;6	n	0.43	6.5	8.5	11;2	3;14	y	0.62	2.5	1.5	3;2	0;3	n	0.33	2	4	4;0	4;4	n	0.15	2.5	14.5	5;0	6;23	n	0.16	1.5	8	3;0
known_NIR_5498	chr10	35179276;35201486	35201451;35206895	+	35179276;35188388	35188200;35206895	MXE	ENST00000495960.5	known	0.67	2	1	1;3	2;0	n	0.62	5	3	2;8	0;6	n	1	1.5	0	1;2	0;0	n	0.8	2	0.5	2;2	1;0	n	-	-	-	-	-	-	0.25	2	6	2;2	3;9	y	0.38	2.5	4	2;3
known_NIR_5549	chr10	44971848	44982525	+	44971848	44982521	A3SS	ENST00000489171.5	known	0.04	4	99	4	99	y	0.07	7	94	7	94	y	0.03	2	77	2	77	y	0.04	2	48	2	48	y	0.04	4	96	4	96	y	0	0	62	0	62	n	0	0	40	0
known_NIR_5578	chr10	46015266	46030526	-	46015266;46016694	46016540;46030526	ES	ENST00000581486.6	known	0.05	8	141	8	234;48	y	0.06	7	118.5	7	171;66	y	0	0	27.5	0	41;14	n	0	0	19	0	31;7	n	0	0	26.5	0	43;10	n	0.05	7	135.5	7	200;71	y	0.1	12	107	12
known_NIR_5596	chr10	49885295;49908541	49908455;49915917	-	49885295	49915917	cassetteExon	ENST00000616448.2	known	0.38	5	8	8;2	8	y	0.54	7	6	7;7	6	y	0.37	6.5	11	6;7	11	y	0.5	2	2	3;1	2	n	1	4.5	0	4;5	0	n	0.16	1.5	8	3;0	8	n	0.31	5	11	9;1
known_NIR_5661	chr10	6224213	6232895	+	6224213	6226192	A3SS&ES	ENST00000640683.1	known	0	0	67	0	67	n	0	0	59	0	59	n	0	0	41	0	41	n	0.06	2	33	2	33	y	0	0	72	0	72	n	0.07	6	79	6	79	y	0.08	3	35	3
known_NIR_5662	chr10	6224213	6232895	+	6224213;6226365	6226192;6232895	ES	ENST00000379789.8	known	0	0	55.5	0	67;44	n	0	0	43	0	59;27	n	0	0	34.5	0	41;28	n	0.07	2	25	2	33;17	y	0	0	46.5	0	72;21	n	0.1	6	53.5	6	79;28	y	0.11	3	24	3
known_NIR_5689	chr10	6608408	6613631	+	6608408	6615763	A3SS	ENST00000613985.4	known	1	5	0	5	0	n	0.75	6	2	6	2	n	0.56	14	11	14	11	y	0.85	22	4	22	4	y	0.4	4	6	4	6	y	0.32	6	13	6	13	y	0.29	8	20	8
known_NIR_5692	chr10	6608408;6615637	6615370;6615763	+	6608408	6615763	cassetteExon	ENST00000613985.4	known	1	5	0	0;10	0	n	0.85	11	2	7;15	2	y	0.54	13	11	1;25	11	n	0.81	17	4	0;34	4	n	0.68	13	6	0;26	6	n	0.49	12.5	13	0;25	13	n	0.13	3	20	0;6
known_NIR_5734	chr10	69395105	69400991	+	69395105;69398828	69398595;69400991	ES	ENST00000436817.6	known	0.05	12	252.5	12	194;311	y	0.02	6	304.5	6	284;325	y	0.02	8	357	8	270;444	y	0.05	15	304.5	15	263;346	y	0.04	11	283.5	11	211;356	y	0.01	4	285	4	200;370	y	0	1	235.5	1
known_NIR_5753	chr10	70597841	70602645	-	70600932	70602645	A3SS&ES	ENST00000441259.2	known	1	8	0	8	0	n	0.5	2	2	2	2	n	0.57	4	3	4	3	n	0.5	4	4	4	4	n	0.38	5	8	5	8	y	0.18	2	9	2	9	y	0	0	13	0
known_NIR_5805	chr10	73253254	73253893	+	73253095	73253893	A5SS	ENST00000457147.1	known	-	-	-	-	-	-	0.5	3	3	3	3	n	-	-	-	-	-	-	0.64	23	13	23	13	y	0.57	8	6	8	6	y	0.4	4	6	4	6	y	0.25	1	3	1
known_NIR_5969	chr10	87238849	87246115	-	87245855	87246115	A3SS&ES	ENST00000446751.6	known	0.79	23	6	23	6	y	0.63	29	17	29	17	y	0.85	56	10	56	10	y	0.84	36	7	36	7	y	0.64	23	13	23	13	y	0.56	33	26	33	26	y	0.63	37	22	37
known_NIR_6003	chr10	89003194;89007837	89007700;89010539	+	89003194	89010539	cassetteExon	ENST00000484444.5	known	0.79	65.5	17	129;2	17	y	0.73	35.5	13	71;0	13	n	0.93	27.5	2	51;4	2	y	0.76	6.5	2	11;2	2	y	0.78	14.5	4	29;0	4	n	0.96	49.5	2	99;0	2	n	0.94	75	5	149;1
known_NIR_6006	chr10	89008997	89010539	+	89003194	89010539	A5SS	ENST00000484444.5	known	0.94	290	17	290	17	y	0.93	186	13	186	13	y	0.98	104	2	104	2	y	0.95	37	2	37	2	y	0.95	82	4	82	4	y	0.99	214	2	214	2	y	0.98	203	5	203
known_NIR_6007	chr10	89010600	89011999	+	89010600	89010753	3pMXE	ENST00000477270.5	known	0.47	140	160	140	160	y	0.32	75	160	75	160	y	0.32	30	64	30	64	y	0.37	11	19	11	19	y	0.36	40	70	40	70	y	0.24	50	159	50	159	y	0.32	77	166	77
known_NIR_6008	chr10	89010600	89011999	+	89010600;89010815	89010753;89011999	ES	ENST00000612663.5	known	0.47	140	160.5	140	160;161	y	0.33	75	153.5	75	160;147	y	0.32	30	64.5	30	64;65	y	0.39	11	17.5	11	19;16	y	0.39	40	61.5	40	70;53	y	0.25	50	154	50	159;149	y	0.3	77	176	77
known_NIR_6010	chr10	89010600;89012081	89011999;89014119	+	89010600;89013367	89010753;89014119	MXE	ENST00000355740.7	known	0.27	70	190.5	140;0	160;221	n	0.21	40.5	156	75;6	160;152	y	0.21	20	73.5	30;10	64;83	y	0.17	5.5	26	11;0	19;33	n	0.25	20	61.5	40;0	70;53	n	0.14	27.5	162.5	50;5	159;166	y	0.18	39.5	184.5	77;2
known_NIR_6037	chr10	90903276	90908283	+	90903276	90905302	3pMXE	ENST00000489806.5	known	0.8	12	3	12	3	y	0.2	2	8	2	8	y	0.36	4	7	4	7	y	0.38	5	8	5	8	y	0.12	1	7	1	7	n	0	0	5	0	5	n	0	0	17	0
known_NIR_6055	chr10	95683195	95683522	-	95683180	95683522	A3SS	ENST00000680144.1	known	1	34	0	34	0	n	1	22	0	22	0	n	1	40	0	40	0	n	1	41	0	41	0	n	1	31	0	31	0	n	0.97	56	2	56	2	y	0.94	34	2	34
known_NIR_6179	chr11	104951098	104954747	-	104951098;104952005	104951896;104954747	ES	ENST00000444739.7	known	0.03	60	1801.5	60	1895;1708	y	0.02	26	1707	26	1718;1696	y	0.02	29	1206	29	1189;1223	y	0.03	22	826.5	22	872;781	y	0.01	15	1417.5	15	1480;1355	y	0.01	21	2154	21	2221;2087	y	0.01	15	2450	15
known_NIR_6180	chr11	104951098	104954747	-	104951098;104952063	104951896;104954747	ES	ENST00000533730.5	known	0.06	60	986.5	60	1895;78	y	0.03	26	885	26	1718;52	y	0.04	29	619	29	1189;49	y	0.05	22	455	22	872;38	y	0.02	15	755	15	1480;30	y	0.02	21	1150.5	21	2221;80	y	0.01	15	1288	15
known_NIR_6198	chr11	105026951	105029665	-	105026951;105029267	105029124;105029665	ES	ENST00000532439.5	known	0.07	131	1838	131	1380;2296	y	0.08	164	1870	164	1358;2382	y	0.03	53	1936	53	1606;2266	y	0.08	114	1280.5	114	1071;1490	y	0.02	48	1908.5	48	1486;2331	y	0.02	52	2077.5	52	1665;2490	y	0.01	35	2607	35
known_NIR_6223	chr11	106054455;106076707	106076507;106077312	-	106054455;106059109	106058865;106077312	MXE	ENST00000526793.5	known	0.08	2	23.5	0;4	42;5	n	0.18	4.5	20	0;9	36;4	n	0.03	2	58	0;4	87;29	n	0.14	8.5	51.5	1;16	95;8	n	0.15	6	34	6;6	56;12	y	0.05	3	58	0;6	101;15	n	0	0	32.5	0;0
known_NIR_6276	chr11	111786520;111805315	111805094;111809643	-	111786520;111788569	111788441;111809643	MXE	ENST00000619129.4	known	0.73	4	1.5	8;0	3;0	n	0.8	4	1	0;8	2;0	n	0.82	4.5	1	6;3	0;2	n	0.65	10	5.5	16;4	5;6	y	1	5	0	3;7	0;0	n	0.33	2	4	3;1	0;8	n	0.55	3	2.5	0;6
known_NIR_6351	chr11	116845250	116846383	-	116845629	116846383	A3SS	ENST00000488337.5	known	0.06	8	122	8	122	y	0.05	11	193	11	193	y	0.05	7	147	7	147	y	0.02	2	101	2	101	y	0.01	2	209	2	209	y	0	1	235	1	235	n	0	0	162	0
known_NIR_6371	chr11	117207160	117207970	-	117207735	117207970	3pMXE	ENST00000531573.1	known	0.53	30	27	30	27	y	0.66	38	20	38	20	y	0.94	58	4	58	4	y	0.83	52	11	52	11	y	0.91	30	3	30	3	y	0.45	39	48	39	48	y	0.44	28	35	28
known_NIR_6373	chr11	117207160;117207735	117207654;117207970	-	117207160	117207970	cassetteExon	ENST00000320934.8	known	0.46	25.5	30	24;27	30	y	0.35	20.5	38	21;20	38	y	0.05	3	58	2;4	58	y	0.16	10	52	9;11	52	y	0.09	3	30	3;3	30	y	0.55	48	39	48;48	39	y	0.53	31	28	27;35
known_NIR_6374	chr11	117207160;117207866	117207654;117207970	-	117207160	117207970	cassetteExon	ENST00000320934.8	known	0.3	13	30	24;2	30	y	0.22	10.5	38	21;0	38	n	0.02	1	58	2;0	58	n	0.08	4.5	52	9;0	52	n	0.05	1.5	30	3;0	30	n	0.41	27	39	48;6	39	y	0.33	13.5	28	27;0
known_NIR_6375	chr11	117207735	117207970	-	117206798	117207970	A3SS	ENST00000529458.5	known	0.33	27	56	27	56	y	0.57	20	15	20	15	y	0.16	4	21	4	21	y	0.15	11	64	11	64	y	0.08	3	34	3	34	y	0.72	48	19	48	19	y	0.67	35	17	35
known_NIR_6383	chr11	117328208;117338668	117338566;117344166	+	117328208;117335680	117335605;117344166	MXE	ENST00000525416.5	known	1	1	0	1;1	0;0	n	0.67	3	1.5	0;6	3;0	n	0.6	1.5	1	2;1	2;0	n	0.89	8.5	1	6;11	2;0	n	1	1	0	0;2	0;0	n	0.67	4	2	0;8	4;0	n	0.33	4	8	1;7
known_NIR_6393	chr11	117822717	117824654	-	117822717	117827995	A5SS	ENST00000532119.5	known	0.5	4	4	4	4	n	0.5	2	2	2	2	n	0	0	8	0	8	n	0.5	4	4	4	4	n	1	3	0	3	0	n	0	0	6	0	6	n	-	-	-	-
known_NIR_6401	chr11	118212469	118214824	-	118212561	118214824	A3SS	ENST00000356289.10	known	0	2	898	2	898	y	0.01	5	811	5	811	y	0.02	8	492	8	492	y	0.01	2	395	2	395	y	0.01	6	533	6	533	y	0	0	1099	0	1099	n	0	4	1072	4
known_NIR_6456	chr11	119019317	119021760	+	119019317;119020253	119020150;119021760	ES	ENST00000531290.5	known	0.15	13	73.5	13	61;86	y	0.12	15	109	15	134;84	y	0.18	23	101.5	23	106;97	y	0.08	9	106	9	135;77	y	0.15	21	123.5	21	145;102	y	0.13	19	122	19	132;112	y	0.06	8	117.5	8
known_NIR_6457	chr11	119019317	119021760	+	119020253	119021760	A5SS&ES	ENST00000528230.5	known	0.13	13	86	13	86	y	0.15	15	84	15	84	y	0.19	23	97	23	97	y	0.1	9	77	9	77	y	0.17	21	102	21	102	y	0.15	19	112	19	112	y	0.08	8	88	8
known_NIR_6570	chr11	125101303	125102734	-	125101303	125102132	A5SS&ES	ENST00000531909.5	known	0.44	7	9	7	9	y	0.15	3	17	3	17	y	0.46	16	19	16	19	y	0.37	17	29	17	29	y	0.23	6	20	6	20	y	0	0	29	0	29	n	0.15	2	11	2
known_NIR_6571	chr11	125101303	125102734	-	125101303;125102317	125102132;125102734	ES	ENST00000682305.1	known	0.37	7	12	7	9;15	y	0.12	3	21	3	17;25	y	0.46	16	19	16	19;19	y	0.47	17	19.5	17	29;10	y	0.18	6	27	6	20;34	y	0	0	27	0	29;25	n	0.12	2	14	2
known_NIR_6603	chr11	125609589	125609710	+	125609589	125611428	A3SS	ENST00000529196.5	known	0.22	7	25	7	25	y	0.05	3	52	3	52	y	0.18	10	46	10	46	y	0.14	5	31	5	31	y	0.2	8	33	8	33	y	0.03	2	64	2	64	y	0.11	4	34	4
known_NIR_6669	chr11	130135715	130140398	+	130135715;130137291	130137256;130140398	ES	ENST00000650012.1	known	0.71	942	388.5	942	379;398	y	0.67	1125	552.5	1125	550;555	y	0.73	727	263	727	264;262	y	0.67	423	209.5	423	220;199	y	0.68	851	406.5	851	396;417	y	0.64	865	477.5	865	456;499	y	0.64	895	502	895
known_NIR_6740	chr11	14513699	14517642	-	14513699;14514491	14514390;14517642	ES	ENST00000555531.1	known	0.01	2	133	2	2;264	y	0.03	4	152.5	4	0;305	n	0	0	169.5	0	0;339	n	0.02	2	109.5	2	0;219	n	0.02	3	147.5	3	3;292	y	0	0	162.5	0	0;325	n	0	0	137.5	0
known_NIR_6750	chr11	14519041	14610966	-	14519041	14519905	5pMXE	ENST00000530457.5	known	0.36	8	14	8	14	y	0.62	13	8	13	8	y	0.18	3	14	3	14	y	0.5	5	5	5	5	y	0.14	2	12	2	12	y	0.61	11	7	11	7	y	0.62	25	15	25
known_NIR_6751	chr11	14519041	14610966	-	14519041	14520297	5pMXE	ENST00000555531.1	known	0.08	8	97	8	97	y	0.1	13	116	13	116	y	0.02	3	124	3	124	y	0.05	5	91	5	91	y	0.03	2	74	2	74	y	0.11	11	85	11	85	y	0.2	25	100	25
known_NIR_6754	chr11	14879207	14885776	-	14879207;14880768	14880136;14885776	ES	ENST00000534686.5	known	0.24	6	18.5	6	12;25	y	0.2	6	23.5	6	19;28	y	0.27	11	30.5	11	38;23	y	0.15	4	22	4	24;20	y	0.2	13	51	13	53;49	y	0	0	30	0	22;38	n	0.05	2	34.5	2
known_NIR_6756	chr11	14879207	14885776	-	14880768	14885776	A3SS&ES	ENST00000334636.10	known	0.19	6	25	6	25	y	0.18	6	28	6	28	y	0.32	11	23	11	23	y	0.17	4	20	4	20	y	0.21	13	49	13	49	y	0	0	38	0	38	n	0.05	2	38	2
known_NIR_6757	chr11	14879207;14880359	14880136;14885776	-	14879207	14885776	cassetteExon	ENST00000525015.1	known	0.5	6	6	12;0	6	n	0.68	12.5	6	19;6	6	y	0.65	20.5	11	38;3	11	y	0.76	13	4	24;2	4	y	0.68	27	13	53;1	13	n	1	11	0	22;0	0	n	0.89	15.5	2	31;0
known_NIR_6845	chr11	18399548;18400745	18400630;18400837	+	18399548	18400837	cassetteExon	ENST00000543445.5	known	0.02	9	462	7;11	462	y	0.01	3	529	0;6	529	n	0.01	3.5	501	0;7	501	n	0.03	10	315	2;18	315	y	0.01	4	483	0;8	483	n	0	0.5	448	0;1	448	n	0	1	444	0;2
known_NIR_6910	chr11	2302215	2302844	+	2302222	2302844	A5SS	ENST00000437313.1	known	0.77	67	20	67	20	y	0.71	67	27	67	27	y	0.79	103	28	103	28	y	0.81	134	32	134	32	y	0.72	61	24	61	24	y	0.84	92	18	92	18	y	0.88	44	6	44
known_NIR_6945	chr11	250865	252505	+	250865	251546	3pMXE	ENST00000528906.5	known	0.09	64	611	64	611	y	0.06	51	838	51	838	y	0.04	31	786	31	786	y	0.07	73	939	73	939	y	0.07	77	1007	77	1007	y	0.01	9	865	9	865	y	0.02	18	735	18
known_NIR_6946	chr11	250865	252505	+	250865;251936	251820;252505	ES	ENST00000352303.9	known	0.14	64	383.5	64	10;757	y	0.09	51	527	51	6;1048	y	0.07	31	443.5	31	1;886	n	0.1	73	634	73	5;1263	y	0.09	77	747	77	3;1491	y	0.02	9	525	9	3;1047	y	0.03	18	517.5	18
known_NIR_6947	chr11	250865	252505	+	251936	252505	5pMXE	ENST00000529679.1	known	0.08	64	757	64	757	y	0.05	51	1048	51	1048	y	0.03	31	886	31	886	y	0.05	73	1263	73	1263	y	0.05	77	1491	77	1491	y	0.01	9	1047	9	1047	y	0.02	18	1035	18
known_NIR_6948	chr11	250865;251936	251546;252505	+	250865	252505	cassetteExon	ENST00000526783.1	known	0.91	684	64	611;757	64	y	0.95	943	51	838;1048	51	y	0.96	836	31	786;886	31	y	0.94	1101	73	939;1263	73	y	0.94	1249	77	1007;1491	77	y	0.99	956	9	865;1047	9	y	0.98	885	18	735;1035
known_NIR_7048	chr11	31433570	31509519	-	31433570;31463305	31463172;31509519	ES	ENST00000526776.5	known	0.91	10	1	10	0;2	n	0.85	30	5.5	30	4;7	y	0.88	49	7	49	3;11	y	0.88	49	6.5	49	3;10	y	0.96	38	1.5	38	3;0	n	0.81	21	5	21	4;6	y	0.82	35	7.5	35
known_NIR_7067	chr11	314356;314646	314643;314922	+	314356;314809	314674;314922	MXE	ENST00000679765.1	known	0.04	2	45.5	0;4	57;34	n	0.05	3	55	0;6	54;56	n	0.06	5.5	81.5	6;5	81;82	y	0.06	6	96.5	4;8	70;123	y	0.09	6	57.5	7;5	54;61	y	0.06	5	85.5	0;10	101;70	n	0.03	3	92	0;6
known_NIR_7123	chr11	33348013;33348228	33348166;33348522	+	33348013	33348522	cassetteExon	ENST00000525975.5	known	0.66	21.5	11	20;23	11	y	0.29	4	10	4;4	10	y	0.54	7	6	10;4	6	y	0.67	4	2	5;3	2	y	1	5.5	0	1;10	0	n	0.16	2.5	13	3;2	13	y	0.29	4.5	11	5;4
known_NIR_7156	chr11	33746059	33747130	-	33742084	33747130	A3SS	ENST00000526785.5	known	0.22	9	32	9	32	y	0.08	4	47	4	47	y	0.3	14	32	14	32	y	0.09	2	20	2	20	y	0.39	15	23	15	23	y	0.03	1	39	1	39	n	0.05	3	56	3
known_NIR_7180	chr11	35190065	35204512	+	35190065	35214852	A3SS	ENST00000263398.11	known	0.02	20	862	20	862	y	0.03	35	1083	35	1083	y	0.02	22	1012	22	1012	y	0.02	18	787	18	787	y	0.01	12	931	12	931	y	0	3	677	3	677	y	0.01	12	1112	12
known_NIR_7187	chr11	35190065	35208105	+	35190065	35214852	A3SS	ENST00000263398.11	known	0.04	32	862	32	862	y	0.02	20	1083	20	1083	y	0.02	25	1012	25	1012	y	0.02	14	787	14	787	y	0.01	6	931	6	931	y	0.01	6	677	6	677	y	0.01	11	1112	11
known_NIR_7264	chr11	3753408	3760563	-	3753408	3760488	A5SS	ENST00000359171.8	known	0.1	1	9	1	9	n	0	0	2	0	2	n	0.29	2	5	2	5	n	-	-	-	-	-	-	-	-	-	-	-	-	0.29	4	10	4	10	y	0.57	4	3	4
known_NIR_7310	chr11	408206;408893	408695;414823	-	408206;410027	409868;414823	MXE	ENST00000528209.5	known	0.41	70	101	137;3	22;180	y	0.37	92	156.5	181;3	41;272	y	0.39	164	251.5	317;11	74;429	y	0.42	244.5	334	477;12	118;550	y	0.43	130	175.5	258;2	70;281	y	0.46	110.5	129	216;5	37;221	y	0.49	102.5	107.5	191;14
known_NIR_7317	chr11	408893	414823	-	408893;410027	409860;414823	ES	ENST00000528116.5	known	0.03	3	90	3	0;180	n	0.02	3	137	3	2;272	y	0.05	11	217.5	11	6;429	y	0.04	12	276.5	12	3;550	y	0.01	2	141.5	2	2;281	y	0.04	5	112.5	5	4;221	y	0.13	14	96	14
known_NIR_7318	chr11	408893	414823	-	408893;410027	409868;414823	ES	ENST00000431843.7	known	0.02	3	142.5	3	105;180	y	0.01	3	211.5	3	151;272	y	0.03	11	330.5	11	232;429	y	0.03	12	416	12	282;550	y	0.01	2	204	2	127;281	y	0.03	5	176	5	131;221	y	0.08	14	153.5	14
known_NIR_7351	chr11	44081320	44083169	+	44081320	44082065	3pMXE	ENST00000532122.5	known	0.87	72	11	72	11	y	0.73	65	24	65	24	y	0.7	66	28	66	28	y	0.87	345	52	345	52	y	0.66	176	89	176	89	y	0.94	79	5	79	5	y	0.9	147	17	147
known_NIR_7389	chr11	45927593	45927749	+	45927593	45927920	A3SS	ENST00000529052.5	known	0.3	8	19	8	19	y	0.24	8	26	8	26	y	0.07	2	28	2	28	y	0.32	6	13	6	13	y	0.14	2	12	2	12	y	0	0	24	0	24	n	0.1	1	9	1
known_NIR_7446	chr11	46617890;46630100	46630045;46644279	+	46617890;46618375	46618325;46644279	MXE	ENST00000529655.5	known	0.88	29.5	4	25;34	7;1	n	0.77	23	7	16;30	8;6	y	0.68	17	8	6;28	9;7	y	0.84	24	4.5	13;35	2;7	y	0.88	10.5	1.5	5;16	3;0	n	0.86	27	4.5	18;36	6;3	y	0.89	31	4	12;50
known_NIR_7451	chr11	46618375;46621157	46621042;46644279	+	46618375	46644279	cassetteExon	ENST00000529655.5	known	0	0	1	0;0	1	n	0.29	2.5	6	3;2	6	y	0	0	7	0;0	7	n	0	0	7	0;0	7	n	-	-	-	-	-	-	0.25	1	3	0;2	3	n	0.5	5	5	1;9
known_NIR_7527	chr11	47324577;47326552	47326544;47326738	+	47324577	47326738	cassetteExon	ENST00000342922.8	known	0.01	1	170	1;1	170	n	0	0.5	201	0;1	201	n	0	0	190	0;0	190	n	0.01	2.5	240	1;4	240	n	0.02	3	150	3;3	150	y	0.02	3	164	3;3	164	y	0.03	4.5	159	4;5
known_NIR_7688	chr11	59145856	59148797	+	59145856	59148836	A3SS	ENST00000528737.5	known	0.54	14	12	14	12	y	0.17	3	15	3	15	y	0.36	4	7	4	7	y	0.5	1	1	1	1	n	0.46	6	7	6	7	y	0.71	5	2	5	2	n	0.75	18	6	18
known_NIR_7695	chr11	59795482	59800855	+	59795482;59797396	59797283;59800855	ES	ENST00000641815.1	known	0.1	25	221	25	296;146	y	0.08	17	207.5	17	227;188	y	0.11	8	67	8	68;66	y	0.07	6	76	6	89;63	y	0.09	12	117	12	128;106	y	0.04	11	263	11	323;203	y	0.08	23	268	23
known_NIR_7702	chr11	60056740;60061316	60061146;60064262	+	60056740	60064262	cassetteExon	ENST00000395032.6	known	-	-	-	-	-	-	0	0	2	0;0	2	n	0.09	0.5	5	1;0	5	n	0.33	1.5	3	2;1	3	n	0	0	2	0;0	2	n	0.23	1.5	5	2;1	5	n	0.36	5	9	8;2
known_NIR_7742	chr11	60455945	60462359	+	60455945	60461072	A3SS&ES	ENST00000527101.5	known	0.14	29	179	29	179	y	0.2	22	88	22	88	y	0.26	29	82	29	82	y	0	0	29	0	29	n	0.08	7	86	7	86	y	0.31	29	65	29	65	y	0.29	19	46	19
known_NIR_7788	chr11	61356728	61361733	-	61356728	61357733	5pMXE	ENST00000537364.5	known	0.05	2	42	2	42	y	0.06	2	32	2	32	y	0.11	5	41	5	41	y	0.15	4	23	4	23	y	0.08	4	45	4	45	y	0	0	39	0	39	n	0	0	44	0
known_NIR_7789	chr11	61356728	61361733	-	61356728;61357828	61357733;61361733	ES	ENST00000294072.9	known	0.04	2	52	2	42;62	y	0.06	2	34	2	32;36	y	0.11	5	42	5	41;43	y	0.16	4	20.5	4	23;18	y	0.09	4	40	4	45;35	y	0	0	38.5	0	39;38	n	0	0	41	0
known_NIR_7826	chr11	61421257	61421390	-	61420094	61421390	A3SS	ENST00000543545.5	known	-	-	-	-	-	-	1	12	0	12	0	n	1	3	0	3	0	n	1	6	0	6	0	n	0.67	4	2	4	2	n	0.64	7	4	7	4	y	1	4	0	4
known_NIR_7899	chr11	62572742	62574677	-	62572742	62573982	5pMXE	ENST00000532986.1	known	1	1	0	1	0	n	1	2	0	2	0	n	0.17	2	10	2	10	y	0.5	6	6	6	6	y	1	2	0	2	0	n	0	0	6	0	6	n	0	0	6	0
known_NIR_7913	chr11	62665946	62666396	+	62665946	62666354	A3SS	ENST00000398922.6	known	-	-	-	-	-	-	1	2	0	2	0	n	0.67	4	2	4	2	n	1	1	0	1	0	n	1	5	0	5	0	n	-	-	-	-	-	-	0.55	6	5	6
known_NIR_7982	chr11	62885608	62888135	+	62885608	62886461	3pMXE	ENST00000457660.6	known	1	114	0	114	0	n	1	111	0	111	0	n	1	156	0	156	0	n	1	206	0	206	0	n	0.99	149	2	149	2	y	0.98	141	3	141	3	y	0.98	112	2	112
known_NIR_8008	chr11	63905043;63906114	63906088;63908260	+	63905043	63908260	cassetteExon	ENST00000377810.8	known	0.1	14.5	136	18;11	136	y	0.09	16.5	170	18;15	170	y	0.06	8	133	9;7	133	y	0.09	13	128	19;7	128	y	0.07	8	100	5;11	100	y	0.11	20	161	22;18	161	y	0.11	20	154	11;29
known_NIR_8012	chr11	63907567	63908260	+	63905043	63908260	A5SS	ENST00000377810.8	known	0.08	12	136	12	136	y	0.04	7	170	7	170	y	0.01	2	133	2	133	y	0.04	6	128	6	128	y	0.04	4	100	4	100	y	0.01	1	161	1	161	n	0.01	2	154	2
known_NIR_8013	chr11	63907567	63908260	+	63906114	63908260	A5SS	ENST00000402010.8	known	0.52	12	11	12	11	y	0.32	7	15	7	15	y	0.22	2	7	2	7	n	0.46	6	7	6	7	y	0.27	4	11	4	11	y	0.05	1	18	1	18	n	0.06	2	29	2
known_NIR_8049	chr11	64224717	64224795	-	64224717	64224801	A5SS	ENST00000394547.7	known	0.07	5	67	5	67	y	0.02	2	84	2	84	y	0.04	4	90	4	90	y	0.06	7	106	7	106	y	0.03	4	137	4	137	y	0	0	86	0	86	n	0.02	2	84	2
known_NIR_8063	chr11	64231964	64232394	+	64231964	64232430	A3SS	ENST00000321685.7	known	0	0	211	0	211	n	0.01	2	192	2	192	y	0	0	232	0	232	n	0	0	280	0	280	n	0	0	219	0	219	n	0.02	4	185	4	185	y	0.02	4	176	4
known_NIR_8087	chr11	64287014	64288340	+	64287014	64287995	3pMXE	ENST00000542190.5	known	-	-	-	-	-	-	0.6	3	2	3	2	n	-	-	-	-	-	-	0.6	6	4	6	4	y	0.71	5	2	5	2	n	1	13	0	13	0	n	-	-	-	-
known_NIR_8114	chr11	64368260	64368486	+	64368260	64368489	A3SS	ENST00000528057.5	known	1	2	0	2	0	n	0	0	7	0	7	n	0.62	5	3	5	3	n	0.4	4	6	4	6	y	0.8	16	4	16	4	y	0	0	4	0	4	n	0	0	5	0
known_NIR_8193	chr11	65046114	65047647	-	65046362	65047647	A3SS	ENST00000531746.1	known	0.07	1	14	1	14	n	0	0	17	0	17	n	0.24	9	28	9	28	y	0.18	4	18	4	18	y	0.12	2	15	2	15	y	0.33	10	20	10	20	y	0.2	1	4	1
known_NIR_8209	chr11	65115081	65115476	+	65115081	65115314	3pMXE	ENST00000533766.5	known	0	0	25	0	25	n	0.12	2	15	2	15	y	0.06	2	32	2	32	y	0.05	3	58	3	58	y	0.04	2	43	2	43	y	0	0	24	0	24	n	0	0	23	0
known_NIR_8210	chr11	65115081	65115476	+	65115081;65115394	65115314;65115476	ES	ENST00000526809.5	known	0	0	27	0	25;29	n	0.1	2	17.5	2	15;20	y	0.07	2	27	2	32;22	y	0.05	3	57.5	3	58;57	y	0.06	2	34	2	43;25	y	0	0	27	0	24;30	n	0	0	22.5	0
known_NIR_8211	chr11	65115081;65115394	65115314;65115893	+	65115081;65115598	65115476;65115893	MXE	ENST00000345348.9	known	0.44	12.5	16	25;0	0;32	n	0.27	7.5	20	15;0	2;38	n	0.51	18	17	32;4	2;32	y	0.47	30	34.5	58;2	3;66	y	0.48	21.5	23	43;0	2;44	n	0.49	12	12.5	24;0	0;25	n	0.64	11.5	6.5	23;0
known_NIR_8256	chr11	65377076	65379867	-	65377076;65379561	65379376;65379867	ES	ENST00000527174.5	known	0.17	3	15	3	14;16	y	0.3	7	16.5	7	12;21	y	0.11	2	16	2	10;22	y	0.08	4	46	4	34;58	y	0.23	7	23	7	18;28	y	0.06	2	33.5	2	29;38	y	0.11	3	23.5	3
known_NIR_8259	chr11	65377076;65379938	65379867;65380132	-	65377076;65379561	65379376;65380132	MXE	ENST00000534028.5	known	0.67	14.5	7	3;26	14;0	n	0.76	19	6	7;31	12;0	n	0.82	22.5	5	2;43	10;0	n	0.62	28	17	4;52	34;0	n	0.68	23	11	7;39	18;4	y	0.62	24	14.5	2;46	29;0	n	0.58	16.5	12	3;30
known_NIR_8277	chr11	65538182	65538442	+	65538182	65538270	A3SS	ENST00000524944.5	known	0.13	61	397	61	397	y	0.08	29	342	29	342	y	0.08	19	215	19	215	y	0.06	33	476	33	476	y	0.08	27	326	27	326	y	0.07	33	426	33	426	y	0.05	18	316	18
known_NIR_8278	chr11	65538182;65538324	65538270;65538442	+	65538182	65538442	cassetteExon	ENST00000525364.5	known	0.86	363.5	61	397;330	61	y	0.93	359.5	29	342;377	29	y	0.92	218.5	19	215;222	19	y	0.93	438	33	476;400	33	y	0.92	331	27	326;336	27	y	0.93	411.5	33	426;397	33	y	0.95	318.5	18	316;321
known_NIR_8353	chr11	65879941	65881407	+	65879941;65880286	65880202;65881407	ES	ENST00000528419.6	known	0.01	5	574	5	488;660	y	0.01	2	395.5	2	343;448	y	0.01	6	845.5	6	692;999	y	0.01	9	1201.5	9	985;1418	y	0.01	2	393.5	2	270;517	y	0	0	421.5	0	333;510	n	0	0	589	0
known_NIR_8407	chr11	6604360	6608394	+	6608211	6608394	5pMXE	ENST00000524735.1	known	0.07	24	326	24	326	y	0.02	8	435	8	435	y	0.06	22	362	22	362	y	0.08	25	298	25	298	y	0.03	11	427	11	427	y	0.03	11	401	11	401	y	0.01	6	443	6
known_NIR_8409	chr11	6604360;6608211	6608046;6608394	+	6604360	6608394	cassetteExon	ENST00000532063.5	known	0.91	253	24	180;326	24	y	0.98	328	8	221;435	8	y	0.93	280.5	22	199;362	22	y	0.9	236	25	174;298	25	y	0.96	295.5	11	164;427	11	y	0.97	306.5	11	212;401	11	y	0.98	355.5	6	268;443
known_NIR_8431	chr11	66241653	66243165	+	66241653;66243031	66242912;66243165	ES	ENST00000320580.9	known	0.03	21	601.5	21	688;515	y	0.01	3	500.5	3	550;451	y	0.01	2	370.5	2	388;353	y	0.01	6	501	6	520;482	y	0.02	10	515	10	572;458	y	0.01	8	718.5	8	739;698	y	0	1	640	1
known_NIR_8519	chr11	66744919	66759043	+	66756505	66759043	A5SS&ES	ENST00000534325.5	known	0.36	4	7	4	7	y	0	0	2	0	2	n	0	0	1	0	1	n	-	-	-	-	-	-	0	0	6	0	6	n	0.5	4	4	4	4	n	0.17	1	5	1
known_NIR_8585	chr11	67400919	67401728	-	67400919	67401068	A5SS&ES	ENST00000537694.2	known	0.04	32	810	32	810	y	0.03	22	731	22	731	y	0.03	28	847	28	847	y	0.03	25	799	25	799	y	0.02	14	667	14	667	y	0.04	33	862	33	862	y	0.05	39	780	39
known_NIR_8587	chr11	67400919	67401728	-	67400919;67401232	67401068;67401728	ES	ENST00000312989.11	known	0.07	32	406	32	810;2	y	0.06	22	365.5	22	731;0	n	0.06	28	426	28	847;5	y	0.06	25	400	25	799;1	n	0.04	14	336	14	667;5	y	0.07	33	432	33	862;2	y	0.09	39	390.5	39
known_NIR_8588	chr11	67400919	67401728	-	67401199	67401728	A3SS	ENST00000529724.1	known	0.06	32	461	32	461	y	0.05	22	406	22	406	y	0.05	28	512	28	512	y	0.05	25	475	25	475	y	0.04	14	362	14	362	y	0.07	33	455	33	455	y	0.08	39	460	39
known_NIR_8639	chr11	67490449	67490788	+	67490457	67490788	A5SS	ENST00000682699.1	known	0.01	4	469	4	469	y	0	2	613	2	613	y	0.01	10	842	10	842	y	0.01	12	843	12	843	y	0.01	11	945	11	945	y	0.02	12	755	12	755	y	0.02	13	578	13
known_NIR_8702	chr11	68267397	68268054	-	68263866	68268054	A3SS	ENST00000304271.11	known	0.09	2	21	2	21	y	0.13	2	13	2	13	y	0	0	19	0	19	n	0	0	18	0	18	n	0.06	1	17	1	17	n	0.31	16	35	16	35	y	0.32	8	17	8
known_NIR_8794	chr11	71999019	71999927	+	71999019;71999370	71999259;71999927	ES	ENST00000393705.8	known	0.53	4	3.5	4	2;5	y	0.62	8	5	8	2;8	y	0.68	16	7.5	16	0;15	n	0.65	13	7	13	5;9	y	0.47	8	9	8	4;14	y	0.77	17	5	17	0;10	n	0.81	13	3	13
known_NIR_8796	chr11	71999019	71999927	+	71999662	71999927	5pMXE	ENST00000260049.9	known	0.5	4	4	4	4	n	0.5	8	8	8	8	y	0.46	16	19	16	19	y	0.54	13	11	13	11	y	0.57	8	6	8	6	y	0.81	17	4	17	4	y	0.65	13	7	13
known_NIR_8798	chr11	71999019;71999662	71999259;71999927	+	71999019	71999927	cassetteExon	ENST00000393703.9	known	0.43	3	4	2;4	4	y	0.38	5	8	2;8	8	y	0.37	9.5	16	0;19	16	n	0.38	8	13	5;11	13	y	0.38	5	8	4;6	8	y	0.11	2	17	0;4	17	n	0.26	4.5	13	2;7
known_NIR_8877	chr11	72817855	72821199	+	72817855	72821548	A3SS	ENST00000435507.6	known	0.66	192	97	192	97	y	0.68	108	50	108	50	y	0.76	84	26	84	26	y	0.74	127	44	127	44	y	0.51	41	40	41	40	y	0.48	67	73	67	73	y	0.55	87	71	87
known_NIR_8916	chr11	73716362;73718890	73718785;73720846	-	73716362;73718718	73718613;73720846	MXE	ENST00000336083.8	known	0.49	29	30.5	32;26	38;23	y	0.38	20	32	28;12	44;20	y	0.5	18.5	18.5	31;6	24;13	y	0.13	1.5	10	1;2	16;4	n	0.49	10	10.5	16;4	14;7	y	0.56	19	15	26;12	17;13	y	0.46	15	17.5	16;14
known_NIR_8982	chr11	74911425	74919533	+	74911425	74913695	3pMXE	ENST00000533875.1	known	0.76	13	4	13	4	y	0.45	5	6	5	6	y	0.75	6	2	6	2	n	0.8	4	1	4	1	n	0.43	6	8	6	8	y	0.89	16	2	16	2	y	0.71	5	2	5
known_NIR_8999	chr11	75268959	75272895	-	75268959;75271724	75271701;75272895	ES	ENST00000420843.7	known	0.6	235	158	235	178;138	y	0.72	271	104	271	127;81	y	0.62	224	136	224	146;126	y	0.65	191	104.5	191	118;91	y	0.72	308	119.5	308	132;107	y	0.52	217	203.5	217	237;170	y	0.61	246	154	246
known_NIR_9000	chr11	75268959	75272895	-	75271724	75272895	3pMXE	ENST00000531012.1	known	0.63	235	138	235	138	y	0.77	271	81	271	81	y	0.64	224	126	224	126	y	0.68	191	91	191	91	y	0.74	308	107	308	107	y	0.56	217	170	217	170	y	0.64	246	138	246
known_NIR_9170	chr11	83167898	83168428	+	83167505	83168428	A5SS	ENST00000298281.8	known	0.56	29	23	29	23	y	0.32	12	25	12	25	y	0.75	12	4	12	4	y	0.59	19	13	19	13	y	0.25	5	15	5	15	y	0.2	7	28	7	28	y	0.31	8	18	8
known_NIR_9212	chr11	85628688	85631687	+	85628688;85631316	85631145;85631687	ES	ENST00000393375.5	known	0.29	32	77.5	32	63;92	y	0.41	30	44	30	25;63	y	0.36	35	61.5	35	39;84	y	0.26	14	39.5	14	40;39	y	0.29	28	69	28	73;65	y	0.4	43	64	43	42;86	y	0.45	37	46	37
known_NIR_9216	chr11	85629262;85631316	85631145;85631687	+	85629262	85631687	cassetteExon	ENST00000531477.5	known	0.9	47.5	5	3;92	5	y	1	31.5	0	0;63	0	n	1	42	0	0;84	0	n	1	19.5	0	0;39	0	n	1	33	0	1;65	0	n	0.96	43	2	0;86	2	n	0.94	31.5	2	1;62
known_NIR_9224	chr11	85660597	85662389	-	85661749	85662389	A3SS	ENST00000525639.1	known	0.28	18	47	18	47	y	0.69	35	16	35	16	y	0.38	18	29	18	29	y	0.31	16	36	16	36	y	0.52	13	12	13	12	y	0.65	15	8	15	8	y	0.82	18	4	18
known_NIR_9256	chr11	86264263	86266083	+	86264263	86276980	A3SS	ENST00000528180.5	known	1	32	0	32	0	n	0.96	48	2	48	2	y	0.98	56	1	56	1	n	0.98	45	1	45	1	n	1	103	0	103	0	n	0.88	64	9	64	9	y	0.89	84	10	84
known_NIR_9258	chr11	86268561	86276980	+	86264263	86276980	A5SS	ENST00000528180.5	known	1	47	0	47	0	n	0.95	39	2	39	2	y	0.99	77	1	77	1	n	0.97	37	1	37	1	n	1	80	0	80	0	n	0.84	47	9	47	9	y	0.86	62	10	62
known_NIR_9261	chr11	86270157	86276980	+	86264263	86276980	A5SS	ENST00000528180.5	known	1	1	0	1	0	n	0.75	6	2	6	2	n	0.92	12	1	12	1	n	0.83	5	1	5	1	n	1	14	0	14	0	n	0.53	10	9	10	9	y	0.64	18	10	18
known_NIR_9263	chr11	86302478	86306245	+	86303460	86306245	5pMXE	ENST00000530208.1	known	0.94	58	4	58	4	y	0.91	94	9	94	9	y	0.94	101	7	101	7	y	0.88	106	15	106	15	y	0.9	79	9	79	9	y	0.94	85	5	85	5	y	0.99	87	1	87
known_NIR_9265	chr11	86302478;86303460	86303357;86306245	+	86302478	86306245	cassetteExon	ENST00000533986.5	known	0.04	2.5	58	1;4	58	n	0.07	7	94	5;9	94	y	0.06	6.5	101	6;7	101	y	0.09	10	106	5;15	106	y	0.05	4.5	79	0;9	79	n	0.03	2.5	85	0;5	85	n	0.03	3	87	5;1
known_NIR_9335	chr11	9139854	9141974	-	9139854	9140189	A5SS&ES	ENST00000679568.1	known	0.57	90	67	90	67	y	0.5	46	46	46	46	y	0.64	42	24	42	24	y	0.62	45	28	45	28	y	0.6	43	29	43	29	y	0.43	52	69	52	69	y	0.41	26	38	26
known_NIR_9336	chr11	9139854	9141974	-	9139854	9141940	A5SS	ENST00000328194.8	known	0.08	90	1056	90	1056	y	0.05	46	828	46	828	y	0.07	42	535	42	535	y	0.09	45	447	45	447	y	0.07	43	614	43	614	y	0.05	52	925	52	925	y	0.03	26	860	26
known_NIR_9351	chr11	9160299	9160713	-	9158540	9160713	A3SS	ENST00000680599.1	known	0.8	16	4	16	4	y	1	1	0	1	0	n	-	-	-	-	-	-	1	4	0	4	0	n	1	1	0	1	0	n	-	-	-	-	-	-	0	0	4	0
known_NIR_9363	chr11	93499348	93537846	-	93499348	93543276	A5SS	ENST00000298966.7	known	0	0	39	0	39	n	0.1	5	44	5	44	y	0.29	23	55	23	55	y	0	0	26	0	26	n	0.17	14	69	14	69	y	0.42	11	15	11	15	y	0.36	14	25	14
known_NIR_9425	chr11	94601979;94604056	94603984;94607439	+	94601979	94607439	cassetteExon	ENST00000543336.5	known	0.67	6	3	9;3	3	y	0.33	2.5	5	1;4	5	n	0.23	1.5	5	2;1	5	n	-	-	-	-	-	-	0.27	1.5	4	1;2	4	n	0.62	5	3	6;4	3	y	0.33	1	2	2;0
known_NIR_9450	chr11	96359097	96364980	-	96359178	96364980	A3SS	ENST00000679696.1	known	0.22	29	102	29	102	y	0.08	9	107	9	107	y	0.2	19	78	19	78	y	0.18	13	60	13	60	y	0.19	17	73	17	73	y	0.07	8	105	8	105	y	0.1	10	91	10
known_NIR_9467	chr12	10015727	10018331	+	10015874	10018331	A5SS	ENST00000544853.5	known	0.53	54	47	54	47	y	0.68	50	24	50	24	y	0.47	48	55	48	55	y	0.64	56	31	56	31	y	0.76	57	18	57	18	y	0.57	60	46	60	46	y	0.47	8	9	8
known_NIR_9475	chr12	10123363;10125173	10125087;10125297	-	10123363	10125297	cassetteExon	ENST00000304084.13	known	0.04	21	503	15;27	503	y	0.46	370	432	253;487	432	y	0.24	51.5	165	33;70	165	y	0.42	72.5	100	62;83	100	y	0.17	48.5	241	21;76	241	y	0.58	292	214	221;363	214	y	0.53	266.5	232	182;351
known_NIR_9478	chr12	10125448	10127747	-	10125448	10126571	A5SS	ENST00000534609.5	known	0.28	132	342	132	342	y	0.28	202	515	202	515	y	0.31	59	133	59	133	y	0.25	31	94	31	94	y	0.28	68	179	68	179	y	0.28	140	367	140	367	y	0.4	201	303	201
known_NIR_9479	chr12	10125448	10127747	-	10125448;10126708	10126571;10127747	ES	ENST00000304084.13	known	0.36	132	234	132	342;126	y	0.4	202	303	202	515;91	y	0.42	59	82	59	133;31	y	0.35	31	57	31	94;20	y	0.38	68	109	68	179;39	y	0.39	140	219	140	367;71	y	0.52	201	185.5	201
known_NIR_9553	chr12	10388875;10405950	10405850;10407636	-	10388875;10393867	10391835;10407636	MXE	ENST00000539300.5	known	0.72	17	6.5	0;34	4;9	n	0.77	17	5	0;34	8;2	n	0.95	26.5	1.5	2;51	2;1	n	0.92	43.5	4	6;81	3;5	y	0.79	22.5	6	1;44	1;11	n	0.64	18	10	8;28	11;9	y	0.64	13.5	7.5	2;25
known_NIR_9562	chr12	10393867	10405850	-	10388875	10405850	A3SS	ENST00000585711.5	known	-	-	-	-	-	-	1	4	0	4	0	n	0.67	4	2	4	2	n	0.14	1	6	1	6	n	0.75	3	1	3	1	n	0.33	4	8	4	8	y	0	0	2	0
known_NIR_9581	chr12	104096433;104097691	104097611;104098343	+	104096433	104098343	cassetteExon	ENST00000229330.9	known	0.42	5	7	5;5	7	y	0.22	5	18	7;3	18	y	0.09	3.5	34	3;4	34	y	0.37	7	12	7;7	12	y	0.22	5.5	19	7;4	19	y	0.14	2.5	15	1;4	15	n	0.06	1	16	0;2
known_NIR_9585	chr12	10418498	10419044	-	10418498	10434486	A5SS	ENST00000539033.1	known	0.96	50	2	50	2	y	0.95	87	5	87	5	y	0.94	264	16	264	16	y	0.89	150	19	150	19	y	0.9	115	13	115	13	y	0.76	26	8	26	8	y	0.91	70	7	70
known_NIR_9664	chr12	108562736;108564155	108564060;108564279	+	108562736	108564279	cassetteExon	ENST00000311893.14	known	0.04	16	365	15;17	365	y	0.08	18	211	5;31	211	y	0.07	13.5	180	5;22	180	y	0.03	10	287	8;12	287	y	0.05	13	245	6;20	245	y	0.02	5.5	249	3;8	249	y	0.03	13.5	379	10;17
known_NIR_9788	chr12	110496203;110497002	110496823;110498820	-	110496203	110498820	cassetteExon	ENST00000552130.6	known	0.1	10	95	5;15	95	y	0.03	3.5	107	3;4	107	y	0.04	5	114	2;8	114	y	0.09	8	80	3;13	80	y	0.04	3	74	0;6	74	n	0.02	1	50	0;2	50	n	0	0	62	0;0
known_NIR_9806	chr12	110632559	110636481	+	110634779	110636481	5pMXE	ENST00000680168.1	known	0.13	4	26	4	26	y	0.07	2	25	2	25	y	0.06	1	16	1	16	n	0.14	2	12	2	12	y	0.08	1	12	1	12	n	0.08	3	36	3	36	y	0.08	2	23	2
known_NIR_9811	chr12	110632559;110634779	110634396;110636481	+	110632559	110636481	cassetteExon	ENST00000547461.3	known	0.79	15.5	4	5;26	4	y	0.89	16.5	2	8;25	2	y	0.9	9	1	2;16	1	n	0.75	6	2	0;12	2	n	0.86	6	1	0;12	1	n	0.88	21.5	3	7;36	3	y	0.86	12.5	2	2;23
known_NIR_9866	chr12	111457359	111470108	-	111457359;111464715	111464662;111470108	ES	ENST00000642389.2	known	0.26	9	25.5	9	30;21	y	0.38	21	34	21	33;35	y	0.51	17	16.5	17	12;21	y	0.27	7	19	7	13;25	y	0.67	19	9.5	19	8;11	y	0.49	14	14.5	14	9;20	y	0.87	23	3.5	23
known_NIR_9867	chr12	111457359	111470108	-	111464715	111470108	3pMXE	ENST00000551755.6	known	0.3	9	21	9	21	y	0.38	21	35	21	35	y	0.45	17	21	17	21	y	0.22	7	25	7	25	y	0.63	19	11	19	11	y	0.41	14	20	14	20	y	0.92	23	2	23
known_NIR_9897	chr12	111728143	111733923	+	111728143;111729956	111729806;111733923	ES	ENST00000313698.9	known	0.25	3	9	3	7;11	y	0.13	2	13.5	2	13;14	y	0.07	1	12.5	1	12;13	n	0.36	5	9	5	10;8	y	0	0	17	0	11;23	n	0.25	4	12	4	13;11	y	0.8	16	4	16
known_NIR_9993	chr12	113186021	113186185	+	113186021	113186193	A3SS	ENST00000549621.5	known	1	11	0	11	0	n	0.95	21	1	21	1	n	1	12	0	12	0	n	1	21	0	21	0	n	1	32	0	32	0	n	0.87	26	4	26	4	y	0.82	18	4	18
known_NIR_10049	chr12	11839304	11840461	+	11839304	11853427	A3SS	ENST00000396373.9	known	0.55	63	52	63	52	y	0.3	29	68	29	68	y	0.49	34	35	34	35	y	0.35	17	32	17	32	y	0.3	23	54	23	54	y	0.32	30	64	30	64	y	0.08	8	93	8
known_NIR_10056	chr12	119998736	119999761	+	119998736	120061710	A3SS	ENST00000397558.6	known	0.28	10	26	10	26	y	0.21	5	19	5	19	y	0.15	5	28	5	28	y	0.09	4	43	4	43	y	0	0	26	0	26	n	0.03	1	33	1	33	n	0.03	2	58	2
known_NIR_10126	chr12	120546601	120554718	+	120546601;120552698	120552499;120554718	ES	ENST00000325954.9	known	0.01	3	236.5	3	178;295	y	0.01	2	187	2	170;204	y	0.03	4	146	4	136;156	y	0.02	3	149.5	3	122;177	y	0.03	5	193	5	148;238	y	0	1	204	1	176;232	n	0.01	2	236.5	2
known_NIR_10189	chr12	121328497	121335533	-	121328497	121330583	5pMXE	ENST00000535482.1	known	0.04	5	118	5	118	y	0.02	2	93	2	93	y	0.06	8	123	8	123	y	0.04	6	130	6	130	y	0	0	122	0	122	n	0	0	72	0	72	n	0	0	84	0
known_NIR_10191	chr12	121328497;121330672	121330583;121335533	-	121328497	121335533	cassetteExon	ENST00000534976.5	known	0.93	70.5	5	118;23	5	y	0.97	61	2	93;29	2	y	0.9	74	8	123;25	8	y	0.93	80	6	130;30	6	y	1	64	0	122;6	0	n	1	41.5	0	72;11	0	n	1	51.5	0	84;19
known_NIR_10195	chr12	121400218;121402807	121402742;121416159	+	121400218	121416159	cassetteExon	ENST00000361234.9	known	0.38	2.5	4	1;4	4	n	0.22	7.5	27	6;9	27	y	0.32	6	13	7;5	13	y	0.58	12.5	9	7;18	9	y	0.3	3.5	8	4;3	8	y	0.29	8	20	8;8	20	y	0.25	10.5	31	9;12
known_NIR_10470	chr12	132639298	132641018	-	132639298	132641647	A5SS	ENST00000320574.10	known	0.29	4	10	4	10	y	0.35	7	13	7	13	y	0.33	2	4	2	4	n	0.3	7	16	7	16	y	0.26	5	14	5	14	y	0.07	1	13	1	13	n	0	0	15	0
known_NIR_10504	chr12	132869675	132870724	-	132869834	132870724	A3SS	ENST00000432561.6	known	0	0	10	0	10	n	0.21	3	11	3	11	y	0	0	5	0	5	n	0	0	13	0	13	n	-	-	-	-	-	-	0.47	8	9	8	9	y	0.29	5	12	5
known_NIR_10524	chr12	14915835	14917178	-	14915686	14917178	A3SS	ENST00000266397.7	known	0.02	1	49	1	49	n	0	0	34	0	34	n	0	0	20	0	20	n	0.02	1	40	1	40	n	0	0	21	0	21	n	0.06	4	62	4	62	y	0.06	2	33	2
known_NIR_10563	chr12	1801118;1801644	1801574;1810278	-	1801118	1810278	cassetteExon	ENST00000537784.5	known	0.27	6	16	9;3	16	y	0.27	13.5	36	13;14	36	y	0.24	6	19	8;4	19	y	0.37	14	24	11;17	24	y	0.35	7	13	6;8	13	y	0.47	14	16	13;15	16	y	0.45	15.5	19	22;9
known_NIR_10608	chr12	25104058	25106943	+	25104058;25104462	25104361;25106943	ES	ENST00000636465.1	known	0.07	90	1242	90	1164;1320	y	0.07	94	1191	94	1132;1250	y	0.1	81	739.5	81	701;778	y	0.04	27	691	27	636;746	y	0.07	68	927.5	68	827;1028	y	0.03	52	1533.5	52	1471;1596	y	0.04	53	1160.5	53
known_NIR_10770	chr12	40358956	40359260	+	40356187	40359260	A5SS	ENST00000679360.1	known	0.01	3	532	3	532	y	0.02	9	434	9	434	y	0.02	3	163	3	163	y	0	0	43	0	43	n	0.02	4	202	4	202	y	0	0	396	0	396	n	0	0	513	0
known_NIR_10773	chr12	40365050	40367644	+	40365050	40367006	3pMXE	ENST00000679360.1	known	0.4	795	1210	795	1210	y	0.33	450	902	450	902	y	0.46	392	457	392	457	y	0.38	126	203	126	203	y	0.28	278	728	278	728	y	0.23	314	1052	314	1052	y	0.24	448	1389	448
known_NIR_10774	chr12	40365050	40367644	+	40365050;40367059	40367006;40367644	ES	ENST00000680453.1	known	0.55	795	654.5	795	1210;99	y	0.47	450	505	450	902;108	y	0.61	392	255	392	457;53	y	0.54	126	105.5	126	203;8	y	0.41	278	407	278	728;86	y	0.35	314	590.5	314	1052;129	y	0.37	448	774	448
known_NIR_10775	chr12	40365050	40367644	+	40365050;40367077	40367006;40367644	ES	ENST00000298910.12	known	0.39	795	1228	795	1210;1246	y	0.32	450	947.5	450	902;993	y	0.46	392	459.5	392	457;462	y	0.36	126	221	126	203;239	y	0.26	278	804	278	728;880	y	0.23	314	1050	314	1052;1048	y	0.24	448	1447	448
known_NIR_10776	chr12	40365050	40367644	+	40365050;40367077	40367010;40367644	ES	ENST00000681696.1	known	0.56	795	631	795	16;1246	y	0.47	450	501.5	450	10;993	y	0.63	392	231.5	392	1;462	n	0.5	126	126	126	13;239	y	0.38	278	445	278	10;880	y	0.37	314	536.5	314	25;1048	y	0.37	448	757	448
known_NIR_10777	chr12	40365050	40367644	+	40367077	40367644	A5SS&ES	ENST00000681136.1	known	0.39	795	1246	795	1246	y	0.31	450	993	450	993	y	0.46	392	462	392	462	y	0.35	126	239	126	239	y	0.24	278	880	278	880	y	0.23	314	1048	314	1048	y	0.23	448	1505	448
known_NIR_10778	chr12	40365050;40367059	40367010;40367644	+	40365050	40367644	cassetteExon	ENST00000680425.1	known	0.07	57.5	795	16;99	795	y	0.12	59	450	10;108	450	y	0.06	27	392	1;53	392	n	0.08	10.5	126	13;8	126	y	0.15	48	278	10;86	278	y	0.2	77	314	25;129	314	y	0.16	84	448	9;159
known_NIR_10787	chr12	42161765;42210619	42210355;42238155	-	42161765;42237724	42199136;42238155	MXE	ENST00000552109.5	known	0.61	17.5	11	35;0	6;16	n	0.59	14.5	10	29;0	1;19	n	0.79	5.5	1.5	11;0	1;2	n	0.69	10	4.5	20;0	0;9	n	0.64	3.5	2	5;2	2;2	y	0.29	2	5	4;0	0;10	n	0.33	5	10	10;0
known_NIR_10788	chr12	42161765;42210619	42210355;42238155	-	42161765;42237724	42237599;42238155	MXE	ENST00000534854.7	known	0.41	17.5	25.5	35;0	35;16	n	0.35	14.5	27.5	29;0	36;19	n	0.32	5.5	11.5	11;0	21;2	n	0.42	10	14	20;0	19;9	n	0.41	3.5	5	5;2	8;2	y	0.13	2	13.5	4;0	17;10	n	0.15	5	29	10;0
known_NIR_10833	chr12	47206069	47206511	-	47206145	47206511	A3SS	ENST00000547626.6	known	0.53	283	248	283	248	y	0.47	246	280	246	280	y	0.43	376	490	376	490	y	0.55	645	537	645	537	y	0.47	359	402	359	402	y	0.4	267	398	267	398	y	0.4	259	391	259
known_NIR_10863	chr12	47209458	47210640	-	47209482	47210640	A3SS	ENST00000550426.5	known	0.88	324	44	324	44	y	0.88	377	53	377	53	y	0.84	634	118	634	118	y	0.9	977	113	977	113	y	0.84	544	105	544	105	y	0.82	434	95	434	95	y	0.85	593	108	593
known_NIR_11003	chr12	49103813;49104551	49104448;49106961	-	49103813;49105957	49104746;49106961	MXE	ENST00000553204.5	known	0.56	42.5	34	83;2	2;66	y	0.47	38.5	44	77;0	1;87	n	0.65	26.5	14.5	53;0	0;29	n	0.59	42	29	84;0	3;55	n	0.66	38	20	76;0	0;40	n	0.47	36	41	72;0	0;82	n	0.53	33	29.5	66;0
known_NIR_11042	chr12	49566841	49568048	-	49566841	49567647	5pMXE	ENST00000551625.5	known	0.97	28	1	28	1	n	0.97	63	2	63	2	y	0.86	64	10	64	10	y	0.99	83	1	83	1	n	0.97	56	2	56	2	y	0.88	43	6	43	6	y	0.82	49	11	49
known_NIR_11043	chr12	49566841;49567749	49567647;49568048	-	49566841	49568048	cassetteExon	ENST00000343810.9	known	0.02	0.5	28	1;0	28	n	0.02	1	63	2;0	63	n	0.07	5	64	10;0	64	n	0.02	2	83	1;3	83	n	0.02	1	56	2;0	56	n	0.07	3	43	6;0	43	n	0.12	7	49	11;3
known_NIR_11064	chr12	49742115	49752464	+	49742115;49742607	49742438;49752464	ES	ENST00000550951.5	known	0.76	8	2.5	8	3;2	y	0.82	9	2	9	0;4	n	0.86	12	2	12	2;2	y	1	6	0	6	0;0	n	0.95	19	1	19	0;2	n	1	7	0	7	0;0	n	1	18	0	18
known_NIR_11094	chr12	50134068	50134546	-	50130694	50134546	A3SS	ENST00000317551.12	known	0.03	4	151	4	151	y	0.03	6	173	6	173	y	0.04	6	146	6	146	y	0.01	2	210	2	210	y	0.05	12	214	12	214	y	0.08	16	176	16	176	y	0.05	7	125	7
known_NIR_11144	chr12	51049185;51052207	51052088;51056350	+	51049185	51056350	cassetteExon	ENST00000550446.5	known	0.13	4	26	0;8	26	n	0.07	5	66	0;10	66	n	0.06	2.5	37	0;5	37	n	0.03	1.5	56	0;3	56	n	0.02	0.5	23	0;1	23	n	0.26	11	32	4;18	32	y	0.12	5	38	0;10
known_NIR_11145	chr12	51049185;51052207	51052088;51056350	+	51049185;51056245	51053778;51056350	MXE	ENST00000547318.5	known	0.08	4	45.5	0;8	16;75	n	0.11	5	40.5	0;10	6;75	n	0.06	2.5	39	0;5	8;70	n	0.05	1.5	30.5	0;3	7;54	n	0.01	0.5	35.5	0;1	6;65	n	0.25	11	33.5	4;18	2;65	y	0.11	5	38.5	0;10
known_NIR_11146	chr12	51049185;51052207	51052088;51056350	+	51049185;51056245	51053812;51056350	MXE	ENST00000549340.5	known	0.09	4	38.5	0;8	2;75	n	0.11	5	40.5	0;10	6;75	n	0.06	2.5	37	0;5	4;70	n	0.05	1.5	29.5	0;3	5;54	n	0.01	0.5	36	0;1	7;65	n	0.24	11	34.5	4;18	4;65	y	0.12	5	35	0;10
known_NIR_11147	chr12	51049185;51052207	51052088;51056350	+	51049185;51056245	51055987;51056350	MXE	ENST00000548251.5	known	0.09	4	39.5	0;8	4;75	n	0.12	5	37.5	0;10	0;75	n	0.07	2.5	35	0;5	0;70	n	0.05	1.5	27	0;3	0;54	n	0.02	0.5	32.5	0;1	0;65	n	0.25	11	33.5	4;18	2;65	y	0.13	5	34	0;10
known_NIR_11165	chr12	51052207	51056350	+	51056245	51056350	A5SS&ES	ENST00000418425.6	known	0.1	8	75	8	75	y	0.12	10	75	10	75	y	0.07	5	70	5	70	y	0.05	3	54	3	54	y	0.02	1	65	1	65	n	0.22	18	65	18	65	y	0.13	10	68	10
known_NIR_11166	chr12	51052207;51056245	51055835;51056350	+	51052207	51056350	cassetteExon	ENST00000550442.5	known	0.82	37.5	8	0;75	8	n	0.79	37.5	10	0;75	10	n	0.88	35	5	0;70	5	n	0.9	27	3	0;54	3	n	0.97	32.5	1	0;65	1	n	0.64	32.5	18	0;65	18	n	0.78	35	10	2;68
known_NIR_11172	chr12	51056502	51059361	+	51056502;51058128	51058006;51059361	ES	ENST00000380135.7	known	0.25	19	57	19	0;114	n	0.18	15	70	15	0;140	n	0.2	18	74	18	0;148	n	0.23	17	57.5	17	0;115	n	0.13	7	45	7	1;89	n	0.14	12	75	12	0;150	n	0	0	59	0
known_NIR_11198	chr12	51303141	51324022	-	51303141	51313823	A5SS&ES	ENST00000544402.5	known	0	2	1063	2	1063	y	0.01	6	856	6	856	y	0.01	6	685	6	685	y	0.01	4	453	4	453	y	0.01	4	481	4	481	y	0	3	969	3	969	y	0	4	873	4
known_NIR_11203	chr12	51323258	51324022	-	51303141	51324022	A3SS	ENST00000604560.6	known	0.85	11	2	11	2	y	0.6	9	6	9	6	y	0.65	11	6	11	6	y	0.5	4	4	4	4	n	0.73	11	4	11	4	y	0.75	9	3	9	3	y	0.73	11	4	11
known_NIR_11234	chr12	53170502	53171177	-	53170502	53171273	A5SS	ENST00000475890.5	known	0.1	2	19	2	19	y	0.36	5	9	5	9	y	0.17	1	5	1	5	n	0.22	2	7	2	7	n	0.23	3	10	3	10	y	0.11	1	8	1	8	n	0	0	19	0
known_NIR_11276	chr12	53295639	53296430	+	53295639	53298045	A3SS	ENST00000550846.5	known	0.12	21	154	21	154	y	0.17	18	85	18	85	y	0.18	27	127	27	127	y	0.27	36	96	36	96	y	0.14	17	105	17	105	y	0.08	15	165	15	165	y	0.09	16	172	16
known_NIR_11359	chr12	53300262;53303193	53303034;53305908	+	53300262	53305908	cassetteExon	ENST00000676527.1	known	0.97	92.5	3	93;92	3	y	0.99	132	1	156;108	1	n	0.98	125	2	138;112	2	y	0.99	161	1	178;144	1	n	0.98	132	3	121;143	3	y	1	154	0	163;145	0	n	0.98	104	2	112;96
known_NIR_11410	chr12	53461143	53462481	+	53461143	53462493	A3SS	ENST00000547717.1	known	0.41	1095	1555	1095	1555	y	0.43	1084	1464	1084	1464	y	0.43	876	1160	876	1160	y	0.43	739	986	739	986	y	0.44	837	1054	837	1054	y	0.44	1125	1414	1125	1414	y	0.46	1189	1410	1189
known_NIR_11415	chr12	53464852	53467221	+	53464852;53465973	53465932;53467221	ES	ENST00000547717.1	known	0.04	87	2084.5	87	1467;2702	y	0.05	102	1965.5	102	1324;2607	y	0.05	83	1532.5	83	1010;2055	y	0.06	94	1468	94	997;1939	y	0.05	80	1494	80	1006;1982	y	0.03	65	2194	65	1508;2880	y	0.05	100	1863.5	100
known_NIR_11435	chr12	53601021	53626279	-	53601021	53625951	5pMXE	ENST00000591834.1	known	0.52	12	11	12	11	y	0.41	17	24	17	24	y	0.58	28	20	28	20	y	0.4	2	3	2	3	n	0.42	5	7	5	7	y	0.64	16	9	16	9	y	0.75	21	7	21
known_NIR_11482	chr12	54282665;54282932	54282800;54283812	+	54282665	54283812	cassetteExon	ENST00000678876.1	known	0.96	1152.5	47	2305;0	47	n	0.99	1445	9	2890;0	9	n	0.98	2018	33	4032;4	33	y	0.99	1885	21	3770;0	21	n	0.99	1533.5	15	3067;0	15	n	1	1652.5	2	3305;0	2	n	1	1449.5	4	2899;0
known_NIR_11483	chr12	54282665;54283234	54282800;54283812	+	54282665	54283812	cassetteExon	ENST00000678876.1	known	0.96	1187.5	47	2305;70	47	y	0.99	1486	9	2890;82	9	y	0.98	2069.5	33	4032;107	33	y	0.99	1948	21	3770;126	21	y	0.99	1598.5	15	3067;130	15	y	1	1690.5	2	3305;76	2	y	1	1489.5	4	2899;80
known_NIR_11487	chr12	54282874;54283234	54283079;54283812	+	54282874	54283812	cassetteExon	ENST00000546500.5	known	0.03	71.5	2680	73;70	2680	y	0.03	92	3331	102;82	3331	y	0.03	120	4625	133;107	4625	y	0.03	115	4284	104;126	4284	y	0.04	131	3526	132;130	3526	y	0.03	104	3756	132;76	3756	y	0.02	89.5	3499	99;80
known_NIR_11490	chr12	54283132	54283827	+	54282611	54283827	A5SS	ENST00000678597.1	known	0.73	11	4	11	4	y	0	0	8	0	8	n	0.62	8	5	8	5	y	1	1	0	1	0	n	1	5	0	5	0	n	0	0	1	0	1	n	-	-	-	-
known_NIR_11594	chr12	55818112	55819342	+	55818112;55819173	55818999;55819342	ES	ENST00000243045.10	known	0.06	8	116.5	8	69;164	y	0.03	4	153	4	94;212	y	0.02	3	182.5	3	111;254	y	0.01	2	164	2	97;231	y	0.03	5	170.5	5	100;241	y	0.02	4	182.5	4	81;284	y	0	0	163.5	0
known_NIR_11595	chr12	55818112	55819342	+	55818112;55819173	55819091;55819342	ES	ENST00000552672.5	known	0.09	8	82	8	0;164	n	0.04	4	106.5	4	1;212	n	0.02	3	128	3	2;254	y	0.02	2	116	2	1;231	n	0.04	5	120.5	5	0;241	n	0.03	4	142	4	0;284	n	0	0	132	0
known_NIR_11607	chr12	55903480	55914276	-	55903480	55932529	A5SS	ENST00000547925.1	known	0.88	22	3	22	3	y	0.87	20	3	20	3	y	0.83	10	2	10	2	y	0.9	26	3	26	3	y	0.93	28	2	28	2	y	0.8	40	10	40	10	y	0.74	20	7	20
known_NIR_11654	chr12	56133873	56134110	+	56133873	56134080	A3SS	ENST00000267113.4	known	0.83	85	18	85	18	y	0.76	97	31	97	31	y	0.88	129	17	129	17	y	0.8	127	32	127	32	y	0.8	95	24	95	24	y	0.85	112	20	112	20	y	0.83	110	22	110
known_NIR_11684	chr12	56172704	56173696	-	56172704;56173029	56172937;56173696	ES	ENST00000550164.6	known	0.89	39	5	39	8;2	y	0.93	51	4	51	7;1	n	0.89	44	5.5	44	9;2	y	0.89	42	5	42	4;6	y	0.81	37	8.5	37	6;11	y	0.83	48	10	48	10;10	y	0.72	41	16	41
known_NIR_11743	chr12	56351190	56354466	-	56351190	56351292	A5SS&ES	ENST00000652091.1	known	0.22	14	49	14	49	y	0.12	5	38	5	38	y	0.02	1	59	1	59	n	0.14	6	36	6	36	y	0.09	4	39	4	39	y	0	0	49	0	49	n	0.01	1	81	1
known_NIR_11750	chr12	56580375	56581184	+	56571855	56581184	A5SS	ENST00000552228.1	known	0	0	5	0	5	n	0	0	5	0	5	n	0	0	4	0	4	n	-	-	-	-	-	-	0	0	5	0	5	n	0.12	2	15	2	15	y	0.43	3	4	3
known_NIR_11752	chr12	56601086	56601180	-	56601098	56601180	A3SS	ENST00000549884.6	known	0	0	109	0	109	n	0.03	3	84	3	84	y	0.02	1	56	1	56	n	0.03	2	68	2	68	y	0.06	4	63	4	63	y	0.07	6	83	6	83	y	0.07	10	128	10
known_NIR_11775	chr12	56664800;56670364	56670275;56671749	-	56664800;56666266	56666204;56671749	MXE	ENST00000414274.7	known	0.55	247	200.5	10;484	378;23	y	0.55	338.5	275.5	16;661	533;18	y	0.52	293	275	10;576	528;22	y	0.55	176.5	146	4;349	288;4	y	0.53	247	218	2;492	422;14	y	0.57	280	209.5	15;545	399;20	y	0.56	366	291	7;725
known_NIR_11863	chr12	57477676	57477785	-	57477680	57477785	A3SS	ENST00000546200.5	known	0.28	136	343	136	343	y	0.2	94	372	94	372	y	0.28	38	99	38	99	y	0.32	47	100	47	100	y	0.24	63	205	63	205	y	0.19	102	437	102	437	y	0.21	111	409	111
known_NIR_11935	chr12	57719182	57720406	+	57720263	57720406	A5SS	ENST00000549307.5	known	0.69	1665	744	1665	744	y	0.57	1444	1097	1444	1097	y	0.58	1064	772	1064	772	y	0.6	1439	970	1439	970	y	0.59	1594	1120	1594	1120	y	0.5	1310	1316	1310	1316	y	0.49	1252	1299	1252
known_NIR_12023	chr12	643837	643959	+	641024	643959	A5SS	ENST00000666212.1	known	0.4	4	6	4	6	y	0.25	1	3	1	3	n	1	8	0	8	0	n	1	2	0	2	0	n	0.86	6	1	6	1	n	0	0	1	0	1	n	0.18	2	9	2
known_NIR_12071	chr12	6536607	6536684	+	6536593	6536684	A5SS	ENST00000229239.10	known	0.03	143	5522	143	5522	y	0.02	142	6461	142	6461	y	0	0	6317	0	6317	n	0.02	125	5615	125	5615	y	0.03	160	6114	160	6114	y	0	0	5879	0	5879	n	0	0	5306	0
known_NIR_12088	chr12	6578117	6578409	-	6578137	6578409	A3SS	ENST00000644480.2	known	0.07	35	500	35	500	y	0.04	25	557	25	557	y	0.06	30	434	30	434	y	0.05	28	576	28	576	y	0.06	34	570	34	570	y	0.03	20	603	20	603	y	0.05	30	533	30
known_NIR_12323	chr12	6975148	6975696	+	6975148	6975229	3pMXE	ENST00000611981.1	known	0.11	8	66	8	66	y	0.08	11	127	11	127	y	0.04	8	173	8	173	y	0.06	9	154	9	154	y	0.11	17	133	17	133	y	0.02	2	115	2	115	y	0.01	1	145	1
known_NIR_12343	chr12	70319364	70329423	+	70319364	70335438	A3SS	ENST00000550160.5	known	0.93	40	3	40	3	y	0.72	28	11	28	11	y	0.69	25	11	25	11	y	0.25	2	6	2	6	n	0.5	4	4	4	4	n	0.97	29	1	29	1	n	0.88	23	3	23
known_NIR_12347	chr12	70332846	70335438	+	70319364	70335438	A5SS	ENST00000548863.1	known	0.94	46	3	46	3	y	0.85	60	11	60	11	y	0.82	49	11	49	11	y	0.75	18	6	18	6	y	0.93	54	4	54	4	y	0.97	33	1	33	1	n	0.94	51	3	51
known_NIR_12474	chr12	8123960	8135585	+	8129362	8135585	A5SS&ES	ENST00000546339.2	known	0.08	50	576	50	576	y	0.08	44	513	44	513	y	0.06	24	365	24	365	y	0.08	15	175	15	175	y	0.04	22	467	22	467	y	0.06	31	481	31	481	y	0.03	16	520	16
known_NIR_12478	chr12	8123960;8129362	8129264;8135585	+	8123960	8135585	cassetteExon	ENST00000345999.9	known	0.86	318	50	60;576	50	y	0.87	286.5	44	60;513	44	y	0.89	187.5	24	10;365	24	y	0.86	88.5	15	2;175	15	y	0.92	254.5	22	42;467	22	y	0.89	264	31	47;481	31	y	0.94	260	16	0;520
known_NIR_12530	chr12	8940903	8942416	-	8940869	8942416	A3SS	ENST00000539143.5	known	0.08	8	88	8	88	y	0.09	6	62	6	62	y	0.1	8	76	8	76	y	0.05	12	225	12	225	y	0.14	6	38	6	38	y	0.1	5	47	5	47	y	0	0	33	0
known_NIR_12531	chr12	8940903	8942416	-	8941940	8942416	A3SS	ENST00000000412.8	known	0.08	8	88	8	88	y	0.03	6	183	6	183	y	0.04	8	187	8	187	y	0.1	12	106	12	106	y	0.04	6	157	6	157	y	0.03	5	152	5	152	y	0	0	140	0
known_NIR_12569	chr12	93679072	93738404	+	93679072	93849970	A3SS	ENST00000332896.8	known	0	0	41	0	41	n	0	0	40	0	40	n	0	0	51	0	51	n	0.03	1	36	1	36	n	0	0	33	0	33	n	0.08	2	24	2	24	y	0.09	5	52	5
known_NIR_12583	chr12	94994257	94997308	-	94994257	95002739	A5SS	ENST00000552205.6	known	0	0	323	0	323	n	0	0	529	0	529	n	0.01	6	566	6	566	y	0	0	486	0	486	n	0.01	6	631	6	631	y	0.03	14	398	14	398	y	0.01	4	524	4
known_NIR_12662	chr12	9688086	9694760	+	9688086	9692828	3pMXE	ENST00000492359.6	known	0	0	212	0	212	n	0.04	11	243	11	243	y	0.01	4	274	4	274	y	0.01	3	275	3	275	y	0.02	4	219	4	219	y	0.04	9	207	9	207	y	0.07	15	214	15
known_NIR_12663	chr12	9688086	9694760	+	9688086;9692931	9692828;9694760	ES	ENST00000290855.11	known	0	0	180.5	0	212;149	n	0.05	11	203.5	11	243;164	y	0.02	4	245.5	4	274;217	y	0.01	3	204	3	275;133	y	0.02	4	179	4	219;139	y	0.05	9	167.5	9	207;128	y	0.07	15	191	15
known_NIR_12664	chr12	9688086	9694760	+	9688086;9693948	9692828;9694760	ES	ENST00000479877.5	known	0	0	170	0	212;128	n	0.05	11	190	11	243;137	y	0.02	4	213	4	274;152	y	0.01	3	213.5	3	275;152	y	0.02	4	174.5	4	219;130	y	0.05	9	159.5	9	207;112	y	0.08	15	172.5	15
known_NIR_12666	chr12	9688086	9694760	+	9693948	9694760	A5SS&ES	ENST00000325960.11	known	0	0	128	0	128	n	0.07	11	137	11	137	y	0.03	4	152	4	152	y	0.02	3	152	3	152	y	0.03	4	130	4	130	y	0.07	9	112	9	112	y	0.1	15	131	15
known_NIR_12667	chr12	9688086;9693115	9692828;9694760	+	9688086	9694760	cassetteExon	ENST00000545918.5	known	1	148	0	212;84	0	n	0.94	163.5	11	243;84	11	y	0.98	180	4	274;86	4	y	0.99	232.5	3	275;190	3	y	0.97	128	4	219;37	4	y	0.94	132.5	9	207;58	9	y	0.89	127	15	214;40
known_NIR_12697	chr12	9833452	9842302	+	9841951	9842302	5pMXE	ENST00000616259.1	known	0.19	3	13	3	13	y	0	0	15	0	15	n	0.17	6	30	6	30	y	0.05	3	61	3	61	y	0.12	3	22	3	22	y	0.22	10	35	10	35	y	0.4	2	3	2
known_NIR_12724	chr12	9982129	9995018	+	9982129	9983530	3pMXE	ENST00000434319.6	known	0.38	43	69	43	69	y	0.49	64	67	64	67	y	0.44	70	90	70	90	y	0.57	56	42	56	42	y	0.49	36	38	36	38	y	0.39	53	82	53	82	y	0.41	11	16	11
known_NIR_12793	chr13	110903539	110906033	-	110894393	110906033	A3SS	ENST00000489973.6	known	0	0	7	0	7	n	0	0	6	0	6	n	0.4	2	3	2	3	n	0.4	4	6	4	6	y	0.8	4	1	4	1	n	1	3	0	3	0	n	1	2	0	2
known_NIR_12798	chr13	110905233	110906033	-	110894393	110906033	A3SS	ENST00000489973.6	known	0	0	7	0	7	n	0.25	2	6	2	6	n	0.62	5	3	5	3	n	0.4	4	6	4	6	y	0.67	2	1	2	1	n	1	1	0	1	0	n	1	7	0	7
known_NIR_12829	chr13	114236699	114236802	+	114236699	114236799	A3SS	ENST00000360383.7	known	0.15	4	23	4	23	y	0.21	4	15	4	15	y	0.21	4	15	4	15	y	0.21	3	11	3	11	y	0.21	3	11	3	11	y	0	0	21	0	21	n	0.11	2	17	2
known_NIR_12841	chr13	114301867	114304789	+	114302025	114304789	A5SS	ENST00000375299.8	known	0.06	6	93	6	93	y	0.02	2	104	2	104	y	0.03	4	151	4	151	y	0.05	7	125	7	125	y	0.06	6	87	6	87	y	0.02	4	161	4	161	y	0	0	113	0
known_NIR_12874	chr13	21381546	21382920	-	21381549	21382920	A3SS	ENST00000400590.8	known	0.4	4	6	4	6	y	0.8	4	1	4	1	n	1	2	0	2	0	n	0	0	3	0	3	n	0.8	4	1	4	1	n	0.2	1	4	1	4	n	0	0	4	0
known_NIR_12938	chr13	30363226	30367601	-	30363226	30364069	5pMXE	ENST00000429808.5	known	0.3	3	7	3	7	y	0	0	20	0	20	n	0.36	5	9	5	9	y	0.21	7	26	7	26	y	0.36	4	7	4	7	y	0.12	1	7	1	7	n	0	0	9	0
known_NIR_12939	chr13	30363226	30367601	-	30363226;30364205	30364069;30367601	ES	ENST00000420210.6	known	0.46	3	3.5	3	7;0	n	0	0	10	0	20;0	n	0.53	5	4.5	5	9;0	n	0.35	7	13	7	26;0	n	0.53	4	3.5	4	7;0	n	0.22	1	3.5	1	7;0	n	0	0	6.5	0
known_NIR_12942	chr13	30370525	30372285	-	30363226	30372285	A3SS	ENST00000654979.1	known	0.86	6	1	6	1	n	1	3	0	3	0	n	0.36	5	9	5	9	y	0.5	2	2	2	2	n	1	7	0	7	0	n	0.56	5	4	5	4	n	0	0	1	0
known_NIR_12943	chr13	30370525	30372285	-	30367717	30372285	A3SS	ENST00000447147.5	known	0.38	6	10	6	10	y	0.75	3	1	3	1	n	0.33	5	10	5	10	y	0.67	2	1	2	1	n	0.78	7	2	7	2	n	0.42	5	7	5	7	y	0	0	7	0
known_NIR_13038	chr13	36972036;36985740	36985627;36993604	-	36972036;36989576	36989484;36993604	MXE	ENST00000680012.1	known	0.39	33.5	52.5	66;1	0;105	n	0.43	45.5	60	91;0	1;119	n	0.47	61.5	70.5	120;3	2;139	y	0.38	44.5	71.5	89;0	4;139	n	0.36	37.5	66	75;0	2;130	n	0.43	45	59	90;0	4;114	n	0.45	47	56.5	94;0
known_NIR_13083	chr13	39039711	39044090	+	39042305	39044090	5pMXE	ENST00000485407.1	known	0.06	2	32	2	32	y	0	0	5	0	5	n	0.13	4	26	4	26	y	0.17	2	10	2	10	y	0	0	25	0	25	n	0.4	8	12	8	12	y	0.25	2	6	2
known_NIR_13290	chr13	50949505	50956358	+	50949505	50953905	A3SS&ES	ENST00000645955.1	known	0.08	21	238	21	238	y	0.05	14	276	14	276	y	0.07	32	428	32	428	y	0.03	10	358	10	358	y	0.07	30	377	30	377	y	0.03	7	247	7	247	y	0.04	13	327	13
known_NIR_13291	chr13	50949505	50956358	+	50949505;50953985	50953905;50956358	ES	ENST00000645188.1	known	0.08	21	251	21	238;264	y	0.05	14	277	14	276;278	y	0.06	32	467.5	32	428;507	y	0.02	10	393	10	358;428	y	0.07	30	419	30	377;461	y	0.02	7	307.5	7	247;368	y	0.04	13	349.5	13
known_NIR_13295	chr13	50949505	50959474	+	50949505	50956358	3pMXE	ENST00000643405.1	known	0	0	21	0	21	n	0	0	14	0	14	n	0.11	4	32	4	32	y	0.17	2	10	2	10	y	0	0	30	0	30	n	0.3	3	7	3	7	y	0.41	9	13	9
known_NIR_13321	chr13	51771495	51771821	-	51769293	51771821	A3SS	ENST00000650833.1	known	0.01	2	165	2	165	y	0	0	167	0	167	n	0.03	6	201	6	201	y	0.03	4	132	4	132	y	0.02	2	113	2	113	y	0	0	355	0	355	n	0	1	276	1
known_NIR_13326	chr13	51791257	51799534	-	51791257;51797908	51797826;51799534	ES	ENST00000642706.1	known	0.63	100	58	100	71;45	y	0.66	59	30.5	59	40;21	y	0.83	86	18	86	24;12	y	0.46	35	41	35	53;29	y	0.73	68	25.5	68	27;24	y	0.83	204	42.5	204	46;39	y	0.82	174	37	174
known_NIR_13453	chr14	100293377	100298842	-	100293377	100295626	5pMXE	ENST00000556505.5	known	0.73	38	14	38	14	y	0.63	33	19	33	19	y	0.43	9	12	9	12	y	0.5	29	29	29	29	y	0.71	10	4	10	4	y	0.3	7	16	7	16	y	0.17	5	25	5
known_NIR_13455	chr14	100293377;100295697	100295626;100298842	-	100293377	100298842	cassetteExon	ENST00000359232.8	known	0.16	7.5	38	14;1	38	n	0.22	9.5	33	19;0	33	n	0.45	7.5	9	12;3	9	y	0.39	18.5	29	29;8	29	y	0.17	2	10	4;0	10	n	0.53	8	7	16;0	7	n	0.71	12.5	5	25;0
known_NIR_13456	chr14	100293377;100295993	100295626;100298842	-	100293377	100298842	cassetteExon	ENST00000359232.8	known	0.23	11.5	38	14;9	38	y	0.41	22.5	33	19;26	33	y	0.55	11	9	12;10	9	y	0.44	22.5	29	29;16	29	y	0.23	3	10	4;2	10	y	0.53	8	7	16;0	7	n	0.76	15.5	5	25;6
known_NIR_13467	chr14	100361921	100375283	-	100361921;100369258	100369087;100375283	ES	ENST00000392882.7	known	0.09	8	78	8	133;23	y	0.11	10	77.5	10	125;30	y	0.04	5	120.5	5	203;38	y	0.06	2	31	2	55;7	y	0.1	6	54.5	6	92;17	y	0.02	1	62	1	100;24	n	0.05	8	153	8
known_NIR_13647	chr14	103487707	103491777	+	103491107	103491777	A5SS&ES	ENST00000678343.1	known	0.39	16	25	16	25	y	0.29	8	20	8	20	y	0.24	9	28	9	28	y	0.48	28	30	28	30	y	0.47	14	16	14	16	y	0.19	8	35	8	35	y	0.2	9	37	9
known_NIR_13648	chr14	103487707;103491107	103490952;103491777	+	103487707	103491777	cassetteExon	ENST00000677942.1	known	0.48	14.5	16	4;25	16	y	0.57	10.5	8	1;20	8	n	0.61	14	9	0;28	9	n	0.36	16	28	2;30	28	y	0.38	8.5	14	1;16	14	n	0.71	19.5	8	4;35	8	y	0.67	18.5	9	0;37
known_NIR_13649	chr14	103487707;103491107	103490978;103491777	+	103487707	103491777	cassetteExon	ENST00000677942.1	known	0.48	14.5	16	4;25	16	y	0.64	14.5	8	9;20	8	y	0.62	15	9	2;28	9	y	0.38	17	28	4;30	28	y	0.36	8	14	0;16	14	n	0.74	23	8	11;35	8	y	0.72	23.5	9	10;37
known_NIR_13712	chr14	103711245	103711466	-	103711180	103711466	A3SS	ENST00000554913.5	known	1	28	0	28	0	n	1	22	0	22	0	n	1	6	0	6	0	n	1	19	0	19	0	n	1	13	0	13	0	n	0.88	21	3	21	3	y	0.88	22	3	22
known_NIR_13718	chr14	103736202	103738679	-	103736202;103737860	103737694;103738679	ES	ENST00000647748.1	known	0	0	6.5	0	6;7	n	0.19	3	12.5	3	19;6	y	0.32	4	8.5	4	10;7	y	0.25	4	12	4	11;13	y	0.15	1	5.5	1	11;0	n	0	0	11.5	0	19;4	n	0	0	7.5	0
known_NIR_13773	chr14	105382058	105382477	+	105382046	105382477	A5SS	ENST00000430725.6	known	0.19	6	26	6	26	y	0.19	6	26	6	26	y	0.14	3	19	3	19	y	0.09	3	32	3	32	y	0	0	26	0	26	n	0	0	31	0	31	n	0	0	20	0
known_NIR_13806	chr14	20354247	20354835	+	20354247	20354809	A3SS	ENST00000250416.9	known	0.3	7	16	7	16	y	0.25	4	12	4	12	y	0.14	4	24	4	24	y	0.23	8	27	8	27	y	0.18	3	14	3	14	y	0	0	17	0	17	n	0.21	8	30	8
known_NIR_13807	chr14	20357149	20357638	+	20357149	20357396	A3SS	ENST00000527915.5	known	0.67	22	11	22	11	y	0.58	15	11	15	11	y	0.5	32	32	32	32	y	0.64	30	17	30	17	y	0.46	22	26	22	26	y	0.35	13	24	13	24	y	0.36	24	43	24
known_NIR_13808	chr14	20357149	20357638	+	20357149;20357520	20357396;20357638	ES	ENST00000250416.9	known	0.66	22	11.5	22	11;12	y	0.55	15	12.5	15	11;14	y	0.46	32	38	32	32;44	y	0.66	30	15.5	30	17;14	y	0.51	22	21.5	22	26;17	y	0.37	13	22	13	24;20	y	0.4	24	35.5	24
known_NIR_13871	chr14	21087105	21087968	+	21087463	21087968	A5SS	ENST00000554514.1	known	0.13	41	282	41	282	y	0.14	51	315	51	315	y	0.07	9	120	9	120	y	0.06	9	153	9	153	y	0.11	28	228	28	228	y	0.12	50	363	50	363	y	0.14	39	238	39
known_NIR_13872	chr14	21087105;21087463	21087320;21087968	+	21087105	21087968	cassetteExon	ENST00000556399.5	known	0.85	241	41	200;282	41	y	0.87	349.5	51	384;315	51	y	0.92	98.5	9	77;120	9	y	0.93	125.5	9	98;153	9	y	0.88	199	28	170;228	28	y	0.86	320	50	277;363	50	y	0.83	195	39	152;238
known_NIR_13930	chr14	22418935	22432666	-	22418935	22427689	5pMXE	ENST00000655085.1	known	0.1	1	9	1	9	n	0	0	6	0	6	n	0.1	1	9	1	9	n	0.17	2	10	2	10	y	0.25	2	6	2	6	n	0	0	7	0	7	n	0	0	14	0
known_NIR_13958	chr14	22815451	22822919	-	22815451	22823024	A5SS	ENST00000488800.5	known	0	0	4	0	4	n	0.5	4	4	4	4	n	0.2	1	4	1	4	n	-	-	-	-	-	-	-	-	-	-	-	-	0.52	11	10	11	10	y	1	1	0	1
known_NIR_14261	chr14	24215797	24215888	-	24215797	24215919	A5SS	ENST00000565988.1	known	0.1	1	9	1	9	n	0.02	1	44	1	44	n	0.08	2	23	2	23	y	0	0	30	0	30	n	0.07	3	41	3	41	y	0	0	38	0	38	n	0	0	23	0
known_NIR_14292	chr14	24238405	24238597	+	24238405	24238589	A3SS	ENST00000620807.4	known	0	0	346	0	346	n	0	0	407	0	407	n	0.01	3	338	3	338	y	0	0	256	0	256	n	0	0	415	0	415	n	0.01	3	431	3	431	y	0.02	14	593	14
known_NIR_14308	chr14	24265755	24266430	-	24265763	24266430	A3SS	ENST00000561055.1	known	0	0	53	0	53	n	0	0	56	0	56	n	0	0	86	0	86	n	0	0	95	0	95	n	0	0	84	0	84	n	0	0	56	0	56	n	0.02	1	55	1
known_NIR_14329	chr14	24315020	24315637	+	24311804	24315637	A5SS	ENST00000345363.8	known	0.76	42	13	42	13	y	0.73	35	13	35	13	y	0.6	33	22	33	22	y	0.81	60	14	60	14	y	0.78	46	13	46	13	y	0.85	53	9	53	9	y	0.83	44	9	44
known_NIR_14352	chr14	24440926	24442346	-	24440926	24441009	A5SS	ENST00000556548.5	known	-	-	-	-	-	-	0.08	2	22	2	22	y	0.05	3	52	3	52	y	-	-	-	-	-	-	0.07	2	28	2	28	y	-	-	-	-	-	-	1	4	0	4
known_NIR_14394	chr14	30653588	30658083	+	30653588	30670256	A3SS	ENST00000678760.1	known	0.03	1	31	1	31	n	0.16	13	68	13	68	y	0.07	7	97	7	97	y	0.06	2	34	2	34	y	0.27	24	66	24	66	y	0.36	24	43	24	43	y	0.23	17	58	17
known_NIR_14430	chr14	34786001	34792775	-	34786001	34786126	5pMXE	ENST00000553385.1	known	0.43	62	81	62	81	y	0.53	31	27	31	27	y	0.45	14	17	14	17	y	0.36	14	25	14	25	y	0.38	15	24	15	24	y	0.7	38	16	38	16	y	0.67	29	14	29
known_NIR_14431	chr14	34786001	34792775	-	34786001;34786221	34786126;34792775	ES	ENST00000360310.6	known	0.45	62	75.5	62	81;70	y	0.5	31	31.5	31	27;36	y	0.39	14	22	14	17;27	y	0.32	14	30	14	25;35	y	0.38	15	24	15	24;24	y	0.67	38	18.5	38	16;21	y	0.6	29	19	29
known_NIR_14450	chr14	35091207	35096558	-	35095184	35096558	3pMXE	ENST00000554899.5	known	0.08	26	314	26	314	y	0.08	21	256	21	256	y	0.09	25	257	25	257	y	0.09	20	192	20	192	y	0.05	19	369	19	369	y	0.06	24	387	24	387	y	0.04	18	426	18
known_NIR_14451	chr14	35091207;35095184	35095048;35096558	-	35091207	35096558	cassetteExon	ENST00000553273.5	known	0.93	367.5	26	421;314	26	y	0.94	321	21	386;256	21	y	0.93	319	25	381;257	25	y	0.92	246	20	300;192	20	y	0.96	410	19	451;369	19	y	0.96	512.5	24	638;387	24	y	0.97	555.5	18	685;426
known_NIR_14479	chr14	35124231	35127479	+	35122910	35127479	A5SS	ENST00000321130.14	known	0	0	3	0	3	n	0.75	6	2	6	2	n	0	0	1	0	1	n	0.67	2	1	2	1	n	0	0	3	0	3	n	1	4	0	4	0	n	0.6	6	4	6
known_NIR_14506	chr14	35539690	35549110	-	35539690;35548538	35548508;35549110	ES	ENST00000389698.7	known	0.77	73	21.5	73	20;23	y	0.62	45	27	45	26;28	y	0.82	32	7	32	7;7	y	0.77	22	6.5	22	6;7	y	0.64	44	25	44	26;24	y	1	24	0	24	0;0	n	0.91	39	4	39
known_NIR_14507	chr14	35539690	35549110	-	35548538	35549110	3pMXE	ENST00000553892.2	known	0.76	73	23	73	23	y	0.62	45	28	45	28	y	0.82	32	7	32	7	y	0.76	22	7	22	7	y	0.65	44	24	44	24	y	1	24	0	24	0	n	0.95	39	2	39
known_NIR_14540	chr14	39158402	39159450	-	39158402	39159483	A5SS	ENST00000347691.9	known	0.25	6	18	6	18	y	0.14	2	12	2	12	y	0.07	1	13	1	13	n	0.35	8	15	8	15	y	0.31	4	9	4	9	y	0.12	2	14	2	14	y	0	0	28	0
known_NIR_14591	chr14	50039469	50052774	-	50039469;50047589	50047467;50052774	ES	ENST00000635379.1	known	0.6	3	2	3	1;3	n	0	0	3.5	0	2;5	n	0	0	4	0	3;5	n	0.09	1	10	1	10;10	n	0	0	5	0	8;2	n	1	2	0	2	0;0	n	0.5	1	1	1
known_NIR_14608	chr14	50727751	50729523	-	50726066	50729523	A3SS	ENST00000530997.7	known	0.16	49	255	49	255	y	0.17	38	189	38	189	y	0.13	27	176	27	176	y	0.13	25	172	25	172	y	0.24	57	179	57	179	y	0.28	71	186	71	186	y	0.21	50	191	50
known_NIR_14675	chr14	54843054	54845768	-	54843054;54844143	54844001;54845768	ES	ENST00000395514.5	known	0.87	37	5.5	37	6;5	y	0.45	21	25.5	21	6;45	y	0.62	34	20.5	34	11;30	y	0.93	21	1.5	21	0;3	n	0.67	39	19.5	39	2;37	y	0.3	8	18.5	8	8;29	y	0.64	41	23	41
known_NIR_14676	chr14	54843054	54845768	-	54844143	54845768	A3SS	ENST00000254299.8	known	0.88	37	5	37	5	y	0.32	21	45	21	45	y	0.53	34	30	34	30	y	0.88	21	3	21	3	y	0.51	39	37	39	37	y	0.22	8	29	8	29	y	0.51	41	40	41
known_NIR_14678	chr14	54843054;54844143	54843782;54845768	-	54843054	54845768	cassetteExon	ENST00000536224.2	known	0.06	2.5	37	0;5	37	n	0.52	22.5	21	0;45	21	n	0.39	21.5	34	13;30	34	y	0.14	3.5	21	4;3	21	y	0.33	19.5	39	2;37	39	y	0.65	15	8	1;29	8	n	0.35	22	41	4;40
known_NIR_14692	chr14	55673012	55675835	+	55673012;55673255	55673172;55675835	ES	ENST00000395314.8	known	0.58	153	112	153	94;130	y	0.64	155	86	155	71;101	y	0.66	228	119.5	228	104;135	y	0.65	174	92.5	174	89;96	y	0.7	176	76	176	66;86	y	0.64	175	100.5	175	87;114	y	0.6	152	102	152
known_NIR_14734	chr14	58274135	58291635	-	58285756	58291635	A3SS&ES	ENST00000554360.5	known	0.4	10	15	10	15	y	0.5	18	18	18	18	y	0.71	10	4	10	4	y	0.71	22	9	22	9	y	0.33	11	22	11	22	y	0.38	14	23	14	23	y	0.25	6	18	6
known_NIR_14739	chr14	58288813	58291635	-	58274135	58291635	A3SS	ENST00000555275.5	known	0.38	6	10	6	10	y	0.14	3	18	3	18	y	0.17	2	10	2	10	y	0.19	5	22	5	22	y	0.27	4	11	4	11	y	0.22	4	14	4	14	y	0.62	10	6	10
known_NIR_14815	chr14	59603921	59607285	-	59603921;59605506	59605368;59607285	ES	ENST00000395090.5	known	0.05	4	73.5	4	84;63	y	0	0	92	0	118;66	n	0.04	3	66.5	3	70;63	y	0.04	2	44	2	42;46	y	0.02	1	54.5	1	55;54	n	0.03	2	55.5	2	64;47	y	0.05	4	81.5	4
known_NIR_14845	chr14	61051931	61052006	+	61051931	61052041	A3SS	ENST00000354886.6	known	0.04	2	43	2	43	y	0	0	36	0	36	n	0.03	2	63	2	63	y	0.03	2	59	2	59	y	0.03	2	65	2	65	y	0	0	60	0	60	n	0	0	41	0
known_NIR_14895	chr14	64926080	64930800	+	64926080	64932138	A3SS	ENST00000607599.6	known	0.02	8	436	8	436	y	0.02	5	277	5	277	y	0.01	3	529	3	529	y	0.01	6	470	6	470	y	0.01	8	616	8	616	y	0	0	543	0	543	n	0	2	547	2
known_NIR_14896	chr14	64926080	64930800	+	64926080	64943299	A3SS	ENST00000551093.6	known	0.32	8	17	8	17	y	0.45	5	6	5	6	y	0.23	3	10	3	10	y	1	6	0	6	0	n	0.67	8	4	8	4	y	-	-	-	-	-	-	0.1	2	18	2
known_NIR_14932	chr14	67590172	67593743	-	67590172	67592635	5pMXE	ENST00000559118.1	known	0	0	80	0	80	n	0	0	76	0	76	n	0	0	103	0	103	n	0	0	68	0	68	n	0	0	70	0	70	n	0.03	2	66	2	66	y	0.02	2	90	2
known_NIR_14933	chr14	67590172	67593743	-	67590172;67592715	67592635;67593743	ES	ENST00000560722.5	known	0	0	40	0	80;0	n	0	0	41	0	76;6	n	0	0	51.5	0	103;0	n	0	0	35	0	68;2	n	0	0	35	0	70;0	n	0.06	2	33.5	2	66;1	n	0.04	2	45	2
known_NIR_14934	chr14	67590172	67593743	-	67590172;67592718	67592635;67593743	ES	ENST00000216452.9	known	0	0	48	0	80;16	n	0	0	53	0	76;30	n	0	0	74	0	103;45	n	0	0	43	0	68;18	n	0	0	46	0	70;22	n	0.04	2	50	2	66;34	y	0.03	2	61	2
known_NIR_14935	chr14	67590172	67593743	-	67592718	67593743	A3SS&ES	ENST00000561272.5	known	0	0	16	0	16	n	0	0	30	0	30	n	0	0	45	0	45	n	0	0	18	0	18	n	0	0	22	0	22	n	0.06	2	34	2	34	y	0.06	2	32	2
known_NIR_14937	chr14	67590172;67592718	67592315;67593743	-	67590172	67593743	cassetteExon	ENST00000558493.1	known	1	10.5	0	5;16	0	n	1	16	0	2;30	0	n	1	23.5	0	2;45	0	n	1	12	0	6;18	0	n	1	11.5	0	1;22	0	n	0.9	17.5	2	1;34	2	n	0.9	18	2	4;32
known_NIR_15009	chr14	70329236	70359519	-	70329236	70342658	A5SS&ES	ENST00000555276.5	known	0.08	14	166	14	166	y	0.13	34	235	34	235	y	0.1	44	403	44	403	y	0.07	25	337	25	337	y	0.13	62	423	62	423	y	0.12	34	259	34	259	y	0.19	48	210	48
known_NIR_15010	chr14	70329236	70359519	-	70329236;70342729	70342658;70359519	ES	ENST00000389912.7	known	0.07	14	174	14	166;182	y	0.13	34	228	34	235;221	y	0.1	44	400.5	44	403;398	y	0.08	25	305	25	337;273	y	0.14	62	389.5	62	423;356	y	0.13	34	230.5	34	259;202	y	0.18	48	222.5	48
known_NIR_15053	chr14	73282505	73287110	-	73282505	73284081	5pMXE	ENST00000554014.6	known	0.07	29	411	29	411	y	0.03	12	438	12	438	y	0.06	12	175	12	175	y	0.15	20	112	20	112	y	0.06	9	144	9	144	y	0.02	8	320	8	320	y	0.02	6	367	6
known_NIR_15102	chr14	73923522;73927228	73927107;73931503	+	73923522	73931503	cassetteExon	ENST00000556551.2	known	0	0	115	0;0	115	n	0.01	1.5	188	0;3	188	n	0.02	4	189	4;4	189	y	0	0.5	206	1;0	206	n	0.02	3.5	187	2;5	187	y	0.04	6.5	140	11;2	140	y	0.03	4.5	166	4;5
known_NIR_15157	chr14	74824307	74827372	+	74824307	74829213	A3SS	ENST00000325680.12	known	0.05	6	116	6	116	y	0.02	4	168	4	168	y	0.05	7	126	7	126	y	0.07	9	129	9	129	y	0.06	7	119	7	119	y	0.02	2	120	2	120	y	0.03	4	128	4
known_NIR_15179	chr14	75107755	75109685	-	75107487	75109685	A3SS	ENST00000238616.10	known	0.27	4	11	4	11	y	0.45	9	11	9	11	y	0.46	17	20	17	20	y	0.51	20	19	20	19	y	0.64	9	5	9	5	y	0.3	3	7	3	7	y	0.05	1	19	1
known_NIR_15336	chr14	91114283	91157639	+	91114283;91145313	91145221;91157639	ES	ENST00000524232.5	known	0.63	28	16.5	28	9;24	y	0.51	20	19	20	10;28	y	0.58	30	22	30	23;21	y	0.74	36	12.5	36	9;16	y	0.58	18	13	18	9;17	y	0.28	10	25.5	10	12;39	y	0.5	20	20	20
known_NIR_15349	chr14	91114994	91157639	+	91114283	91157639	A5SS	ENST00000256324.15	known	0.55	34	28	34	28	y	0.63	34	20	34	20	y	0.38	18	30	18	30	y	0.2	9	36	9	36	y	0.49	17	18	17	18	y	0.78	36	10	36	10	y	0.6	30	20	30
known_NIR_15385	chr14	91216460	91223679	+	91215556	91223679	A5SS	ENST00000523461.5	known	0.34	26	51	26	51	y	0.35	28	52	28	52	y	0.37	13	22	13	22	y	0.38	14	23	14	23	y	0.19	13	56	13	56	y	0.27	26	72	26	72	y	0.26	15	43	15
known_NIR_15470	chr14	94081449	94096856	+	94081449	94096887	A3SS	ENST00000553350.5	known	0.23	7	23	7	23	y	0.38	6	10	6	10	y	0.23	8	27	8	27	y	0.41	12	17	12	17	y	0.48	23	25	23	25	y	0.1	2	19	2	19	y	0.11	2	17	2
known_NIR_15508	chr14	94388663	94388801	-	94388663	94388819	A5SS	ENST00000448921.5	known	0.4	247	371	247	371	y	0.41	235	344	235	344	y	0.45	87	105	87	105	y	0.52	116	105	116	105	y	0.5	147	146	147	146	y	0.35	155	293	155	293	y	0.34	158	308	158
known_NIR_15519	chr14	94389945	94390457	-	94383241	94390457	A3SS	ENST00000440909.5	known	0	0	2189	0	2189	n	0.01	8	1500	8	1500	y	0	4	1303	4	1303	y	0	0	893	0	893	n	0	6	1256	6	1256	y	0.01	14	1768	14	1768	y	0.01	23	2093	23
known_NIR_15520	chr14	94389945	94390457	-	94388660	94390457	A3SS	ENST00000404814.8	known	0	0	449	0	449	n	0.03	8	309	8	309	y	0.03	4	149	4	149	y	0	0	168	0	168	n	0.04	6	150	6	150	y	0.04	14	311	14	311	y	0.1	23	198	23
known_NIR_15521	chr14	94389945	94390457	-	94388663	94390457	A3SS	ENST00000449399.7	known	0	0	500	0	500	n	0.02	8	332	8	332	y	0.03	4	156	4	156	y	0	0	280	0	280	n	0.03	6	196	6	196	y	0.05	14	270	14	270	y	0.08	23	265	23
known_NIR_15522	chr14	94389945	94390457	-	94389010	94390457	A3SS	ENST00000393088.8	known	0	0	646	0	646	n	0.01	8	777	8	777	y	0.02	4	219	4	219	y	0	0	186	0	186	n	0.01	6	414	6	414	y	0.03	14	483	14	483	y	0.04	23	628	23
known_NIR_15703	chr15	24974957	24975358	+	24968082	24975358	A5SS	ENST00000580062.5	known	0.77	10	3	10	3	y	0.5	1	1	1	1	n	0.5	4	4	4	4	n	0.67	2	1	2	1	n	0.91	10	1	10	1	n	1	16	0	16	0	n	0.89	8	1	8
known_NIR_15718	chr15	28919487	28921640	+	28886278	28921640	A5SS	ENST00000683413.1	known	1	2	0	2	0	n	1	4	0	4	0	n	0.5	6	6	6	6	y	0.21	7	26	7	26	y	0.85	23	4	23	4	y	0.33	2	4	2	4	n	0.43	3	4	3
known_NIR_15721	chr15	30479193	30484502	+	30479193	30480742	3pMXE	ENST00000568690.1	known	0.94	16	1	16	1	n	0.94	17	1	17	1	n	0.83	5	1	5	1	n	0.92	23	2	23	2	y	0.89	8	1	8	1	n	1	19	0	19	0	n	0.94	17	1	17
known_NIR_15761	chr15	34360209	34362196	-	34360209;34361532	34361400;34362196	ES	ENST00000314891.11	known	0.31	30	66.5	30	45;88	y	0.23	29	95.5	29	53;138	y	0.25	25	74	25	63;85	y	0.3	31	73	31	63;83	y	0.29	33	82.5	33	66;99	y	0.15	14	80	14	47;113	y	0.07	4	57.5	4
known_NIR_15769	chr15	34553956	34582750	-	34553956	34583516	A5SS	ENST00000683415.1	known	-	-	-	-	-	-	1	2	0	2	0	n	-	-	-	-	-	-	0.46	6	7	6	7	y	1	1	0	1	0	n	0	0	6	0	6	n	-	-	-	-
known_NIR_15835	chr15	40776401	40776542	-	40776292	40776542	A3SS	ENST00000220496.9	known	0.01	1	68	1	68	n	0.06	5	74	5	74	y	0.07	8	105	8	105	y	0.06	6	99	6	99	y	0.02	2	98	2	98	y	0	0	101	0	101	n	0.03	2	66	2
known_NIR_15939	chr15	42515354	42528262	+	42515354	42521614	3pMXE	ENST00000567094.5	known	0.98	276	5	276	5	y	0.98	278	5	278	5	y	1	184	0	184	0	n	0.97	109	3	109	3	y	0.98	164	3	164	3	y	0.99	249	2	249	2	y	0.99	263	4	263
known_NIR_16085	chr15	44666541	44668342	-	44666541	44667106	5pMXE	ENST00000561082.1	known	0.12	28	211	28	211	y	0.1	26	222	26	222	y	0.12	45	324	45	324	y	0.11	65	525	65	525	y	0.1	21	183	21	183	y	0.07	18	229	18	229	y	0.06	13	189	13
known_NIR_16086	chr15	44666541	44668342	-	44666541;44667203	44667106;44668342	ES	ENST00000434130.6	known	0.17	28	139.5	28	211;68	y	0.15	26	152.5	26	222;83	y	0.16	45	229.5	45	324;135	y	0.15	65	374.5	65	525;224	y	0.14	21	126.5	21	183;70	y	0.1	18	171	18	229;113	y	0.09	13	134	13
known_NIR_16121	chr15	48331795	48332268	+	48331479	48332268	A5SS	ENST00000558813.5	known	0.65	11	6	11	6	y	-	-	-	-	-	-	0.83	10	2	10	2	y	0.64	21	12	21	12	y	-	-	-	-	-	-	1	2	0	2	0	n	0.87	20	3	20
known_NIR_16154	chr15	50300902	50301221	-	50300902	50301257	A5SS	ENST00000380877.8	known	0.26	10	28	10	28	y	0.2	2	8	2	8	y	0.5	14	14	14	14	y	0	0	23	0	23	n	0.5	11	11	11	11	y	0.64	9	5	9	5	y	0.46	6	7	6
known_NIR_16210	chr15	55317867	55318901	-	55317867	55318864	A5SS	ENST00000436697.3	known	0.12	4	29	4	29	y	0.04	1	27	1	27	n	0.05	2	40	2	40	y	0.09	2	21	2	21	y	0.02	1	42	1	42	n	0	0	36	0	36	n	0.02	1	44	1
known_NIR_16212	chr15	55317867	55318907	-	55317867	55318864	A5SS	ENST00000436697.3	known	0.59	42	29	42	29	y	0.72	71	27	71	27	y	0.65	74	40	74	40	y	0.66	41	21	41	21	y	0.65	78	42	78	42	y	0.57	47	36	47	36	y	0.59	63	44	63
known_NIR_16289	chr15	60347689	60351193	-	60347689;60349197	60349075;60351193	ES	ENST00000396024.7	known	0.01	20	1720	20	1768;1672	y	0.01	15	2954	15	3104;2804	y	0.01	42	3107	42	3359;2855	y	0.02	36	2352	36	2554;2150	y	0	5	3142	5	3519;2765	y	0	2	1691.5	2	1775;1608	y	0	7	1856.5	7
known_NIR_16318	chr15	63060939	63061713	+	63060939	63061198	A3SS	ENST00000560975.5	known	0.2	8	33	8	33	y	0.18	9	41	9	41	y	0	0	36	0	36	n	0.11	4	32	4	32	y	0.11	2	17	2	17	y	0	0	19	0	19	n	0	0	31	0
known_NIR_16319	chr15	63060939	63061713	+	63061273	63061713	A5SS	ENST00000651344.1	known	0.67	8	4	8	4	y	1	9	0	9	0	n	0	0	4	0	4	n	0.8	4	1	4	1	n	1	2	0	2	0	n	-	-	-	-	-	-	0	0	2	0
known_NIR_16320	chr15	63060939;63061273	63061198;63061713	+	63060939	63061713	cassetteExon	ENST00000403994.9	known	0.7	18.5	8	33;4	8	y	0.69	20.5	9	41;0	9	n	1	20	0	36;4	0	n	0.8	16.5	4	32;1	4	n	0.81	8.5	2	17;0	2	n	1	9.5	0	19;0	0	n	1	16.5	0	31;2
known_NIR_16368	chr15	64166080	64180348	-	64171985	64180348	A3SS	ENST00000303052.13	known	0.38	3	5	3	5	n	0.3	3	7	3	7	y	0.4	4	6	4	6	y	1	13	0	13	0	n	0.78	14	4	14	4	y	0	0	8	0	8	n	0	0	10	0
known_NIR_16518	chr15	69677640	69695667	+	69677640	69684297	A3SS&ES	ENST00000647319.1	known	0	0	22	0	22	n	0	0	24	0	24	n	0	0	5	0	5	n	0	0	11	0	11	n	0	0	6	0	6	n	0.09	2	21	2	21	y	0.14	4	25	4
known_NIR_16519	chr15	69677640	69695667	+	69677640;69684442	69684297;69695667	ES	ENST00000646247.2	known	0	0	12.5	0	22;3	n	0	0	20	0	24;16	n	0	0	2.5	0	5;0	n	0	0	19	0	11;27	n	0	0	11	0	6;16	n	0.1	2	18.5	2	21;16	y	0.16	4	20.5	4
known_NIR_16524	chr15	70057658	70058186	-	70057658	70058159	A5SS	ENST00000451782.7	known	0.12	48	339	48	339	y	0.09	28	298	28	298	y	0.13	14	95	14	95	y	0.17	26	130	26	130	y	0.14	22	140	22	140	y	0.09	31	325	31	325	y	0.11	47	399	47
known_NIR_16701	chr15	74904712;74905039	74904982;74905154	-	74904712	74905154	cassetteExon	ENST00000563671.5	known	0.05	3.5	65	7;0	65	n	0.11	5	41	7;3	41	y	0.04	2	55	2;2	55	y	0.08	6.5	78	8;5	78	y	0.08	5	56	10;0	56	n	0.02	1	52	2;0	52	n	0.08	5	57	10;0
known_NIR_16708	chr15	74905231;74906365	74906324;74906587	-	74905231	74906587	cassetteExon	ENST00000569524.5	known	0.68	25	12	0;50	12	n	0.65	5.5	3	0;11	3	n	0.45	14.5	18	1;28	18	n	0.56	24	19	6;42	19	y	0.56	12.5	10	0;25	10	n	0.91	20	2	0;40	2	n	0.67	14	7	6;22
known_NIR_16730	chr15	75338133	75338646	+	75338133	75338355	A3SS&ES	ENST00000567720.5	known	0.02	2	92	2	92	y	0.03	2	76	2	76	y	0.03	4	142	4	142	y	0.01	2	152	2	152	y	0.01	2	160	2	160	y	0.01	1	79	1	79	n	0.09	10	101	10
known_NIR_16731	chr15	75338133	75338646	+	75338133;75338420	75338355;75338646	ES	ENST00000567195.5	known	0.02	2	97	2	92;102	y	0.02	2	87	2	76;98	y	0.02	4	156.5	4	142;171	y	0.01	2	182	2	152;212	y	0.01	2	162.5	2	160;165	y	0.01	1	86	1	79;93	n	0.09	10	100	10
known_NIR_16837	chr15	78163780	78166150	+	78163780;78165076	78164992;78166150	ES	ENST00000558933.5	known	0.14	6	37	6	33;41	y	0	0	61	0	61;61	n	0.06	3	50.5	3	59;42	y	0.07	2	26.5	2	25;28	y	0.14	6	36	6	34;38	y	0	0	57.5	0	56;59	n	0	0	34	0
known_NIR_16907	chr15	78931506;78932041	78931901;78932372	-	78931506	78932372	cassetteExon	ENST00000220166.10	known	0.01	4.5	426	1;8	426	n	0.01	4.5	718	0;9	718	n	0.01	5.5	495	3;8	495	y	0.01	3.5	521	0;7	521	n	0.01	3.5	502	0;7	502	n	0	2	415	0;4	415	n	0.01	5.5	444	3;8
known_NIR_16915	chr15	78935750	78939140	-	78935750;78937496	78937318;78939140	ES	ENST00000677011.1	known	0.01	2	306.5	2	611;2	y	0	0	472.5	0	943;2	n	0.01	2	315.5	2	630;1	n	0.01	2	337	2	674;0	n	0.01	2	332.5	2	664;1	n	0	0	308	0	609;7	n	0	0	268	0
known_NIR_16916	chr15	78935750;78937423	78937035;78939140	-	78935750	78939140	cassetteExon	ENST00000678487.1	known	0.99	144	2	16;272	2	y	1	191.5	0	10;373	0	n	0.98	106	2	10;202	2	y	0.98	111.5	2	3;220	2	y	0.98	109	2	23;195	2	y	1	116.5	0	11;222	0	n	1	114.5	0	10;219
known_NIR_16931	chr15	79889354	79907629	-	79889354	79896791	5pMXE	ENST00000560919.5	known	0.07	19	251	19	251	y	0.09	15	147	15	147	y	0.02	3	122	3	122	y	0.03	2	57	2	57	y	0.03	3	101	3	101	y	0.11	21	162	21	162	y	0.13	28	182	28
known_NIR_16933	chr15	79889354	79907629	-	79889354	79897161	5pMXE	ENST00000559722.2	known	0.54	19	16	19	16	y	0.48	15	16	15	16	y	0.15	3	17	3	17	y	0.29	2	5	2	5	n	0.23	3	10	3	10	y	0.78	21	6	21	6	y	0.72	28	11	28
known_NIR_16934	chr15	79889354	79923452	-	79889354	79896791	5pMXE	ENST00000560919.5	known	0.02	6	251	6	251	y	0.05	7	147	7	147	y	0.01	1	122	1	122	n	0	0	57	0	57	n	0	0	101	0	101	n	0.04	7	162	7	162	y	0.04	7	182	7
known_NIR_16936	chr15	79889354	79923452	-	79889354	79897161	5pMXE	ENST00000559722.2	known	0.27	6	16	6	16	y	0.3	7	16	7	16	y	0.06	1	17	1	17	n	0	0	5	0	5	n	0	0	10	0	10	n	0.54	7	6	7	6	y	0.39	7	11	7
known_NIR_16955	chr15	80168316	80172162	+	80168316	80172149	A3SS	ENST00000407106.5	known	0	0	38	0	38	n	0.12	2	14	2	14	y	0.05	1	18	1	18	n	0.06	2	31	2	31	y	0.11	4	31	4	31	y	0.02	1	45	1	45	n	0	0	24	0
known_NIR_17019	chr15	84645836	84646184	-	84645836	84645973	A5SS	ENST00000559994.5	known	0.93	14	1	14	1	n	0.83	19	4	19	4	y	0.61	17	11	17	11	y	0.81	25	6	25	6	y	0.63	12	7	12	7	y	0.43	12	16	12	16	y	0.6	6	4	6
known_NIR_17021	chr15	84645836;84646085	84645973;84646184	-	84645836	84646184	cassetteExon	ENST00000434634.7	known	0.1	1.5	14	1;2	14	n	0.28	7.5	19	4;11	19	y	0.36	9.5	17	11;8	17	y	0.23	7.5	25	6;9	25	y	0.37	7	12	7;7	12	y	0.54	14	12	16;12	12	y	0.45	5	6	4;6
known_NIR_17041	chr15	85555491	85575131	+	85543955	85575131	A5SS	ENST00000559362.5	known	0	0	4	0	4	n	0.33	2	4	2	4	n	0	0	4	0	4	n	0	0	1	0	1	n	0	0	4	0	4	n	1	4	0	4	0	n	0.36	4	7	4
known_NIR_17045	chr15	85655787;85662453	85662388;85664563	+	85655787	85664563	cassetteExon	ENST00000559362.5	known	1	1	0	0;2	0	n	0	0	6	0;0	6	n	0.14	1	6	0;2	6	n	0	0	1	0;0	1	n	0.5	2	2	0;4	2	n	1	2	0	1;3	0	n	1	1	0	0;2
known_NIR_17055	chr15	88465773	88511432	-	88465773	88467150	5pMXE	ENST00000312475.5	known	0.11	3	24	3	24	y	0.18	10	45	10	45	y	0.16	12	65	12	65	y	0.13	13	85	13	85	y	0	0	67	0	67	n	0	0	55	0	55	n	0.09	4	40	4
known_NIR_17056	chr15	88467782	88467911	+	88467782	88467908	A3SS	ENST00000560708.5	known	0.12	7	49	7	49	y	0.26	19	55	19	55	y	0.25	24	71	24	71	y	0.2	21	83	21	83	y	0.23	20	68	20	68	y	0.44	16	20	16	20	y	0.27	12	33	12
known_NIR_17061	chr15	88468024	88475110	+	88468024	88472236	3pMXE	ENST00000559557.1	known	0	0	2	0	2	n	-	-	-	-	-	-	0	0	2	0	2	n	0.82	9	2	9	2	y	0.09	2	20	2	20	y	1	4	0	4	0	n	1	4	0	4
known_NIR_17077	chr15	88636292	88639343	+	88639178	88639343	5pMXE	ENST00000560573.1	known	0.87	33	5	33	5	y	0.85	33	6	33	6	y	0.82	31	7	31	7	y	0.89	143	17	143	17	y	0.87	45	7	45	7	y	0.65	35	19	35	19	y	0.77	40	12	40
known_NIR_17101	chr15	89317536	89318541	-	89317536	89317939	A5SS	ENST00000672695.1	known	0.67	165	83	165	83	y	0.65	207	110	207	110	y	0.7	230	98	230	98	y	0.63	280	162	280	162	y	0.68	246	118	246	118	y	0.66	204	107	204	107	y	0.74	203	71	203
known_NIR_17102	chr15	89317536;89317975	89317939;89318541	-	89317536	89318541	cassetteExon	ENST00000631044.2	known	0.21	44.5	165	83;6	165	y	0.22	57	207	110;4	207	y	0.18	50	230	98;2	230	y	0.23	82	280	162;2	280	y	0.2	61	246	118;4	246	y	0.21	54	204	107;1	204	n	0.15	35.5	203	71;0
known_NIR_17103	chr15	89317536;89318037	89317939;89318541	-	89317536	89318541	cassetteExon	ENST00000631044.2	known	0.29	66	165	83;49	165	y	0.29	83	207	110;56	207	y	0.27	83.5	230	98;69	230	y	0.32	130.5	280	162;99	280	y	0.28	98	246	118;78	246	y	0.28	79	204	107;51	204	y	0.22	58	203	71;45
known_NIR_17125	chr15	89804617	89804946	-	89804617	89805078	A5SS	ENST00000679248.1	known	0.07	38	488	38	488	y	0.03	20	585	20	585	y	0.08	22	257	22	257	y	0.09	16	162	16	162	y	0.03	11	323	11	323	y	0.02	13	594	13	594	y	0	3	669	3
known_NIR_17279	chr16	10761474;10768032	10767949;10769047	+	10761474;10761859	10761757;10769047	MXE	ENST00000571175.5	known	0.6	110.5	74.5	6;215	122;27	y	0.61	160.5	103.5	2;319	191;16	y	0.61	141	90	0;282	149;31	n	0.55	137	111.5	5;269	191;32	y	0.59	181	124	0;362	224;24	n	0.52	95.5	87	0;191	157;17	n	0.56	125.5	98	3;248
known_NIR_17298	chr16	112775;119255	119126;138150	-	112775;130591	117301;138150	MXE	ENST00000622194.4	known	0.38	14.5	23.5	29;0	24;23	n	0.35	12	22	17;7	17;27	y	0.23	8.5	29	13;4	36;22	y	0.18	13	60	19;7	57;63	y	0.33	11.5	23.5	12;11	22;25	y	0.12	5	38	6;4	56;20	y	0.15	5	27.5	9;1
known_NIR_17307	chr16	11549745	11553533	-	11551804	11553533	3pMXE	ENST00000574701.5	known	0.98	672	15	672	15	y	0.99	565	3	565	3	y	0.99	262	3	262	3	y	0.99	164	2	164	2	y	0.98	333	7	333	7	y	1	746	2	746	2	y	1	719	3	719
known_NIR_17360	chr16	125073	130522	-	112775	130522	A3SS	ENST00000621703.4	known	0.5	1	1	1	1	n	1	11	0	11	0	n	0.33	2	4	2	4	n	0.65	15	8	15	8	y	0	0	1	0	1	n	1	8	0	8	0	n	1	10	0	10
known_NIR_17367	chr16	1309773	1314020	+	1312603	1314020	5pMXE	ENST00000562470.3	known	0.97	214	6	214	6	y	0.96	271	10	271	10	y	0.95	186	10	186	10	y	0.95	155	9	155	9	y	0.98	205	4	205	4	y	0.91	168	17	168	17	y	0.9	151	16	151
known_NIR_17417	chr16	14644609;14648592	14648388;14661892	+	14644609;14655210	14649804;14661892	MXE	ENST00000566710.1	known	0.67	33.5	16.5	66;1	11;22	n	0.61	35	22.5	70;0	8;37	n	0.68	39	18	78;0	10;26	n	0.75	43	14.5	86;0	0;29	n	0.59	48	34	94;2	9;59	y	0.57	48.5	36.5	97;0	3;70	n	0.56	29.5	23.5	57;2
known_NIR_17468	chr16	15694256	15695908	+	15694256	15724191	A3SS	ENST00000674538.1	known	0	0	5	0	5	n	0	0	9	0	9	n	-	-	-	-	-	-	0	0	4	0	4	n	0	0	4	0	4	n	0.31	5	11	5	11	y	0	0	16	0
known_NIR_17485	chr16	15867516;15879888	15879804;15884008	-	15867516;15873627	15873491;15884008	MXE	ENST00000573087.5	known	0.5	20.5	20.5	8;33	41;0	n	0.46	15	17.5	4;26	35;0	n	0.59	15	10.5	2;28	21;0	n	0.41	7	10	1;13	20;0	n	0.52	7	6.5	7;7	11;2	y	0.23	5	16.5	0;10	33;0	n	0.38	9	15	0;18
known_NIR_17486	chr16	15867516;15879888	15879804;15888558	-	15867516;15884205	15873491;15888558	MXE	ENST00000573087.5	known	0.15	5	28.5	8;2	41;16	y	0.12	3.5	24.5	4;3	35;14	y	0.05	1	19	2;0	21;17	n	0.05	0.5	10.5	1;0	20;1	n	0.22	4	14	7;1	11;17	n	0	0	18	0;0	33;3	n	0	0	23	0;0
known_NIR_17487	chr16	15867516;15879888	15879804;15888558	-	15867516;15884205	15884008;15888558	MXE	ENST00000573968.5	known	0.36	5	9	8;2	2;16	y	0.33	3.5	7	4;3	0;14	n	0.11	1	8.5	2;0	0;17	n	0.5	0.5	0.5	1;0	0;1	n	0.3	4	9.5	7;1	2;17	n	0	0	1.5	0;0	0;3	n	0	0	9.5	0;0
known_NIR_17577	chr16	190570;190802	190662;192927	-	190570	192927	cassetteExon	ENST00000426094.5	known	0.02	9	378	8;10	378	y	0.02	10.5	472	10;11	472	y	0.01	7	526	6;8	526	y	0.02	15	700	5;25	700	y	0.01	8	565	8;8	565	y	0.04	15.5	384	21;10	384	y	0.04	17.5	432	11;24
known_NIR_17593	chr16	19548014	19551196	+	19548600	19551196	A5SS	ENST00000567451.1	known	0.84	21	4	21	4	y	0.36	4	7	4	7	y	0.71	5	2	5	2	n	1	6	0	6	0	n	0.5	1	1	1	1	n	0	0	3	0	3	n	0	0	9	0
known_NIR_17594	chr16	19548014;19548600	19548515;19551196	+	19548014	19551196	cassetteExon	ENST00000396212.6	known	0.12	3	21	2;4	21	y	0.58	5.5	4	4;7	4	y	0.29	2	5	2;2	5	n	0	0	6	0;0	6	n	0.33	0.5	1	0;1	1	n	1	3.5	0	4;3	0	n	1	6	0	3;9
known_NIR_17744	chr16	22527973;22531044	22530943;22532060	+	22527973	22532060	cassetteExon	ENST00000415654.5	known	0.04	3.5	90	2;5	90	y	0.09	6.5	66	8;5	66	y	0.06	3.5	53	2;5	53	y	0.07	6	77	4;8	77	y	0.02	1	41	2;0	41	n	0	0	27	0;0	27	n	0	0	75	0;0
known_NIR_17749	chr16	2264331	2268055	-	2264760	2268055	A3SS&ES	ENST00000569598.6	known	0.6	34	23	34	23	y	0.65	45	24	45	24	y	0.65	39	21	39	21	y	0.73	85	31	85	31	y	0.53	32	28	32	28	y	0.43	25	33	25	33	y	0.5	50	50	50
known_NIR_17818	chr16	25140247;25161204	25161102;25164598	+	25140247	25164598	cassetteExon	ENST00000380966.8	known	0.95	59.5	3	0;119	3	n	0.94	49.5	3	0;99	3	n	0.92	91	8	0;182	8	n	0.93	125.5	9	14;237	9	y	0.99	114.5	1	2;227	1	n	0.99	95	1	7;183	1	n	0.97	92	3	4;180
known_NIR_17874	chr16	27402618	27430056	+	27402618;27403220	27403080;27430056	ES	ENST00000564089.5	known	0.62	5	3	5	5;1	n	1	1	0	1	0;0	n	0.4	1	1.5	1	0;3	n	0.69	11	5	11	4;6	y	0.41	8	11.5	8	23;0	n	1	4	0	4	0;0	n	1	3	0	3
known_NIR_17882	chr16	2759661	2760301	+	2760008	2760301	5pMXE	ENST00000572278.1	known	0.87	34	5	34	5	y	0.8	66	16	66	16	y	0.64	34	19	34	19	y	0.74	40	14	40	14	y	0.68	45	21	45	21	y	0.91	52	5	52	5	y	0.93	41	3	41
known_NIR_17884	chr16	27648735	27677729	+	27648735	27654608	3pMXE	ENST00000564749.5	known	0	0	7	0	7	n	0	0	5	0	5	n	0	0	1	0	1	n	0	0	5	0	5	n	0	0	4	0	4	n	0.5	6	6	6	6	y	0.8	4	1	4
known_NIR_17885	chr16	27648735;27654736	27654608;27677729	+	27648735	27677729	cassetteExon	ENST00000261588.9	known	1	7.5	0	7;8	0	n	1	9	0	5;13	0	n	1	1	0	1;1	0	n	1	4.5	0	5;4	0	n	1	6	0	4;8	0	n	0.4	4	6	6;2	6	y	0.64	7	4	1;13
known_NIR_17908	chr16	28113050	28121670	-	28117462	28121670	3pMXE	ENST00000562408.1	known	0.02	32	1435	32	1435	y	0.01	11	1189	11	1189	y	0.02	7	408	7	408	y	0.04	17	444	17	444	y	0.02	13	640	13	640	y	0.01	13	1385	13	1385	y	0	5	1100	5
known_NIR_17945	chr16	28470460	28470702	-	28470460	28471089	A5SS	ENST00000636866.1	known	0.17	3	15	3	15	y	0	0	10	0	10	n	0	0	2	0	2	n	0.38	6	10	6	10	y	0	0	3	0	3	n	0.5	2	2	2	2	n	0.62	10	6	10
known_NIR_17985	chr16	28487541;28491560	28491482;28491714	-	28487541;28489386	28487662;28491714	MXE	ENST00000568224.4	known	0.47	66	74.5	0;132	142;7	n	0.5	88.5	89.5	0;177	175;4	n	0.42	64.5	90.5	2;127	176;5	y	0.46	87	103	2;172	194;12	y	0.47	72	81.5	1;143	159;4	n	0.53	111	99.5	0;222	191;8	n	0.46	71.5	82.5	1;142
known_NIR_18139	chr16	29861259	29862815	-	29861259	29862586	A5SS	ENST00000563893.5	known	0.03	4	122	4	122	y	0.01	2	137	2	137	y	0.02	2	120	2	120	y	0.03	3	115	3	115	y	0.01	1	137	1	137	n	0.01	2	162	2	162	y	0.01	2	133	2
known_NIR_18140	chr16	29861259	29862815	-	29861259;29862720	29862586;29862815	ES	ENST00000219789.11	known	0.03	4	114.5	4	122;107	y	0.01	2	150.5	2	137;164	y	0.02	2	102.5	2	120;85	y	0.03	3	104	3	115;93	y	0.01	1	135.5	1	137;134	n	0.01	2	167	2	162;172	y	0.01	2	139	2
known_NIR_18141	chr16	29861259;29862635	29862586;29862815	-	29861259	29862815	cassetteExon	ENST00000566113.5	known	0.94	62.5	4	122;3	4	y	0.97	68.5	2	137;0	2	n	0.97	62.5	2	120;5	2	y	0.95	59.5	3	115;4	3	y	0.99	72.5	1	137;8	1	n	0.98	82	2	162;2	2	y	0.97	69	2	133;5
known_NIR_18148	chr16	29962132	29963110	+	29962132	29963107	A3SS	ENST00000279396.11	known	0.53	18	16	18	16	y	0.51	22	21	22	21	y	0.42	17	23	17	23	y	0.59	32	22	32	22	y	0.61	20	13	20	13	y	0.76	26	8	26	8	y	0.61	14	9	14
known_NIR_18190	chr16	30076475;30081310	30081259;30082484	+	30076475	30082484	cassetteExon	ENST00000563732.5	known	0.97	354.5	12	268;441	12	y	0.96	379	15	326;432	15	y	0.96	282.5	13	201;364	13	y	0.98	367	6	319;415	6	y	0.97	365	10	288;442	10	y	0.97	379	12	278;480	12	y	0.98	391	7	267;515
known_NIR_18303	chr16	3065494	3065781	+	3065494	3065784	A3SS	ENST00000325568.9	known	0.38	3	5	3	5	n	0.4	2	3	2	3	n	0.23	16	54	16	54	y	0.47	8	9	8	9	y	0.27	4	11	4	11	y	0.29	8	20	8	20	y	0.25	4	12	4
known_NIR_18362	chr16	30757654;30759444	30759012;30760284	-	30757654	30760284	cassetteExon	ENST00000537986.1	known	0.36	8.5	15	8;9	15	y	0.28	8	21	6;10	21	y	0.47	3.5	4	5;2	4	y	0.29	7	17	12;2	17	y	0.28	6.5	17	11;2	17	y	0.83	10	2	14;6	2	y	0.6	1.5	1	2;1
known_NIR_18363	chr16	30757654;30759444	30759178;30760284	-	30757654	30760284	cassetteExon	ENST00000537986.1	known	0.55	18	15	27;9	15	y	0.62	35	21	60;10	21	y	0.85	22.5	4	43;2	4	y	0.53	19.5	17	37;2	17	y	0.64	30	17	58;2	17	y	0.94	32	2	58;6	2	y	0.93	14	1	27;1
known_NIR_18364	chr16	30757654;30759458	30759012;30760284	-	30757654	30760284	cassetteExon	ENST00000537986.1	known	0.25	5	15	8;2	15	y	0.14	3.5	21	6;1	21	n	0.56	5	4	5;5	4	y	0.35	9	17	12;6	17	y	0.24	5.5	17	11;0	17	n	0.79	7.5	2	14;1	2	n	0.5	1	1	2;0
known_NIR_18365	chr16	30757654;30759458	30759178;30760284	-	30757654	30760284	cassetteExon	ENST00000537986.1	known	0.49	14.5	15	27;2	15	y	0.59	30.5	21	60;1	21	n	0.86	24	4	43;5	4	y	0.56	21.5	17	37;6	17	y	0.63	29	17	58;0	17	n	0.94	29.5	2	58;1	2	n	0.93	13.5	1	27;0
known_NIR_18373	chr16	30759724	30760284	-	30757654	30760284	A3SS	ENST00000537986.1	known	0.32	7	15	7	15	y	0.34	11	21	11	21	y	0.73	11	4	11	4	y	0.35	9	17	9	17	y	0	0	17	0	17	n	0.88	15	2	15	2	y	0.8	4	1	4
known_NIR_18389	chr16	30949517	30956200	+	30953460	30956200	A5SS&ES	ENST00000562642.1	known	0.31	36	81	36	81	y	0.33	46	94	46	94	y	0.32	24	52	24	52	y	0.4	29	43	29	43	y	0.4	39	58	39	58	y	0.38	48	77	48	77	y	0.5	66	66	66
known_NIR_18390	chr16	30949517;30953460	30953185;30956200	+	30949517	30956200	cassetteExon	ENST00000562699.1	known	0.58	50.5	36	20;81	36	y	0.55	56	46	18;94	46	y	0.6	36	24	20;52	24	y	0.52	31.5	29	20;43	29	y	0.49	38	39	18;58	39	y	0.51	49.5	48	22;77	48	y	0.42	48.5	66	31;66
known_NIR_18428	chr16	3131600	3131747	-	3129653	3131747	A3SS	ENST00000673666.1	known	0	0	18	0	18	n	0	0	15	0	15	n	0	0	17	0	17	n	0	0	42	0	42	n	0	0	20	0	20	n	0.13	5	33	5	33	y	0.15	4	23	4
known_NIR_18590	chr16	4469465	4471357	-	4469465	4471314	A5SS	ENST00000573520.5	known	0	0	6	0	6	n	0	0	5	0	5	n	0	0	11	0	11	n	0	0	4	0	4	n	0	0	9	0	9	n	0.18	3	14	3	14	y	0.22	4	14	4
known_NIR_18699	chr16	50274198	50287912	+	50266587	50287912	A5SS	ENST00000566433.6	known	1	1	0	1	0	n	1	1	0	1	0	n	1	5	0	5	0	n	1	1	0	1	0	n	0.67	2	1	2	1	n	0.5	1	1	1	1	n	0.4	2	3	2
known_NIR_18702	chr16	5028185;5028365	5028297;5028880	-	5028185	5028880	cassetteExon	ENST00000381955.7	known	0.11	3.5	29	6;1	29	n	0.09	4	40	3;5	40	y	0.14	10.5	65	14;7	65	y	0.11	8	68	8;8	68	y	0.04	3	72	4;2	72	y	0.17	12.5	62	15;10	62	y	0.19	10	42	15;5
known_NIR_18736	chr16	5095514	5097644	-	5095514	5097280	A5SS	ENST00000586444.1	known	1	2	0	2	0	n	1	5	0	5	0	n	0.88	7	1	7	1	n	1	6	0	6	0	n	0.78	7	2	7	2	n	0.87	13	2	13	2	y	0.3	3	7	3
known_NIR_18767	chr16	56498696	56499778	-	56498693	56499778	A3SS	ENST00000682038.1	known	0.15	6	33	6	33	y	0	0	21	0	21	n	0.05	1	19	1	19	n	0.14	5	30	5	30	y	0	0	10	0	10	n	0.15	3	17	3	17	y	0.41	7	10	7
known_NIR_18768	chr16	56499907	56501353	-	56499907	56500854	A5SS	ENST00000682757.1	known	0.18	12	55	12	55	y	0.05	4	74	4	74	y	0.06	4	58	4	58	y	0.12	10	71	10	71	y	0.05	2	41	2	41	y	0.18	11	51	11	51	y	0.13	7	48	7
known_NIR_18769	chr16	56499907	56501353	-	56499907;56501025	56500854;56501353	ES	ENST00000684388.1	known	0.17	12	57.5	12	55;60	y	0.05	4	70.5	4	74;67	y	0.06	4	59	4	58;60	y	0.13	10	66	10	71;61	y	0.04	2	48	2	41;55	y	0.18	11	49.5	11	51;48	y	0.14	7	41.5	7
known_NIR_18771	chr16	56499907;56500977	56500854;56501353	-	56499907	56501353	cassetteExon	ENST00000683212.1	known	0.7	27.5	12	55;0	12	n	0.9	37	4	74;0	4	n	0.89	31	4	58;4	4	y	0.78	35.5	10	71;0	10	n	0.91	20.5	2	41;0	2	n	0.7	25.5	11	51;0	11	n	0.77	24	7	48;0
known_NIR_18772	chr16	56499907;56501025	56500854;56502317	-	56499907;56501497	56501353;56502317	MXE	ENST00000683212.1	known	0.7	28.5	12	55;2	12;12	y	0.54	38.5	33	74;3	4;62	y	0.63	29.5	17	58;1	4;30	n	0.62	35.5	22	71;0	10;34	n	0.54	20.5	17.5	41;0	2;33	n	0.5	25.5	25	51;0	11;39	n	0.45	24	29.5	48;0
known_NIR_18798	chr16	56935312	56936687	+	56935312	56935401	3pMXE	ENST00000568676.5	known	0.12	21	150	21	150	y	0.12	19	141	19	141	y	0.09	10	107	10	107	y	0.1	9	80	9	80	y	0.04	5	133	5	133	y	0.04	6	143	6	143	y	0.01	2	144	2
known_NIR_18799	chr16	56935312	56936687	+	56935312;56935475	56935401;56936687	ES	ENST00000439977.7	known	0.12	21	155.5	21	150;161	y	0.11	19	155	19	141;169	y	0.09	10	99.5	10	107;92	y	0.09	9	91	9	80;102	y	0.03	5	150	5	133;167	y	0.03	6	171	6	143;199	y	0.01	2	174.5	2
known_NIR_18800	chr16	56935312	56936687	+	56935312;56935475	56935404;56936687	ES	ENST00000300302.9	known	0.19	21	89	21	17;161	y	0.17	19	94	19	19;169	y	0.16	10	52.5	10	13;92	y	0.15	9	52.5	9	3;102	y	0.05	5	87	5	7;167	y	0.05	6	107	6	15;199	y	0.02	2	110	2
known_NIR_18801	chr16	56935312	56936687	+	56935475	56936687	5pMXE	ENST00000563781.5	known	0.12	21	161	21	161	y	0.1	19	169	19	169	y	0.1	10	92	10	92	y	0.08	9	102	9	102	y	0.03	5	167	5	167	y	0.03	6	199	6	199	y	0.01	2	205	2
known_NIR_18929	chr16	57650351	57651243	+	57650351	57651200	A3SS	ENST00000565587.5	known	0.06	2	29	2	29	y	0.06	3	50	3	50	y	0.09	9	93	9	93	y	0.01	1	106	1	106	n	0.02	2	91	2	91	y	0	0	52	0	52	n	0	0	26	0
known_NIR_18964	chr16	580972	582883	+	580972;582309	582248;582883	ES	ENST00000409527.6	known	0.41	17	24	17	18;30	y	0.4	20	30.5	20	25;36	y	0.31	12	27	12	14;40	y	0.29	13	31.5	13	24;39	y	0.19	8	35	8	29;41	y	0.16	6	32	6	20;44	y	0.08	5	55.5	5
known_NIR_18965	chr16	580972	582883	+	582309	582883	5pMXE	ENST00000476438.1	known	0.36	17	30	17	30	y	0.36	20	36	20	36	y	0.23	12	40	12	40	y	0.25	13	39	13	39	y	0.16	8	41	8	41	y	0.12	6	44	6	44	y	0.08	5	59	5
known_NIR_18968	chr16	580972;582611	582248;582883	+	580972	582883	cassetteExon	ENST00000026218.9	known	0.39	11	17	18;4	17	y	0.38	12.5	20	25;0	20	n	0.37	7	12	14;0	12	n	0.5	13	13	24;2	13	y	0.7	18.5	8	29;8	8	y	0.62	10	6	20;0	6	n	0.84	26.5	5	52;1
known_NIR_18981	chr16	58599511;58624794	58624673;58629728	-	58599511	58629728	cassetteExon	ENST00000317147.10	known	1	8.5	0	1;16	0	n	-	-	-	-	-	-	0.67	8	4	0;16	4	n	1	8	0	0;16	0	n	1	3.5	0	2;5	0	n	0.6	3	2	0;6	2	n	0.33	2.5	5	0;5
known_NIR_18991	chr16	634797	635612	-	634797;635340	635281;635612	ES	ENST00000397666.6	known	0.08	3	33	3	30;36	y	0.19	6	25.5	6	16;35	y	0	0	51	0	32;70	n	0.04	4	86.5	4	41;132	y	0.06	2	32.5	2	21;44	y	0.24	12	39	12	34;44	y	0.28	13	33	13
known_NIR_19070	chr16	66558348	66565886	+	66558348	66563122	A3SS&ES	ENST00000417030.2	known	0.26	443	1263	443	1263	y	0.15	274	1520	274	1520	y	0.21	232	870	232	870	y	0.21	266	1004	266	1004	y	0.18	350	1552	350	1552	y	0.15	298	1748	298	1748	y	0.07	171	2225	171
known_NIR_19071	chr16	66558348	66565886	+	66563217	66565886	A5SS&ES	ENST00000563092.1	known	0.15	443	2508	443	2508	y	0.09	274	2876	274	2876	y	0.11	232	1964	232	1964	y	0.11	266	2209	266	2209	y	0.09	350	3525	350	3525	y	0.08	298	3494	298	3494	y	0.04	171	3920	171
known_NIR_19074	chr16	66558348;66563217	66563122;66565886	+	66558348	66565886	cassetteExon	ENST00000345436.8	known	0.81	1885.5	443	1263;2508	443	y	0.89	2198	274	1520;2876	274	y	0.86	1417	232	870;1964	232	y	0.86	1606.5	266	1004;2209	266	y	0.88	2538.5	350	1552;3525	350	y	0.9	2621	298	1748;3494	298	y	0.95	3072.5	171	2225;3920
known_NIR_19122	chr16	67005393;67006817	67006391;67008974	+	67005393	67008974	cassetteExon	ENST00000540947.6	known	0.49	8.5	9	2;15	9	y	0.71	15	6	16;14	6	y	0.48	15	16	7;23	16	y	0.59	14.5	10	14;15	10	y	0.6	10.5	7	8;13	7	y	0.35	7.5	14	1;14	14	n	0.48	6.5	7	6;7
known_NIR_19153	chr16	67167222	67167475	+	67167222;67167402	67167303;67167475	ES	ENST00000522870.5	known	0.11	2	16	2	26;6	y	0.34	6	11.5	6	13;10	y	0.28	8	20.5	8	31;10	y	0.37	9	15.5	9	18;13	y	0.23	7	24	7	29;19	y	0.41	10	14.5	10	20;9	y	0.57	8	6	8
known_NIR_19171	chr16	67192664	67192761	+	67192362	67192761	A5SS	ENST00000379378.8	known	0	0	154	0	154	n	0.01	1	111	1	111	n	0	0	103	0	103	n	0.03	4	140	4	140	y	0	0	97	0	97	n	0.03	3	108	3	108	y	0.06	6	91	6
known_NIR_19188	chr16	67234472;67236434	67236411;67236557	-	67234472	67236557	cassetteExon	ENST00000258201.9	known	0.18	11	50	9;13	50	y	0.29	12	29	12;12	29	y	0.2	8.5	35	9;8	35	y	0.21	11.5	44	10;13	44	y	0.28	8.5	22	8;9	22	y	0.12	7	49	7;7	49	y	0.21	5	19	5;5
known_NIR_19228	chr16	67658028	67658555	-	67658362	67658555	A3SS	ENST00000620761.6	known	0	0	92	0	92	n	0.02	2	113	2	113	y	0	0	116	0	116	n	0	0	145	0	145	n	0.01	1	153	1	153	n	0.07	10	135	10	135	y	0.03	3	88	3
known_NIR_19264	chr16	67832136	67832228	-	67832108	67832228	A3SS	ENST00000569862.5	known	0	0	163	0	163	n	0	0	183	0	183	n	0	0	188	0	188	n	0.01	3	295	3	295	y	0	0	162	0	162	n	0.03	5	153	5	153	y	0	0	132	0
known_NIR_19265	chr16	67832350	67832455	-	67832315	67832455	A3SS	ENST00000562787.6	known	0	0	67	0	67	n	0	0	117	0	117	n	0.02	2	112	2	112	y	0.04	6	141	6	141	y	0	0	77	0	77	n	0.11	10	77	10	77	y	0.03	2	64	2
known_NIR_19267	chr16	67832354	67832455	-	67832350	67832455	A3SS	ENST00000565713.5	known	1	6	0	6	0	n	1	9	0	9	0	n	0.85	11	2	11	2	y	0.7	14	6	14	6	y	1	15	0	15	0	n	0.38	6	10	6	10	y	0.67	4	2	4
known_NIR_19300	chr16	67993257	67994158	-	67993257	67999375	A5SS	ENST00000393847.6	known	0.06	3	48	3	48	y	0.03	1	38	1	38	n	0	0	9	0	9	n	0	0	8	0	8	n	0.18	5	23	5	23	y	0.23	8	27	8	27	y	0.18	6	28	6
known_NIR_19394	chr16	69626528	69647028	+	69626528;69646578	69646517;69647028	ES	ENST00000426654.6	known	0.67	1	0.5	1	0;1	n	-	-	-	-	-	-	0.8	2	0.5	2	0;1	n	-	-	-	-	-	-	0.53	4	3.5	4	5;2	y	0	0	1	0	0;2	n	-	-	-	-
known_NIR_19488	chr16	71923380;71924281	71924091;71924769	+	71923380	71924769	cassetteExon	ENST00000544564.5	known	0.1	16.5	156	17;16	156	y	0.06	15	229	11;19	229	y	0.12	14.5	103	7;22	103	y	0.09	12	121	0;24	121	n	0.08	14	162	5;23	162	y	0.05	13	226	0;26	226	n	0	1	234	2;0
known_NIR_19512	chr16	74296988;74299745	74299576;74300115	+	74296988	74300115	cassetteExon	ENST00000219313.9	known	0.01	1.5	162	0;3	162	n	0.01	1	150	0;2	150	n	0.02	3	185	2;4	185	y	0.02	3.5	161	0;7	161	n	0.01	2	147	0;4	147	n	0.01	1	139	0;2	139	n	0.01	2	135	0;4
known_NIR_19692	chr16	84659630	84659760	+	84657944	84659760	A5SS	ENST00000564996.6	known	0.09	4	39	4	39	y	0.04	2	48	2	48	y	0.08	4	45	4	45	y	0.09	4	39	4	39	y	0	0	57	0	57	n	0.21	6	23	6	23	y	0.12	4	29	4
known_NIR_19703	chr16	85081392	85086644	+	85081392;85082593	85082564;85086644	ES	ENST00000258180.7	known	0.95	59	3	59	4;2	y	0.93	33	2.5	33	2;3	y	1	20	0	20	0;0	n	0.94	25	1.5	25	1;2	n	0.94	40	2.5	40	3;2	y	0.98	116	2	116	4;0	n	1	43	0	43
known_NIR_19706	chr16	856055	868944	-	854706	868944	A3SS	ENST00000262301.16	known	0.05	2	36	2	36	y	0.21	6	23	6	23	y	0.21	10	37	10	37	y	0.2	26	102	26	102	y	0.23	8	27	8	27	y	0	0	21	0	21	n	0.1	2	18	2
known_NIR_19714	chr16	85710285	85735190	-	85710307	85735190	A3SS	ENST00000602719.5	known	0.47	7	8	7	8	y	0.62	10	6	10	6	y	0.75	15	5	15	5	y	0.63	24	14	24	14	y	0.57	13	10	13	10	y	0.59	10	7	10	7	y	0.43	9	12	9
known_NIR_19723	chr16	85805153	85805733	+	85805104	85805733	A5SS	ENST00000568794.5	known	0.03	95	3305	95	3305	y	0.02	89	3477	89	3477	y	0.03	135	4690	135	4690	y	0.02	100	5049	100	5049	y	0.04	176	4712	176	4712	y	0.02	96	4165	96	4165	y	0	0	3517	0
known_NIR_19754	chr16	87708075	87708350	-	87708072	87708350	A3SS	ENST00000316853.10	known	0.68	108	52	108	52	y	0.73	66	25	66	25	y	0.85	122	22	122	22	y	0.73	247	90	247	90	y	0.73	223	81	223	81	y	0.65	126	69	126	69	y	0.61	103	65	103
known_NIR_19776	chr16	87951515;87952273	87952181;87975048	+	87951515	87975048	cassetteExon	ENST00000439677.5	known	0.21	7.5	29	10;5	29	y	0.12	2.5	18	5;0	18	n	0.11	2	17	2;2	17	y	0.17	4	20	7;1	20	n	0.14	2.5	16	5;0	16	n	0.02	0.5	31	1;0	31	n	0.13	5.5	37	7;4
known_NIR_19780	chr16	87975207	87981036	+	87975185	87981036	A5SS	ENST00000423252.5	known	0.11	8	65	8	65	y	0.15	12	66	12	66	y	0.2	11	44	11	44	y	0.2	10	39	10	39	y	0.09	3	32	3	32	y	0.07	8	102	8	102	y	0	0	76	0
known_NIR_19809	chr16	8842379	8847724	+	8813106	8847724	A5SS	ENST00000566983.5	known	0.29	16	39	16	39	y	0.26	30	86	30	86	y	0.07	6	83	6	83	y	0.12	13	95	13	95	y	0.14	12	74	12	74	y	0.54	79	66	79	66	y	0.47	43	48	43
known_NIR_19855	chr16	88717211	88719574	-	88717808	88719574	3pMXE	ENST00000466823.3	known	0.96	156	7	156	7	y	0.98	201	4	201	4	y	1	234	0	234	0	n	0.98	255	6	255	6	y	0.97	154	4	154	4	y	1	163	0	163	0	n	1	124	0	124
known_NIR_19857	chr16	88717211;88717808	88717537;88719574	-	88717211	88719574	cassetteExon	ENST00000301015.14	known	0.03	4.5	156	2;7	156	y	0.04	7.5	201	11;4	201	y	0.03	7.5	234	15;0	234	n	0.04	10	255	14;6	255	y	0.02	3	154	2;4	154	y	0.01	1	163	2;0	163	n	0.01	1.5	124	3;0
known_NIR_19858	chr16	88717808	88719574	-	88717615	88719574	A3SS	ENST00000419505.5	known	0.27	7	19	7	19	y	0.2	4	16	4	16	y	0	0	19	0	19	n	0.16	6	31	6	31	y	0.27	4	11	4	11	y	0	0	9	0	9	n	0	0	15	0
known_NIR_19898	chr16	89133262	89145214	+	89133262	89145267	A3SS	ENST00000317447.9	known	0.37	22	38	22	38	y	0.21	24	91	24	91	y	0.28	34	86	34	86	y	0.35	78	143	78	143	y	0.3	60	140	60	140	y	0.23	21	69	21	69	y	0.25	34	102	34
known_NIR_19957	chr16	89541346	89544648	+	89541384	89544648	A5SS	ENST00000644901.1	known	0	0	1	0	1	n	0.23	3	10	3	10	y	0.38	3	5	3	5	n	0.16	3	16	3	16	y	0.5	2	2	2	2	n	0.56	9	7	9	7	y	0.3	3	7	3
known_NIR_19958	chr16	89541346	89544648	+	89542279	89544648	A5SS	ENST00000644498.1	known	0	0	15	0	15	n	0.1	3	27	3	27	y	0.12	3	22	3	22	y	0.06	3	45	3	45	y	0.13	2	13	2	13	y	0.36	9	16	9	16	y	0.18	3	14	3
known_NIR_19995	chr16	89686797	89689252	+	89686759	89689252	A5SS	ENST00000505473.5	known	0.68	21	10	21	10	y	0.81	22	5	22	5	y	0.67	26	13	26	13	y	0.63	26	15	26	15	y	0.79	27	7	27	7	y	0.46	12	14	12	14	y	0.47	14	16	14
known_NIR_19998	chr16	89686797	89689252	+	89687815	89689252	A5SS&ES	ENST00000508723.5	known	0.84	21	4	21	4	y	0.63	22	13	22	13	y	0.67	26	13	26	13	y	0.59	26	18	26	18	y	0.79	27	7	27	7	y	0.48	12	13	12	13	y	0.61	14	9	14
known_NIR_20012	chr16	89689306	89690553	+	89689324	89690553	A5SS	ENST00000508723.5	known	0.08	6	65	6	65	y	0.07	7	87	7	87	y	0.06	6	103	6	103	y	0.07	10	128	10	128	y	0	0	67	0	67	n	0.01	1	73	1	73	n	0.01	1	71	1
known_NIR_20024	chr16	89740866	89744959	-	89740866	89742800	5pMXE	ENST00000564475.5	known	0	0	47	0	47	n	0.06	3	44	3	44	y	0.09	5	50	5	50	y	0.05	2	38	2	38	y	0.06	3	44	3	44	y	0	0	49	0	49	n	0	0	105	0
known_NIR_20025	chr16	89740866	89744959	-	89740866;89742938	89742800;89744959	ES	ENST00000389301.8	known	0	0	50	0	47;53	n	0.06	3	43.5	3	44;43	y	0.11	5	41	5	50;32	y	0.05	2	35.5	2	38;33	y	0.06	3	48	3	44;52	y	0	0	36.5	0	49;24	n	0	0	91	0
known_NIR_20027	chr16	89748767	89752138	-	89748767	89749730	5pMXE	ENST00000568626.1	known	0.03	1	29	1	29	n	0.18	6	28	6	28	y	0.21	7	27	7	27	y	0.12	4	29	4	29	y	0.05	1	19	1	19	n	0	0	38	0	38	n	0	0	49	0
known_NIR_20028	chr16	89748767	89752138	-	89748767;89749902	89749730;89752138	ES	ENST00000389301.8	known	0.03	1	31	1	29;33	n	0.18	6	27	6	28;26	y	0.16	7	35.5	7	27;44	y	0.12	4	28.5	4	29;28	y	0.04	1	24	1	19;29	n	0	0	34	0	38;30	n	0	0	52.5	0
known_NIR_20073	chr16	89952682	89954243	+	89948814	89954243	A5SS	ENST00000567999.5	known	0.33	1	2	1	2	n	0.18	2	9	2	9	y	0.33	1	2	1	2	n	0	0	9	0	9	n	0.2	2	8	2	8	y	0.17	1	5	1	5	n	0	0	2	0
known_NIR_20083	chr16	89972765;89977802	89977678;89980242	+	89972765;89978878	89978810;89980242	MXE	ENST00000429663.5	known	0.12	3	22	0;6	2;42	n	0.2	2.5	10	2;3	0;20	n	0.21	6.5	25	7;6	1;49	n	0.07	1.5	20.5	1;2	0;41	n	0.13	2	13.5	1;3	2;25	n	0.11	2.5	20.5	0;5	0;41	n	0.03	0.5	15.5	1;0
known_NIR_20085	chr16	89977802;89978878	89978810;89980242	+	89977802	89980242	cassetteExon	ENST00000418696.5	known	0.83	30	6	18;42	6	y	0.84	16	3	12;20	3	y	0.85	35	6	21;49	6	y	0.94	31.5	2	22;41	2	y	0.87	20.5	3	16;25	3	y	0.85	28	5	15;41	5	y	1	25.5	0	20;31
known_NIR_20093	chr16	89993893	89999824	+	89993893	89994759	3pMXE	ENST00000457926.5	known	0.17	2	10	2	10	y	0.04	1	25	1	25	n	0.1	1	9	1	9	n	0.14	4	24	4	24	y	0	0	15	0	15	n	0	0	7	0	7	n	0	0	18	0
known_NIR_20151	chr17	1345499	1364859	-	1345499;1354347	1354211;1364859	ES	ENST00000573196.5	known	0.01	1	164	1	328;0	n	0.01	2	234.5	2	469;0	n	0	0	228.5	0	450;7	n	0.01	2	166	2	327;5	y	0.01	2	242	2	484;0	n	0	0	185	0	364;6	n	0	1	200.5	1
known_NIR_20183	chr17	15440285;15503232	15503098;15545785	-	15440285	15545785	cassetteExon	ENST00000522212.6	known	1	2.5	0	5;0	0	n	0.62	5	3	4;6	3	y	1	0.5	0	0;1	0	n	1	4.5	0	6;3	0	n	1	2	0	4;0	0	n	0.6	1.5	1	3;0	1	n	0.62	5	3	9;1
known_NIR_20185	chr17	15516659	15545785	-	15540561	15545785	A3SS&ES	ENST00000557349.5	known	-	-	-	-	-	-	1	5	0	5	0	n	1	1	0	1	0	n	1	1	0	1	0	n	1	2	0	2	0	n	0.4	4	6	4	6	y	0	0	1	0
known_NIR_20192	chr17	15642816	15677176	-	15642816	15651091	5pMXE	ENST00000455584.2	known	0.33	2	4	2	4	n	0.4	2	3	2	3	n	0	0	1	0	1	n	0	0	3	0	3	n	0	0	2	0	2	n	0.56	10	8	10	8	y	0.33	2	4	2
known_NIR_20193	chr17	15642816	15677176	-	15642816;15651946	15651091;15677176	ES	ENST00000578237.5	known	0.5	2	2	2	4;0	n	0.57	2	1.5	2	3;0	n	0	0	0.5	0	1;0	n	0	0	1.5	0	3;0	n	0	0	1	0	2;0	n	0.67	10	5	10	8;2	y	0.5	2	2	2
known_NIR_20303	chr17	17161356	17164109	+	17161356	17171718	A3SS	ENST00000395811.9	known	0.03	1	32	1	32	n	0	0	26	0	26	n	0	0	26	0	26	n	0.03	1	30	1	30	n	0	0	45	0	45	n	0	0	36	0	36	n	0.09	3	31	3
known_NIR_20368	chr17	18054234	18058868	+	18054234	18056703	3pMXE	ENST00000376345.3	known	0.93	13	1	13	1	n	0.8	8	2	8	2	y	0.62	18	11	18	11	y	0.8	16	4	16	4	y	0.83	10	2	10	2	y	1	17	0	17	0	n	1	13	0	13
known_NIR_20369	chr17	18054234;18056759	18056703;18058868	+	18054234	18058868	cassetteExon	ENST00000268719.9	known	0.04	0.5	13	1;0	13	n	0.11	1	8	2;0	8	n	0.25	6	18	11;1	18	n	0.11	2	16	4;0	16	n	0.2	2.5	10	2;3	10	y	0	0	17	0;0	17	n	0	0	13	0;0
known_NIR_20392	chr17	18291027	18294703	-	18291027;18292852	18292645;18294703	ES	ENST00000321105.10	known	0	0	15	0	9;21	n	0	0	32.5	0	28;37	n	0	0	24	0	20;28	n	0	0	33.5	0	44;23	n	0	0	39	0	39;39	n	0.04	2	54.5	2	52;57	y	0.06	3	50	3
known_NIR_20417	chr17	18858261	18865469	+	18859475	18865469	A5SS&ES	ENST00000570450.5	known	0.5	4	4	4	4	n	0.67	2	1	2	1	n	0.75	9	3	9	3	y	0.71	5	2	5	2	n	0.67	6	3	6	3	n	0	0	1	0	1	n	0	0	6	0
known_NIR_20437	chr17	19312144	19313123	+	19312144	19313105	A3SS	ENST00000314728.9	known	0.4	6	9	6	9	y	0.67	2	1	2	1	n	0.8	4	1	4	1	n	0.25	2	6	2	6	n	0.67	4	2	4	2	n	0	0	4	0	4	n	0	0	2	0
known_NIR_20543	chr17	2638320	2666016	+	2638320;2665456	2665372;2666016	ES	ENST00000576586.5	known	0.11	22	172.5	22	167;178	y	0.06	12	175	12	169;181	y	0.07	9	120.5	9	129;112	y	0.09	5	52.5	5	57;48	y	0.06	6	90	6	89;91	y	0.02	3	160.5	3	148;173	y	0.03	5	177	5
known_NIR_20544	chr17	2638320	2666016	+	2665456	2666016	5pMXE	ENST00000609078.1	known	0.11	22	178	22	178	y	0.06	12	181	12	181	y	0.07	9	112	9	112	y	0.09	5	48	5	48	y	0.06	6	91	6	91	y	0.02	3	173	3	173	y	0.03	5	174	5
known_NIR_20580	chr17	27642348	27645861	+	27642348	27643525	3pMXE	ENST00000583671.1	known	0.21	49	189	49	189	y	0.11	23	193	23	193	y	0.28	90	229	90	229	y	0.24	49	158	49	158	y	0.17	38	188	38	188	y	0.06	7	116	7	116	y	0.05	8	146	8
known_NIR_20585	chr17	27642348;27643620	27643525;27645861	+	27642348	27645861	cassetteExon	ENST00000584386.5	known	0.66	96	49	189;3	49	y	0.81	100.5	23	193;8	23	y	0.57	119.5	90	229;10	90	y	0.63	84	49	158;10	49	y	0.72	97	38	188;6	38	y	0.89	59	7	116;2	7	y	0.9	74	8	146;2
known_NIR_20588	chr17	27643620	27645861	+	27645349	27645861	5pMXE	ENST00000481514.5	known	0.01	3	551	3	551	y	0.02	8	481	8	481	y	0.02	10	529	10	529	y	0.02	10	512	10	512	y	0.01	6	559	6	559	y	0	2	448	2	448	y	0	2	608	2
known_NIR_20761	chr17	31319023;31320513	31320373;31321495	-	31319023	31321495	cassetteExon	ENST00000462804.3	known	0.02	11.5	550	10;13	550	y	0.01	13.5	891	17;10	891	y	0.01	7.5	530	11;4	530	y	0.01	2	155	4;0	155	n	0.01	5.5	371	11;0	371	n	0.02	19.5	809	24;15	809	y	0.02	26.5	1110	26;27
known_NIR_20769	chr17	32008132	32016925	+	32008132	32017972	A3SS	ENST00000543378.6	known	0.82	28	6	28	6	y	0.83	20	4	20	4	y	0.82	9	2	9	2	y	1	13	0	13	0	n	0.92	11	1	11	1	n	1	12	0	12	0	n	0.95	18	1	18
known_NIR_20794	chr17	32221186	32224616	+	32209445	32224616	A5SS	ENST00000583994.5	known	0.26	12	35	12	35	y	0.3	17	39	17	39	y	0.19	14	59	14	59	y	0.38	6	10	6	10	y	0.39	14	22	14	22	y	0.19	15	63	15	63	y	0.08	7	81	7
known_NIR_20841	chr17	35323260	35324654	+	35323268	35324654	A5SS	ENST00000661410.1	known	0	0	15	0	15	n	0.03	1	30	1	30	n	0.03	2	68	2	68	y	0.05	3	53	3	53	y	0	0	35	0	35	n	0.14	6	38	6	38	y	0.04	2	46	2
known_NIR_20842	chr17	35323260	35324654	+	35323343	35324654	A5SS	ENST00000662865.1	known	0	0	26	0	26	n	0.02	1	45	1	45	n	0.03	2	66	2	66	y	0.05	3	59	3	59	y	0	0	51	0	51	n	0.1	6	55	6	55	y	0.05	2	40	2
known_NIR_20911	chr17	3676326	3679590	-	3672493	3679590	A3SS	ENST00000550383.1	known	0.5	3	3	3	3	n	0.77	10	3	10	3	y	0.55	6	5	6	5	y	0.64	7	4	7	4	y	0.65	11	6	11	6	y	0.44	4	5	4	5	n	0	0	4	0
known_NIR_20923	chr17	37021014	37056601	+	37021014	37031614	A3SS&ES	ENST00000679997.1	known	0.07	40	507	40	507	y	0.06	36	553	36	553	y	0.06	36	584	36	584	y	0.08	64	729	64	729	y	0.04	31	758	31	758	y	0.04	27	687	27	687	y	0.05	33	596	33
known_NIR_20924	chr17	37021014	37056601	+	37021014;37031685	37031614;37056601	ES	ENST00000680330.1	known	0.07	40	544	40	507;581	y	0.06	36	581	36	553;609	y	0.05	36	625.5	36	584;667	y	0.08	64	732.5	64	729;736	y	0.04	31	786.5	31	758;815	y	0.04	27	700.5	27	687;714	y	0.05	33	601	33
known_NIR_20925	chr17	37021014	37056601	+	37031685	37056601	5pMXE	ENST00000617141.1	known	0.06	40	581	40	581	y	0.06	36	609	36	609	y	0.05	36	667	36	667	y	0.08	64	736	64	736	y	0.04	31	815	31	815	y	0.04	27	714	27	714	y	0.05	33	606	33
known_NIR_20935	chr17	37519071	37520538	-	37519071;37520214	37520179;37520538	ES	ENST00000612223.5	known	0.08	7	79.5	7	85;74	y	0.17	17	83.5	17	98;69	y	0.14	16	101	16	114;88	y	0.1	12	104	12	140;68	y	0.17	18	90.5	18	104;77	y	0.23	21	70	21	83;57	y	0.26	34	95	34
known_NIR_20966	chr17	39070016	39077913	-	39070016;39072485	39072450;39077913	ES	ENST00000315392.9	known	0	0	7.5	0	8;7	n	0.06	1	17	1	18;16	n	0.16	4	20.5	4	20;21	y	0.06	3	43.5	3	47;40	y	0.06	2	33	2	33;33	y	0.19	5	21	5	28;14	y	0.17	5	25	5
known_NIR_20967	chr17	39070016	39077913	-	39072485	39077913	3pMXE	ENST00000579417.1	known	0	0	7	0	7	n	0.06	1	16	1	16	n	0.16	4	21	4	21	y	0.07	3	40	3	40	y	0.06	2	33	2	33	y	0.26	5	14	5	14	y	0.16	5	26	5
known_NIR_21030	chr17	39906271;39906987	39906961;39909756	-	39906271;39909042	39908958;39909756	MXE	ENST00000394175.6	known	0.71	78.5	32.5	147;10	1;64	n	0.73	68	25	113;23	0;50	n	0.69	65.5	30	113;18	0;60	n	0.68	236.5	110.5	410;63	4;217	y	0.66	84	44	152;16	6;82	y	0.63	78.5	46.5	138;19	3;90	y	0.64	122	70	222;22
known_NIR_21053	chr17	40053657	40054361	-	40053635	40054361	A3SS	ENST00000356271.7	known	0.64	7	4	7	4	y	0.57	4	3	4	3	n	1	2	0	2	0	n	0.67	4	2	4	2	n	0.36	4	7	4	7	y	0.33	1	2	1	2	n	0.67	6	3	6
known_NIR_21194	chr17	42513978	42521027	+	42513978;42514460	42514289;42521027	ES	ENST00000393829.6	known	0.24	15	47	15	46;48	y	0.07	4	54.5	4	50;59	y	0.05	2	37	2	37;37	y	0.22	10	35.5	10	30;41	y	0.09	5	48	5	40;56	y	0.03	2	63	2	49;77	y	0.03	2	62.5	2
known_NIR_21210	chr17	42586137	42587834	-	42586137	42586765	5pMXE	ENST00000589007.5	known	0	0	8	0	8	n	0.09	2	21	2	21	y	0.14	3	19	3	19	y	0.06	1	16	1	16	n	0.05	1	20	1	20	n	0	0	11	0	11	n	0	0	16	0
known_NIR_21229	chr17	42720449;42724424	42724305;42727635	-	42720449;42722915	42722795;42727635	MXE	ENST00000585893.5	known	0.47	7	8	0;14	12;4	n	0.44	12	15.5	3;21	28;3	y	0.5	5.5	5.5	0;11	5;6	n	0.19	2.5	11	0;5	20;2	n	0.48	6	6.5	0;12	13;0	n	0.71	18.5	7.5	0;37	15;0	n	0.66	20	10.5	0;40
known_NIR_21308	chr17	43167250	43170126	-	43167849	43170126	A3SS	ENST00000635600.1	known	0.25	2	6	2	6	n	1	6	0	6	0	n	1	1	0	1	0	n	0.5	5	5	5	5	y	0.67	2	1	2	1	n	0.17	1	5	1	5	n	0.5	3	3	3
known_NIR_21309	chr17	43167262	43170126	-	43167849	43170126	A3SS	ENST00000635600.1	known	0.54	7	6	7	6	y	1	3	0	3	0	n	-	-	-	-	-	-	0.62	8	5	8	5	y	0.75	3	1	3	1	n	0	0	5	0	5	n	0.4	2	3	2
known_NIR_21319	chr17	43381660	43388505	-	43381660	43388289	5pMXE	ENST00000664824.1	known	1	4	0	4	0	n	1	3	0	3	0	n	0	0	2	0	2	n	1	2	0	2	0	n	0.77	10	3	10	3	y	0	0	7	0	7	n	0	0	4	0
known_NIR_21321	chr17	43484185;43489534	43489449;43490391	+	43484185	43490391	cassetteExon	ENST00000592258.5	known	1	10.5	0	13;8	0	n	1	8.5	0	11;6	0	n	1	3.5	0	2;5	0	n	0.91	10.5	1	13;8	1	n	1	4.5	0	2;7	0	n	0.84	10.5	2	14;7	2	y	1	15	0	19;11
known_NIR_21360	chr17	44187431	44189022	+	44187743	44189022	A5SS&ES	ENST00000538716.7	known	0.4	22	33	22	33	y	0.4	26	39	26	39	y	0.44	8	10	8	10	y	0.27	12	33	12	33	y	0.48	12	13	12	13	y	0.57	26	20	26	20	y	0.53	36	32	36
known_NIR_21373	chr17	44196079	44196396	-	44196100	44196396	A3SS	ENST00000454077.6	known	0.87	86	13	86	13	y	0.81	97	23	97	23	y	0.8	90	22	90	22	y	0.86	77	13	77	13	y	0.86	65	11	65	11	y	0.89	110	13	110	13	y	0.9	137	15	137
known_NIR_21400	chr17	4485219	4486228	+	4478637	4486228	A5SS	ENST00000355530.7	known	0	0	16	0	16	n	0	0	10	0	10	n	0	0	7	0	7	n	0.19	16	70	16	70	y	0.17	5	24	5	24	y	0.4	12	18	12	18	y	0.4	8	12	8
known_NIR_21422	chr17	45162031	45162750	+	45162031;45162635	45162488;45162750	ES	ENST00000589230.6	known	0	0	3	0	2;4	n	0	0	8.5	0	1;16	n	0	0	5.5	0	3;8	n	0	0	7	0	6;8	n	0.3	3	7	3	0;14	n	0.5	6	6	6	2;10	y	0.42	4	5.5	4
known_NIR_21423	chr17	45162031	45162750	+	45162635	45162750	A5SS&ES	ENST00000307275.7	known	0	0	4	0	4	n	0	0	16	0	16	n	0	0	8	0	8	n	0	0	8	0	8	n	0.18	3	14	3	14	y	0.38	6	10	6	10	y	0.36	4	7	4
known_NIR_21484	chr17	46929584	46935029	+	46929584	46931099	3pMXE	ENST00000640709.1	known	0.09	3	32	3	32	y	0.05	3	54	3	54	y	0.03	2	58	2	58	y	0	0	81	0	81	n	0	0	38	0	38	n	0.23	11	37	11	37	y	0.15	6	34	6
known_NIR_21485	chr17	46929584	46935029	+	46932199	46935029	5pMXE	ENST00000639080.1	known	0.15	3	17	3	17	y	0.14	3	18	3	18	y	0.06	2	31	2	31	y	0	0	12	0	12	n	0	0	13	0	13	n	0.42	11	15	11	15	y	0.27	6	16	6
known_NIR_21551	chr17	47585745;47586249	47586148;47586365	+	47585745	47586365	cassetteExon	ENST00000678461.1	known	0.35	8	15	11;5	15	y	0.33	4	8	8;0	8	n	0.5	1	1	0;2	1	n	0.33	1	2	2;0	2	n	0	0	2	0;0	2	n	1	2.5	0	5;0	0	n	0.44	4	5	5;3
known_NIR_21598	chr17	47974448	47975023	+	47974448	47974581	A3SS&ES	ENST00000579605.5	known	0.76	13	4	13	4	y	0.81	26	6	26	6	y	0.71	20	8	20	8	y	0.86	30	5	30	5	y	0.67	8	4	8	4	y	0.87	26	4	26	4	y	0.94	31	2	31
known_NIR_21713	chr17	49413291	49414740	-	49413291	49414835	A5SS	ENST00000300408.8	known	0.02	2	82	2	82	y	0.03	2	67	2	67	y	0	0	107	0	107	n	0.01	1	120	1	120	n	0.02	2	112	2	112	y	0	0	54	0	54	n	0	0	91	0
known_NIR_21741	chr17	4969337;4969520	4969500;4969630	-	4969337	4969630	cassetteExon	ENST00000574951.5	known	0.05	9.5	186	19;0	186	n	0.02	4.5	182	9;0	182	n	0.04	8.5	188	15;2	188	y	0.03	6	190	12;0	190	n	0.07	16.5	223	33;0	223	n	0.03	6.5	192	13;0	192	n	0.02	3.5	158	7;0
known_NIR_21746	chr17	49705896	49706965	-	49706309	49706965	A3SS	ENST00000504260.5	known	0.17	4	20	4	20	y	0.12	6	42	6	42	y	0.2	10	39	10	39	y	0.38	20	32	20	32	y	0.27	4	11	4	11	y	0.03	1	28	1	28	n	0.04	2	46	2
known_NIR_21788	chr17	50464294	50471028	+	50464599	50471028	A5SS&ES	ENST00000507769.1	known	0.63	40	23	40	23	y	0.61	40	26	40	26	y	0.57	41	31	41	31	y	0.49	24	25	24	25	y	0.5	23	23	23	23	y	0.63	24	14	24	14	y	0.84	37	7	37
known_NIR_21789	chr17	50464294;50464599	50464526;50471028	+	50464294	50471028	cassetteExon	ENST00000510410.5	known	0.34	21	40	19;23	40	y	0.31	18	40	10;26	40	y	0.37	24.5	41	18;31	41	y	0.49	23.5	24	22;25	24	y	0.44	18	23	13;23	23	y	0.34	12.5	24	11;14	24	y	0.15	6.5	37	6;7
known_NIR_21790	chr17	50464428	50464526	+	50464294	50464526	A5SS	ENST00000508245.5	known	0.1	2	19	2	19	y	0.17	2	10	2	10	y	0.1	2	18	2	18	y	0.08	2	22	2	22	y	0	0	13	0	13	n	0	0	11	0	11	n	0	0	6	0
known_NIR_21816	chr17	50737026	50740306	+	50737026	50737287	3pMXE	ENST00000625349.2	known	0.78	69	20	69	20	y	0.89	64	8	64	8	y	0.8	52	13	52	13	y	0.86	31	5	31	5	y	0.7	19	8	19	8	y	0.96	48	2	48	2	y	0.91	52	5	52
known_NIR_21817	chr17	50737026;50737479	50737287;50740306	+	50737026	50740306	cassetteExon	ENST00000508218.5	known	0.14	11.5	69	20;3	69	y	0.1	7.5	64	8;7	64	y	0.13	7.5	52	13;2	52	y	0.15	5.5	31	5;6	31	y	0.21	5	19	8;2	19	y	0.09	4.5	48	2;7	48	y	0.12	7	52	5;9
known_NIR_21863	chr17	5214836	5214925	-	5210955	5214925	A3SS	ENST00000574081.6	known	0.03	5	177	5	177	y	0.02	6	297	6	297	y	0.01	4	264	4	264	y	0	0	100	0	100	n	0.04	11	271	11	271	y	0.06	9	142	9	142	y	0.06	10	170	10
known_NIR_21894	chr17	5426082	5428071	+	5426299	5428071	A5SS	ENST00000571613.5	known	0.12	12	92	12	92	y	0.08	11	127	11	127	y	0.09	14	149	14	149	y	0.11	14	118	14	118	y	0.11	14	117	14	117	y	0.09	15	143	15	143	y	0.06	6	89	6
known_NIR_21964	chr17	57262192	57274268	+	57262192	57364922	A3SS	ENST00000581776.5	known	0.85	11	2	11	2	y	0.58	11	8	11	8	y	0.73	19	7	19	7	y	0.74	17	6	17	6	y	0.9	18	2	18	2	y	0.94	17	1	17	1	n	0.85	11	2	11
known_NIR_21978	chr17	57983393	57985254	-	57983393	57988079	A5SS	ENST00000581208.2	known	0.29	2	5	2	5	n	1	2	0	2	0	n	1	1	0	1	0	n	1	2	0	2	0	n	-	-	-	-	-	-	0	0	1	0	1	n	0	0	5	0
known_NIR_22026	chr17	58703329	58709859	+	58703329	58705878	3pMXE	ENST00000487921.5	known	0.73	11	4	11	4	y	0.68	25	12	25	12	y	0.55	16	13	16	13	y	0.85	17	3	17	3	y	0.74	26	9	26	9	y	0.88	30	4	30	4	y	0.91	30	3	30
known_NIR_22055	chr17	59112345;59131367	59131281;59155131	-	59112345;59119495	59119319;59155131	MXE	ENST00000578105.1	known	0.53	19	17	28;10	34;0	n	0.39	17.5	27	16;19	52;2	y	0.42	34	46.5	40;28	93;0	n	0.27	13.5	36.5	12;15	71;2	y	0.48	30	32.5	27;33	65;0	n	0.44	19.5	24.5	25;14	49;0	n	0.66	34	17.5	47;21
known_NIR_22067	chr17	59730017	59731421	+	59707748	59731421	A5SS	ENST00000593168.5	known	0.32	259	562	259	562	y	0.3	208	487	208	487	y	0.21	53	205	53	205	y	0.21	32	120	32	120	y	0.24	60	193	60	193	y	0.37	280	482	280	482	y	0.33	257	532	257
known_NIR_22080	chr17	59817773;59834050	59834012;59838295	+	59817773	59838295	cassetteExon	ENST00000262291.9	known	0.06	195	2927	207;183	2927	y	0.05	131.5	2293	158;105	2293	y	0.03	29.5	845	32;27	845	y	0.04	28.5	761	32;25	761	y	0.04	53	1308	66;40	1308	y	0.07	205	2597	217;193	2597	y	0.06	197.5	2946	219;176
known_NIR_22153	chr17	63685578	63688527	+	63685590	63688527	A5SS	ENST00000579585.5	known	0.36	37	67	37	67	y	0.27	20	55	20	55	y	0.22	11	39	11	39	y	0.26	20	58	20	58	y	0.16	10	53	10	53	y	0.48	39	43	39	43	y	0.4	38	56	38
known_NIR_22172	chr17	63706739	63710491	-	63707418	63710491	A3SS&ES	ENST00000245865.10	known	0.13	8	52	8	52	y	0.07	6	80	6	80	y	0.1	7	64	7	64	y	0.08	5	55	5	55	y	0.16	8	43	8	43	y	0.04	3	66	3	66	y	0.05	4	72	4
known_NIR_22173	chr17	63706739;63707418	63707247;63710491	-	63706739	63710491	cassetteExon	ENST00000640870.1	known	0.88	56.5	8	61;52	8	y	0.93	82.5	6	85;80	6	y	0.89	55	7	46;64	7	y	0.93	69	5	83;55	5	y	0.87	55.5	8	68;43	8	y	0.96	71.5	3	77;66	3	y	0.94	67	4	62;72
known_NIR_22187	chr17	63798099	63800468	+	63798099;63799625	63799589;63800468	ES	ENST00000578681.5	known	0.44	14	17.5	14	16;19	y	0.21	6	22.5	6	24;21	y	0.4	13	19.5	13	19;20	y	0.4	5	7.5	5	7;8	y	0.19	4	17	4	14;20	y	0.03	1	28.5	1	31;26	n	0.28	7	18	7
known_NIR_22188	chr17	63798099;63799625	63799480;63800468	+	63798099	63800468	cassetteExon	ENST00000584261.5	known	0.43	10.5	14	2;19	14	y	0.64	10.5	6	0;21	6	n	0.43	10	13	0;20	13	n	0.44	4	5	0;8	5	n	0.73	11	4	2;20	4	y	0.93	13.5	1	1;26	1	n	0.5	7	7	1;13
known_NIR_22232	chr17	64480389;64481446	64481246;64483964	-	64480389;64483506	64482919;64483964	MXE	ENST00000673460.1	known	0.25	18.5	56.5	37;0	82;31	n	0.19	20.5	86	41;0	140;32	n	0.24	29.5	94	59;0	168;20	n	0.25	35.5	105	71;0	146;64	n	0.2	19.5	80.5	37;2	137;24	y	0.18	15.5	72	29;2	110;34	y	0.2	16	66	32;0
known_NIR_22289	chr17	65177794	65189286	+	65177803	65189286	A5SS	ENST00000635833.1	known	0.17	3	15	3	15	y	0.19	6	26	6	26	y	0.32	11	23	11	23	y	0.13	9	59	9	59	y	0.03	1	34	1	34	n	0	0	19	0	19	n	0	0	13	0
known_NIR_22299	chr17	6623571	6628117	-	6623571;6624861	6624755;6628117	ES	ENST00000361413.8	known	0.5	1	1	1	0;2	n	0.67	1	0.5	1	0;1	n	0	0	0.5	0	0;1	n	0	0	2	0	3;1	n	0.5	1	1	1	2;0	n	1	2	0	2	0;0	n	1	4	0	4
known_NIR_22324	chr17	6760601;6762037	6761886;6762155	+	6760601	6762155	cassetteExon	ENST00000575369.5	known	0.58	20.5	15	16;25	15	y	0.46	12	14	5;19	14	y	0.5	34.5	34	26;43	34	y	0.68	27	13	30;24	13	y	0.85	16.5	3	6;27	3	y	0.47	20	23	16;24	23	y	0.38	16	26	11;21
known_NIR_22343	chr17	68250470	68251050	+	68250470;68250967	68250794;68251050	ES	ENST00000674770.2	known	0	1	237	1	213;261	n	0	1	253	1	210;296	n	0	0	225	0	228;222	n	0	0	233.5	0	204;263	n	0	0	244	0	190;298	n	0	0	242	0	188;296	n	0.01	2	225.5	2
known_NIR_22344	chr17	68250470	68251050	+	68250967	68251050	A5SS	ENST00000578175.5	known	0	1	261	1	261	n	0	1	296	1	296	n	0	0	222	0	222	n	0	0	263	0	263	n	0	0	298	0	298	n	0	0	296	0	296	n	0.01	2	248	2
known_NIR_22350	chr17	68433575	68435620	-	68433575;68434626	68434556;68435620	ES	ENST00000262139.10	known	0.09	4	40.5	4	42;39	y	0.17	11	52	11	49;55	y	0.13	8	52.5	8	62;43	y	0.06	3	48.5	3	57;40	y	0.15	10	56.5	10	51;62	y	0.08	6	65	6	65;65	y	0.07	4	53	4
known_NIR_22377	chr17	7012777	7013666	+	7012757	7013666	A5SS	ENST00000552039.2	known	0.02	9	583	9	583	y	0.01	6	600	6	600	y	0.03	14	512	14	512	y	0.01	6	455	6	455	y	0.02	12	559	12	559	y	0	2	653	2	653	y	0	2	527	2
known_NIR_22379	chr17	7012777	7013666	+	7013516	7013666	A5SS&ES	ENST00000546395.5	known	0.08	9	103	9	103	y	0.07	6	74	6	74	y	0.09	14	138	14	138	y	0.08	6	65	6	65	y	0.08	12	136	12	136	y	0.02	2	95	2	95	y	0.02	2	84	2
known_NIR_22508	chr17	7403209	7403310	-	7395090	7403310	A3SS	ENST00000573331.5	known	0.99	153	2	153	2	y	0.98	138	3	138	3	y	0.99	199	1	199	1	n	0.99	252	2	252	2	y	1	175	0	175	0	n	1	147	0	147	0	n	1	146	0	146
known_NIR_22575	chr17	75020395	75020488	+	75020395	75020467	A3SS	ENST00000584208.5	known	0.99	100	1	100	1	n	0.99	143	2	143	2	y	0.99	181	2	181	2	y	1	169	0	169	0	n	1	156	0	156	0	n	0.97	142	4	142	4	y	0.97	125	4	125
known_NIR_22770	chr17	7575258	7577056	+	7575258	7576530	3pMXE	ENST00000582848.5	known	1	10	0	10	0	n	1	4	0	4	0	n	0.36	15	27	15	27	y	0.06	2	29	2	29	y	1	4	0	4	0	n	0.11	4	32	4	32	y	0.12	4	29	4
known_NIR_22858	chr17	75933088;75935673	75935632;75937566	-	75933088	75937566	cassetteExon	ENST00000586717.5	known	0	0	4	0;0	4	n	0	0	1	0;0	1	n	0	0	1	0;0	1	n	-	-	-	-	-	-	0	0	4	0;0	4	n	0.47	3.5	4	4;3	4	y	1	1	0	0;2
known_NIR_22876	chr17	76089320;76090397	76090329;76094414	-	76089320;76091235	76091143;76094414	MXE	ENST00000589210.6	known	0.67	23	11.5	43;3	6;17	y	0.71	17.5	7	25;10	0;14	n	0.6	16.5	11	28;5	4;18	y	0.66	14.5	7.5	25;4	2;13	y	0.61	7	4.5	14;0	2;7	n	0.61	15	9.5	25;5	2;17	y	0.56	14.5	11.5	24;5
known_NIR_22888	chr17	7627414	7627557	-	7627414	7627553	A5SS	ENST00000380466.6	known	0.12	11	80	11	80	y	0.09	11	115	11	115	y	0.12	25	190	25	190	y	0.09	16	160	16	160	y	0.14	26	159	26	159	y	0.06	7	115	7	115	y	0.07	8	102	8
known_NIR_22889	chr17	7627414	7627557	-	7627414	7627570	A5SS	ENST00000269298.10	known	0.14	11	65	11	65	y	0.15	11	62	11	62	y	0.16	25	130	25	130	y	0.13	16	103	16	103	y	0.21	26	95	26	95	y	0.08	7	78	7	78	y	0.09	8	85	8
known_NIR_22955	chr17	76726879;76727213	76726970;76732978	+	76726879	76732978	cassetteExon	ENST00000591571.5	known	0.79	11.5	3	0;23	3	n	0.65	7.5	4	0;15	4	n	0.62	5	3	0;10	3	n	0.57	13.5	10	7;20	10	y	0.55	8.5	7	1;16	7	n	0.42	5	7	0;10	7	n	0.65	5.5	3	0;11
known_NIR_22956	chr17	76726879;76727213	76726970;76732978	+	76726879;76729794	76729690;76732978	MXE	ENST00000589977.5	known	0.27	11.5	31	0;23	6;56	n	0.21	7.5	28.5	0;15	0;57	n	0.1	5	46.5	0;10	6;87	n	0.26	13.5	38	7;20	5;71	y	0.19	8.5	36	1;16	2;70	n	0.09	5	50.5	0;10	9;92	n	0.12	5.5	38.5	0;11
known_NIR_23049	chr17	78137323	78137717	+	78137358	78137717	A5SS	ENST00000318430.10	known	0.43	82	109	82	109	y	0.36	38	69	38	69	y	0.36	51	90	51	90	y	0.34	59	117	59	117	y	0.42	33	46	33	46	y	0.29	43	105	43	105	y	0.17	19	90	19
known_NIR_23051	chr17	78139240	78140837	+	78139240	78140834	A3SS	ENST00000318430.10	known	0	0	108	0	108	n	0.1	11	98	11	98	y	0.04	4	90	4	90	y	0.03	6	183	6	183	y	0.06	6	87	6	87	y	0.1	8	73	8	73	y	0.09	10	103	10
known_NIR_23089	chr17	78420323	78424061	+	78419675	78424061	A5SS	ENST00000589425.5	known	0.3	58	137	58	137	y	0.16	27	147	27	147	y	0.2	21	84	21	84	y	0.23	31	105	31	105	y	0.18	39	172	39	172	y	0.17	30	150	30	150	y	0.11	24	190	24
known_NIR_23090	chr17	78420323	78424061	+	78419725	78424061	A5SS	ENST00000588169.5	known	0.23	58	192	58	192	y	0.15	27	148	27	148	y	0.23	21	72	21	72	y	0.2	31	122	31	122	y	0.22	39	136	39	136	y	0.15	30	172	30	172	y	0.16	24	124	24
known_NIR_23111	chr17	78797902	78798400	-	78797879	78798400	A3SS	ENST00000587010.5	known	0.33	15	31	15	31	y	0.53	23	20	23	20	y	0.39	22	35	22	35	y	0.52	17	16	17	16	y	0.43	10	13	10	13	y	0.61	23	15	23	15	y	0.65	15	8	15
known_NIR_23133	chr17	7907488	7907894	+	7907488;7907702	7907601;7907894	ES	ENST00000380358.9	known	0.5	107	107.5	107	125;90	y	0.44	92	119	92	125;113	y	0.43	83	110.5	83	117;104	y	0.29	88	220.5	88	241;200	y	0.39	79	122.5	79	141;104	y	0.3	68	162	68	179;145	y	0.18	37	172.5	37
known_NIR_23139	chr17	7909338	7910847	+	7909338;7910591	7910428;7910847	ES	ENST00000380358.9	known	0	0	263	0	107;419	n	0	0	227	0	76;378	n	0.01	5	343.5	5	193;494	y	0.01	4	551.5	4	238;865	y	0	0	322.5	0	154;491	n	0.01	2	181	2	93;269	y	0.02	4	230.5	4
known_NIR_23141	chr17	7909338	7910847	+	7910591	7910847	A5SS&ES	ENST00000439235.5	known	0	0	419	0	419	n	0	0	378	0	378	n	0.01	5	494	5	494	y	0	4	865	4	865	y	0	0	491	0	491	n	0.01	2	269	2	269	y	0.01	4	342	4
known_NIR_23208	chr17	81237459	81238986	-	81237459	81238514	A5SS	ENST00000570854.1	known	0.59	16	11	16	11	y	0.43	10	13	10	13	y	0.53	9	8	9	8	y	0.52	11	10	11	10	y	0.87	13	2	13	2	y	0.93	14	1	14	1	n	0.8	20	5	20
known_NIR_23225	chr17	8144993	8146372	-	8144993;8146137	8145958;8146372	ES	ENST00000317276.9	known	0.76	104	32	104	38;26	y	0.69	36	16.5	36	25;8	y	0.75	41	13.5	41	9;18	y	0.82	78	17	78	14;20	y	0.51	10	9.5	10	13;6	y	0.37	11	18.5	11	17;20	y	0.33	3	6	3
known_NIR_23226	chr17	8144993	8146372	-	8146137	8146372	A3SS&ES	ENST00000578089.1	known	0.8	104	26	104	26	y	0.82	36	8	36	8	y	0.69	41	18	41	18	y	0.8	78	20	78	20	y	0.62	10	6	10	6	y	0.35	11	20	11	20	y	0.25	3	9	3
known_NIR_23398	chr17	81906898;81907257	81907204;81907554	-	81906898	81907554	cassetteExon	ENST00000538936.7	known	0.46	9.5	11	7;12	11	y	0.48	14.5	16	7;22	16	y	0.39	14	22	11;17	22	y	0.32	23.5	51	18;29	51	y	0.35	12	22	8;16	22	y	0.28	11	28	7;15	28	y	0.14	4	25	1;7
known_NIR_23404	chr17	81912614;81913293	81913207;81913774	-	81912614	81913774	cassetteExon	ENST00000572976.5	known	0.03	9	291	10;8	291	y	0.01	4	384	0;8	384	n	0.02	5.5	331	5;6	331	y	0.01	4.5	380	1;8	380	n	0.01	5.5	381	11;0	381	n	0.01	6.5	433	9;4	433	y	0	0	312	0;0
known_NIR_23436	chr17	82036308	82036414	-	82036308	82036384	A5SS	ENST00000577532.5	known	0.01	2	216	2	216	y	0.01	3	198	3	198	y	0.02	9	359	9	359	y	0.01	4	559	4	559	y	0.01	3	348	3	348	y	0	0	341	0	341	n	0	0	320	0
known_NIR_23445	chr17	82051964;82052459	82052256;82053274	+	82051964	82053274	cassetteExon	ENST00000578552.5	known	0.04	2.5	68	1;4	68	n	0	0	23	0;0	23	n	0.04	2.5	60	0;5	60	n	0.04	2	51	0;4	51	n	0	0	41	0;0	41	n	0.04	1.5	41	0;3	41	n	0.09	5	51	3;7
known_NIR_23446	chr17	82051964;82052459	82052259;82053274	+	82051964	82053274	cassetteExon	ENST00000578552.5	known	0.03	2	68	0;4	68	n	0	0	23	0;0	23	n	0.04	2.5	60	0;5	60	n	0.04	2	51	0;4	51	n	0	0	41	0;0	41	n	0.04	1.5	41	0;3	41	n	0.06	3.5	51	0;7
known_NIR_23447	chr17	82051964;82052459	82052375;82053274	+	82051964	82053274	cassetteExon	ENST00000578552.5	known	0.04	2.5	68	1;4	68	n	0.04	1	23	2;0	23	n	0.06	3.5	60	2;5	60	y	0.06	3	51	2;4	51	y	0	0	41	0;0	41	n	0.09	4	41	5;3	41	y	0.16	9.5	51	12;7
known_NIR_23532	chr17	82316911	82317414	-	82317011	82317414	A3SS	ENST00000578509.1	known	-	-	-	-	-	-	-	-	-	-	-	-	0	0	2	0	2	n	0.54	14	12	14	12	y	0	0	2	0	2	n	1	7	0	7	0	n	1	3	0	3
known_NIR_23605	chr17	82447621	82450700	-	82447621	82449170	A5SS&ES	ENST00000437807.6	known	0.03	5	161	5	161	y	0.03	4	145	4	145	y	0.01	1	116	1	116	n	0.05	7	137	7	137	y	0.02	2	118	2	118	y	0.05	7	139	7	139	y	0.03	4	139	4
known_NIR_23609	chr17	82447621;82449480	82449170;82450700	-	82447621	82450700	cassetteExon	ENST00000584503.5	known	0.94	81.5	5	161;2	5	y	0.95	73	4	145;1	4	n	0.98	63	1	116;10	1	n	0.91	68.5	7	137;0	7	n	0.97	59	2	118;0	2	n	0.91	73.5	7	139;8	7	y	0.95	70.5	4	139;2
known_NIR_23748	chr18	11897356	11902267	-	11897356	11908201	A5SS	ENST00000309976.13	known	0.04	1	23	1	23	n	0.47	15	17	15	17	y	0.56	5	4	5	4	n	0.2	3	12	3	12	y	0	0	20	0	20	n	0.62	15	9	15	9	y	0.56	10	8	10
known_NIR_23755	chr18	11897356	11905347	-	11897356	11897526	A5SS&ES	ENST00000589267.5	known	0	0	229	0	229	n	0.02	3	160	3	160	y	0	0	42	0	42	n	0	0	37	0	37	n	0	0	41	0	41	n	0.03	3	114	3	114	y	0.04	9	197	9
known_NIR_23759	chr18	11897356	11905347	-	11897356	11908201	A5SS	ENST00000309976.13	known	0	0	23	0	23	n	0.15	3	17	3	17	y	0	0	4	0	4	n	0	0	12	0	12	n	0	0	20	0	20	n	0.25	3	9	3	9	y	0.53	9	8	9
known_NIR_23772	chr18	11897356;11902358	11902267;11906203	-	11897356	11906203	cassetteExon	ENST00000588072.6	known	0.02	2	129	1;3	129	n	0.05	9.5	195	15;4	195	y	0.02	2.5	145	5;0	145	n	0.01	1.5	135	3;0	135	n	0	0	116	0;0	116	n	0.07	12.5	179	15;10	179	y	0.1	8	73	10;6
known_NIR_23828	chr18	12749533;12765455	12765277;12775669	-	12749533	12775669	cassetteExon	ENST00000652793.1	known	0.53	4.5	4	2;7	4	y	0.68	6.5	3	4;9	3	y	0.6	3	2	1;5	2	n	0.43	3	4	0;6	4	n	0.44	12.5	16	3;22	16	y	0.17	1	5	2;0	5	n	0.35	5.5	10	1;10
known_NIR_23836	chr18	12817265	12825810	-	12819282	12825810	A3SS&ES	ENST00000591115.5	known	0.18	6	28	6	28	y	0.45	9	11	9	11	y	0.36	9	16	9	16	y	0.38	6	10	6	10	y	0.35	12	22	12	22	y	0.83	10	2	10	2	y	0.9	18	2	18
known_NIR_23845	chr18	12817365;12819282	12818944;12825810	-	12817365	12825810	cassetteExon	ENST00000327283.7	known	0.1	14	121	0;28	121	n	0.08	10.5	124	10;11	124	y	0.05	10	173	4;16	173	y	0.12	11	82	12;10	82	y	0.09	12.5	132	3;22	132	y	0.02	2	114	2;2	114	y	0.02	2.5	160	3;2
known_NIR_23847	chr18	12817365;12819282	12819214;12825810	-	12817365	12825810	cassetteExon	ENST00000327283.7	known	0.33	60.5	121	93;28	121	y	0.1	14	124	17;11	124	y	0.15	30	173	44;16	173	y	0.16	15.5	82	21;10	82	y	0.21	35	132	48;22	132	y	0.07	8	114	14;2	114	y	0.06	10	160	18;2
known_NIR_23860	chr18	13105079	13116374	+	13105079	13113586	A3SS&ES	ENST00000506447.5	known	0.04	3	70	3	70	y	0.04	3	77	3	77	y	0.04	4	89	4	89	y	0.11	9	75	9	75	y	0.12	7	49	7	49	y	0.04	4	108	4	108	y	0	0	63	0
known_NIR_23873	chr18	13621271	13645127	+	13621271;13643412	13643359;13645127	ES	ENST00000679177.1	known	0	0	4.5	0	3;6	n	0.29	8	19.5	8	23;16	y	0.27	4	11	4	10;12	y	0.53	10	9	10	13;5	y	0.38	9	14.5	9	12;17	y	0.56	15	12	15	11;13	y	0.4	5	7.5	5
known_NIR_23879	chr18	21540009;21540700	21540577;21560859	-	21540009	21560859	cassetteExon	ENST00000269214.10	known	0.25	6.5	19	5;8	19	y	0.19	5	21	9;1	21	n	0.38	15	25	15;15	25	y	0.23	1.5	5	3;0	5	n	0.05	1	21	2;0	21	n	0.4	11.5	17	17;6	17	y	0.68	15	7	19;11
known_NIR_23941	chr18	2796521;2796860	2796768;2802528	+	2796521	2802528	cassetteExon	ENST00000320876.11	known	0	0	2284	0;0	2284	n	0	2	1734	4;0	1734	n	0	0	1123	0;0	1123	n	0	4	817	0;8	817	n	0	1	936	2;0	936	n	0.01	15.5	1864	1;30	1864	n	0.01	13	1979	4;22
known_NIR_23986	chr18	35041661	35070195	+	35005553	35070195	A5SS	ENST00000591734.5	known	0.83	38	8	38	8	y	0.86	36	6	36	6	y	0.88	28	4	28	4	y	0.81	17	4	17	4	y	0.78	21	6	21	6	y	1	18	0	18	0	n	1	34	0	34
known_NIR_24019	chr18	36146048	36154850	+	36146048	36146250	3pMXE	ENST00000535093.1	known	0.06	2	29	2	29	y	0.06	2	32	2	32	y	0.04	1	25	1	25	n	0	0	28	0	28	n	0.08	2	23	2	23	y	0	0	24	0	24	n	0	0	39	0
known_NIR_24055	chr18	45748425	45752178	+	45748425	45749778	A3SS	ENST00000619403.4	known	0.43	3	4	3	4	n	0.5	2	2	2	2	n	0.62	10	6	10	6	y	0.53	9	8	9	8	y	0.32	10	21	10	21	y	0.56	10	8	10	8	y	0.65	13	7	13
known_NIR_24071	chr18	46216595	46253697	+	46216595	46240005	3pMXE	ENST00000588730.1	known	0.62	10	6	10	6	y	0.83	30	6	30	6	y	0.78	18	5	18	5	y	0.6	6	4	6	4	y	0.56	5	4	5	4	n	0.97	28	1	28	1	n	0.73	32	12	32
known_NIR_24084	chr18	47896809	47920072	-	47896809	47930800	A5SS	ENST00000402690.6	known	1	7	0	7	0	n	0.88	14	2	14	2	y	0.88	7	1	7	1	n	1	11	0	11	0	n	-	-	-	-	-	-	0	0	4	0	4	n	0.67	2	1	2
known_NIR_24086	chr18	47896809;47920169	47920072;47930361	-	47896809	47930361	cassetteExon	ENST00000262160.11	known	0.11	3.5	29	7;0	29	n	0.21	8	31	14;2	31	y	0.13	3.5	23	7;0	23	n	0.26	8.5	24	11;6	24	y	0.1	2	18	0;4	18	n	0.03	1	35	0;2	35	n	0.04	1	25	2;0
known_NIR_24342	chr18	79718016;79729069	79728907;79753652	+	79718016;79736521	79736355;79753652	MXE	ENST00000075430.11	known	0.35	46.5	87	56;37	24;150	y	0.37	42	71	67;17	16;126	y	0.29	25.5	61	40;11	18;104	y	0.35	47.5	88.5	59;36	37;140	y	0.3	44	104.5	67;21	33;176	y	0.38	58	94	85;31	51;137	y	0.38	34	56.5	47;21
known_NIR_24355	chr18	79930311	79943329	-	79930311;79934022	79933969;79943329	ES	ENST00000466449.5	known	0.19	3	12.5	3	4;21	y	0.13	2	13	2	1;25	n	0.09	2	21	2	11;31	y	0.15	2	11	2	4;18	y	0.24	8	25.5	8	7;44	y	0.1	3	26	3	2;50	y	0.06	1	17	1
known_NIR_24356	chr18	79930311	79943329	-	79934022	79943329	3pMXE	ENST00000589452.1	known	0.12	3	21	3	21	y	0.07	2	25	2	25	y	0.06	2	31	2	31	y	0.1	2	18	2	18	y	0.15	8	44	8	44	y	0.06	3	50	3	50	y	0.03	1	32	1
known_NIR_24380	chr18	79985866	79986602	-	79973856	79986602	A3SS	ENST00000586612.1	known	0.8	4	1	4	1	n	0.5	2	2	2	2	n	0.22	2	7	2	7	n	0.29	4	10	4	10	y	0.8	4	1	4	1	n	-	-	-	-	-	-	1	3	0	3
known_NIR_24384	chr18	9102797	9117838	+	9102797	9103092	3pMXE	ENST00000497577.2	known	1	157	0	157	0	n	0.99	186	1	186	1	n	0.99	209	2	209	2	y	0.99	175	2	175	2	y	0.98	190	4	190	4	y	1	184	0	184	0	n	1	224	0	224
known_NIR_24387	chr18	9117638	9117838	+	9102797	9117838	A5SS	ENST00000318388.11	known	0.05	8	157	8	157	y	0.02	3	186	3	186	y	0.04	8	209	8	209	y	0	0	175	0	175	n	0.02	3	190	3	190	y	0.01	1	184	1	184	n	0	0	224	0
known_NIR_24447	chr19	10315759	10316018	-	10315759	10315852	5pMXE	ENST00000452032.6	known	0	0	4	0	4	n	0.07	1	14	1	14	n	0	0	15	0	15	n	0	0	11	0	11	n	0	0	21	0	21	n	0.29	2	5	2	5	n	0.24	4	13	4
known_NIR_24512	chr19	10545130	10548904	+	10545130;10547253	10547189;10548904	ES	ENST00000588667.5	known	0.07	2	26	2	5;47	y	0.18	7	31	7	6;56	y	0.16	7	36	7	3;69	y	0.08	4	43.5	4	0;87	n	0.2	13	51	13	6;96	y	0.1	4	37.5	4	9;66	y	0.05	2	41	2
known_NIR_24552	chr19	10683970	10687346	+	10683970	10684416	3pMXE	ENST00000407004.7	known	0.31	37	84	37	84	y	0.41	64	91	64	91	y	0.35	47	89	47	89	y	0.45	50	62	50	62	y	0.24	25	78	25	78	y	0.48	63	68	63	68	y	0.52	77	71	77
known_NIR_24557	chr19	10683970;10684476	10684416;10687346	+	10683970	10687346	cassetteExon	ENST00000449870.5	known	0.55	46	37	84;8	37	y	0.42	46.5	64	91;2	64	y	0.5	47.5	47	89;6	47	y	0.39	32	50	62;2	50	y	0.61	39	25	78;0	25	n	0.36	35	63	68;2	63	y	0.32	35.5	77	71;0
known_NIR_24712	chr19	11965211	11977038	+	11961758	11977038	A5SS	ENST00000591441.1	known	0.6	9	6	9	6	y	0	0	5	0	5	n	0.5	3	3	3	3	n	0.4	2	3	2	3	n	0.43	6	8	6	8	y	0.8	4	1	4	1	n	1	4	0	4
known_NIR_24742	chr19	12670097	12670180	+	12670080	12670180	A5SS	ENST00000546754.5	known	1	36	0	36	0	n	1	28	0	28	0	n	0.93	25	2	25	2	y	0.95	39	2	39	2	y	0.91	20	2	20	2	y	0.83	24	5	24	5	y	0.83	10	2	10
known_NIR_24758	chr19	12679922	12680150	-	12679922	12680161	A5SS	ENST00000210060.12	known	0.08	14	163	14	163	y	0.05	7	129	7	129	y	0.08	16	180	16	180	y	0.06	14	206	14	206	y	0.09	13	139	13	139	y	0.01	1	158	1	158	n	0.01	2	155	2
known_NIR_24838	chr19	13149604	13149728	-	13149593	13149728	A3SS	ENST00000343587.9	known	0	3	677	3	677	y	0	1	740	1	740	n	0	2	483	2	483	y	0	2	547	2	547	y	0.01	3	582	3	582	y	0.01	7	730	7	730	y	0.01	7	752	7
known_NIR_24909	chr19	14391079	14397077	+	14391079;14396473	14396342;14397077	ES	ENST00000587535.3	known	0.06	13	213	13	230;196	y	0.04	8	188.5	8	214;163	y	0	0	124.5	0	145;104	n	0.01	1	93.5	1	112;75	n	0.05	5	102	5	121;83	y	0.08	13	150.5	13	164;137	y	0.04	6	143.5	6
known_NIR_24910	chr19	14391079	14397077	+	14396473	14397077	5pMXE	ENST00000591737.1	known	0.06	13	196	13	196	y	0.05	8	163	8	163	y	0	0	104	0	104	n	0.01	1	75	1	75	n	0.06	5	83	5	83	y	0.09	13	137	13	137	y	0.05	6	123	6
known_NIR_24943	chr19	14564858	14565066	+	14564858;14564992	14564949;14565066	ES	ENST00000642961.1	known	0.02	4	254.5	4	239;270	y	0.01	4	331	4	290;372	y	0.02	9	493	9	468;518	y	0.01	7	664.5	7	616;713	y	0.03	14	405.5	14	330;481	y	0	0	322	0	300;344	n	0	0	293	0
known_NIR_24965	chr19	14752526	14756238	-	14752526;14755127	14754954;14756238	ES	ENST00000595208.5	known	0.15	10	56	10	112;0	n	0.1	6	56.5	6	111;2	y	0.08	2	22.5	2	41;4	y	0.13	2	13	2	26;0	n	0.16	4	20.5	4	39;2	y	0.05	2	38.5	2	72;5	y	0.04	1	25	1
known_NIR_24968	chr19	14752526;14755844	14755654;14756238	-	14752526	14756238	cassetteExon	ENST00000392962.3	known	0.55	12	10	6;18	10	y	0.43	4.5	6	1;8	6	n	0.69	4.5	2	4;5	2	y	0.2	0.5	2	1;0	2	n	0	0	4	0;0	4	n	0.71	5	2	1;9	2	n	0.75	3	1	3;3
known_NIR_25027	chr19	15403555	15403653	-	15403555	15403658	A5SS	ENST00000609519.5	known	0	0	32	0	32	n	0.03	1	30	1	30	n	0	0	22	0	22	n	0	0	29	0	29	n	0	0	31	0	31	n	0.04	2	46	2	46	y	0.02	1	43	1
known_NIR_25040	chr19	1585214	1592522	-	1585214	1592618	A5SS	ENST00000156825.5	known	0.12	3	21	3	21	y	0	0	14	0	14	n	0	0	10	0	10	n	0.21	7	27	7	27	y	0.12	2	14	2	14	y	0.45	10	12	10	12	y	0.21	3	11	3
known_NIR_25073	chr19	1611849;1615485	1615285;1615686	-	1611849;1612430	1612207;1615686	MXE	ENST00000453954.6	known	0.46	25.5	29.5	42;9	39;20	y	0.45	30	37	55;5	60;14	y	0.42	37.5	51	68;7	93;9	y	0.48	45.5	48.5	69;22	85;12	y	0.45	36.5	44.5	64;9	76;13	y	0.38	16.5	27	31;2	50;4	y	0.38	22	36	39;5
known_NIR_25109	chr19	16395467	16402315	-	16395467	16402321	A5SS	ENST00000602022.5	known	0.02	5	272	5	272	y	0.01	2	221	2	221	y	0	0	144	0	144	n	0.01	1	125	1	125	n	0	0	183	0	183	n	0.03	6	228	6	228	y	0.05	12	220	12
known_NIR_25330	chr19	18572960	18573293	+	18571887	18573293	A5SS	ENST00000430157.6	known	0.01	11	1197	11	1197	y	0.01	13	1109	13	1109	y	0.01	20	1632	20	1632	y	0.02	32	2019	32	2019	y	0.02	31	1719	31	1719	y	0.01	14	1469	14	1469	y	0	4	1386	4
known_NIR_25331	chr19	18572960	18573293	+	18571909	18573293	A5SS	ENST00000442744.7	known	0.01	11	1053	11	1053	y	0.01	13	905	13	905	y	0.02	20	1070	20	1070	y	0.02	32	1590	32	1590	y	0.02	31	1276	31	1276	y	0.01	14	1096	14	1096	y	0	4	1165	4
known_NIR_25334	chr19	18572960	18573293	+	18572607	18573293	A5SS	ENST00000596273.5	known	0.08	11	119	11	119	y	0.08	13	145	13	145	y	0.15	20	114	20	114	y	0.18	32	148	32	148	y	0.2	31	126	31	126	y	0.1	14	133	14	133	y	0.03	4	114	4
known_NIR_25340	chr19	18590933	18592089	+	18590933	18592108	A3SS	ENST00000598375.5	known	0.02	6	328	6	328	y	0	0	306	0	306	n	0.01	6	397	6	397	y	0.01	5	568	5	568	y	0.01	5	475	5	475	y	0.02	4	235	4	235	y	0.02	7	281	7
known_NIR_25398	chr19	18995280	19001613	-	18995280;18998985	18998924;19001613	ES	ENST00000593795.5	known	0.93	171	13.5	171	12;15	y	0.88	108	14.5	108	14;15	y	0.92	150	13	150	13;13	y	0.91	122	12	122	11;13	y	0.89	127	16	127	13;19	y	0.99	124	1.5	124	0;3	n	0.96	136	5.5	136
known_NIR_25416	chr19	19146022	19146555	-	19146022;19146384	19146273;19146555	ES	ENST00000424583.7	known	0.57	54	41.5	54	34;49	y	0.45	19	23.5	19	21;26	y	0.43	15	20	15	15;25	y	0.44	44	56.5	44	55;58	y	0.3	16	37	16	35;39	y	0.35	16	29.5	16	10;49	y	0.29	16	39	16
known_NIR_25417	chr19	19146022	19146555	-	19146384	19146555	A3SS	ENST00000409224.5	known	0.52	54	49	54	49	y	0.42	19	26	19	26	y	0.38	15	25	15	25	y	0.43	44	58	44	58	y	0.29	16	39	16	39	y	0.25	16	49	16	49	y	0.28	16	41	16
known_NIR_25422	chr19	19150764	19157216	-	19150764	19157025	A5SS&ES	ENST00000409447.2	known	0.27	4	11	4	11	y	0.19	5	21	5	21	y	0.25	2	6	2	6	n	0.28	11	29	11	29	y	0.43	10	13	10	13	y	0.46	13	15	13	15	y	-	-	-	-
known_NIR_25452	chr19	19202398	19202791	-	19202575	19202791	A3SS	ENST00000537399.1	known	0.26	15	43	15	43	y	0.29	16	40	16	40	y	0.31	23	52	23	52	y	0.36	33	59	33	59	y	0.23	18	61	18	61	y	0.16	8	41	8	41	y	0.23	10	33	10
known_NIR_25497	chr19	19627284	19628092	-	19627284	19627397	5pMXE	ENST00000592061.1	known	0.02	12	536	12	536	y	0.02	11	492	11	492	y	0.02	4	232	4	232	y	0.03	9	321	9	321	y	0.01	2	299	2	299	y	0	0	671	0	671	n	0	0	479	0
known_NIR_25498	chr19	19627284	19628092	-	19627504	19628092	A3SS	ENST00000591042.1	known	0.46	12	14	12	14	y	0.58	11	8	11	8	y	0.33	4	8	4	8	y	0.2	9	37	9	37	y	0.12	2	14	2	14	y	0	0	15	0	15	n	0	0	10	0
known_NIR_25499	chr19	19627284;19627504	19627397;19628092	-	19627284	19628092	cassetteExon	ENST00000407877.8	known	0.96	275	12	536;14	12	y	0.96	250	11	492;8	11	y	0.97	120	4	232;8	4	y	0.95	179	9	321;37	9	y	0.99	156.5	2	299;14	2	y	1	343	0	671;15	0	n	1	244.5	0	479;10
known_NIR_25504	chr19	19627969	19628092	-	19627284	19628092	A3SS	ENST00000407877.8	known	0.92	143	12	143	12	y	0.9	99	11	99	11	y	0.9	37	4	37	4	y	0.89	73	9	73	9	y	0.96	45	2	45	2	y	1	98	0	98	0	n	1	132	0	132
known_NIR_25580	chr19	208391	211762	-	209432	211762	3pMXE	ENST00000631644.1	known	0.88	37	5	37	5	y	0.88	14	2	14	2	y	0.64	7	4	7	4	y	0.71	5	2	5	2	n	0.83	10	2	10	2	y	0.77	37	11	37	11	y	1	16	0	16
known_NIR_25584	chr19	208391;209432	209225;211762	-	208391;209866	208958;211762	MXE	ENST00000631772.1	known	0.19	3.5	14.5	2;5	16;13	y	0.19	3	13	4;2	17;9	y	0.14	2	12	0;4	16;8	n	0.29	3	7.5	4;2	13;2	y	0.24	2	6.5	2;2	7;6	y	0.19	5.5	23	0;11	32;14	n	0.02	0.5	21	1;0
known_NIR_25586	chr19	208391;209432	209236;211762	-	208391;209866	208958;211762	MXE	ENST00000631772.1	known	0.26	5	14.5	5;5	16;13	y	0.19	3	13	4;2	17;9	y	0.23	3.5	12	3;4	16;8	y	0.12	1	7.5	0;2	13;2	n	0.28	2.5	6.5	3;2	7;6	y	0.23	7	23	3;11	32;14	y	0	0	21	0;0
known_NIR_25608	chr19	2112931	2113336	-	2112967	2113336	A3SS	ENST00000643116.3	known	0.61	72	46	72	46	y	0.65	93	51	93	51	y	0.66	78	40	78	40	y	0.66	76	39	76	39	y	0.7	66	28	66	28	y	0.57	62	46	62	46	y	0.62	61	38	61
known_NIR_25616	chr19	21186287	21189865	+	21184597	21189865	A5SS	ENST00000593426.1	known	0.77	23	7	23	7	y	0.82	28	6	28	6	y	0.7	23	10	23	10	y	0.87	60	9	60	9	y	0.63	26	15	26	15	y	0.6	27	18	27	18	y	0.6	31	21	31
known_NIR_25622	chr19	21405255	21405761	+	21405255	21405758	A3SS	ENST00000596302.5	known	-	-	-	-	-	-	0	0	3	0	3	n	0.11	1	8	1	8	n	0	0	4	0	4	n	0	0	1	0	1	n	0.5	6	6	6	6	y	0.7	7	3	7
known_NIR_25647	chr19	2324192	2328387	-	2324196	2328387	A3SS	ENST00000587502.2	known	0.15	69	405	69	405	y	0.16	85	441	85	441	y	0.17	114	558	114	558	y	0.15	131	753	131	753	y	0.16	115	606	115	606	y	0.09	49	517	49	517	y	0.13	70	480	70
known_NIR_25667	chr19	24087337;24106066	24105940;24106548	+	24087337	24106548	cassetteExon	ENST00000611359.3	known	0.71	5	2	0;10	2	n	1	11.5	0	10;13	0	n	0.87	6.5	1	3;10	1	n	0.43	1.5	2	0;3	2	n	0.56	5	4	4;6	4	y	1	1	0	0;2	0	n	1	4.5	0	0;9
known_NIR_25707	chr19	29665781	29673824	+	29665505	29673824	A5SS	ENST00000436066.4	known	0.2	2	8	2	8	y	0.2	3	12	3	12	y	0.21	5	19	5	19	y	0.04	1	22	1	22	n	0.25	4	12	4	12	y	0.07	1	14	1	14	n	0	0	15	0
known_NIR_25708	chr19	29665781	29673824	+	29665795	29673824	A5SS	ENST00000592810.1	known	0.25	2	6	2	6	n	0.27	3	8	3	8	y	0.26	5	14	5	14	y	0.04	1	26	1	26	n	0.33	4	8	4	8	y	0.08	1	11	1	11	n	0	0	13	0
known_NIR_25757	chr19	3452666	3462752	+	3452666	3456550	3pMXE	ENST00000586919.5	known	0.25	3	9	3	9	y	0.77	10	3	10	3	y	0.56	5	4	5	4	n	0.5	2	2	2	2	n	0.4	2	3	2	3	n	0.36	5	9	5	9	y	0.41	9	13	9
known_NIR_25885	chr19	35744421	35745125	-	35744421	35744626	5pMXE	ENST00000591084.5	known	0.21	25	95	25	95	y	0.12	12	87	12	87	y	0.21	15	58	15	58	y	0.1	16	140	16	140	y	0.12	14	100	14	100	y	0.1	13	119	13	119	y	0.01	1	69	1
known_NIR_25886	chr19	35744421	35745125	-	35744421;35744738	35744626;35745125	ES	ENST00000589807.1	known	0.3	25	57.5	25	95;20	y	0.19	12	51	12	87;15	y	0.31	15	33.5	15	58;9	y	0.16	16	84.5	16	140;29	y	0.17	14	68.5	14	100;37	y	0.14	13	77.5	13	119;36	y	0.02	1	51.5	1
known_NIR_25887	chr19	35744421	35745125	-	35744738	35745125	A3SS	ENST00000585771.5	known	0.56	25	20	25	20	y	0.44	12	15	12	15	y	0.62	15	9	15	9	y	0.36	16	29	16	29	y	0.27	14	37	14	37	y	0.27	13	36	13	36	y	0.03	1	34	1
known_NIR_25892	chr19	35744421;35744738	35744491;35745125	-	35744421	35745125	cassetteExon	ENST00000591057.5	known	0.31	11	25	2;20	25	y	0.43	9	12	3;15	12	y	0.58	21	15	33;9	15	y	0.49	15.5	16	2;29	16	y	0.71	34	14	31;37	14	y	0.59	18.5	13	1;36	13	n	0.94	17	1	0;34
known_NIR_25894	chr19	35744421;35744981	35744626;35745125	-	35744421	35745125	cassetteExon	ENST00000591057.5	known	0.72	65.5	25	95;36	25	y	0.84	61	12	87;35	12	y	0.74	43.5	15	58;29	15	y	0.85	87.5	16	140;35	16	y	0.83	69	14	100;38	14	y	0.85	74.5	13	119;30	13	y	0.98	41.5	1	69;14
known_NIR_25895	chr19	35744692	35745125	-	35744738	35745125	A3SS	ENST00000589807.1	known	0.78	70	20	70	20	y	0.75	44	15	44	15	y	0.8	35	9	35	9	y	0.72	73	29	73	29	y	0.67	76	37	76	37	y	0.45	29	36	29	36	y	0.42	25	34	25
known_NIR_25897	chr19	35744981	35745125	-	35744738	35745125	A3SS	ENST00000589807.1	known	0.64	36	20	36	20	y	0.7	35	15	35	15	y	0.76	29	9	29	9	y	0.55	35	29	35	29	y	0.51	38	37	38	37	y	0.45	30	36	30	36	y	0.29	14	34	14
known_NIR_25990	chr19	36801933;36823821	36823731;36827650	+	36801933	36827650	cassetteExon	ENST00000657461.1	known	0.86	6	1	8;4	1	n	1	6.5	0	7;6	0	n	1	3	0	0;6	0	n	0.57	6.5	5	5;8	5	y	0.75	6	2	8;4	2	y	0.2	1	4	0;2	4	n	0.11	0.5	4	0;1
known_NIR_26004	chr19	37347872	37362106	+	37347872	37359426	A3SS&ES	ENST00000591417.5	known	0.83	10	2	10	2	y	-	-	-	-	-	-	1	2	0	2	0	n	1	6	0	6	0	n	-	-	-	-	-	-	0.43	3	4	3	4	n	0.67	6	3	6
known_NIR_26087	chr19	38710342	38714469	+	38711361	38714469	5pMXE	ENST00000489451.1	known	0.91	217	22	217	22	y	0.97	247	7	247	7	y	0.95	144	8	144	8	y	0.91	169	17	169	17	y	0.93	139	10	139	10	y	0.88	231	33	231	33	y	0.89	265	34	265
known_NIR_26101	chr19	38831516	38831696	-	38831516	38831721	A5SS	ENST00000221418.9	known	0.04	3	71	3	71	y	0.02	2	83	2	83	y	0.02	2	96	2	96	y	0.02	4	171	4	171	y	0.02	2	115	2	115	y	0	0	77	0	77	n	0.01	1	84	1
known_NIR_26108	chr19	38869704	38869835	-	38869704	38869943	A5SS	ENST00000591812.2	known	0.19	6	26	6	26	y	0.11	5	42	5	42	y	0.09	3	31	3	31	y	0.13	6	39	6	39	y	0.26	9	26	9	26	y	0.1	5	44	5	44	y	0	0	18	0
known_NIR_26127	chr19	39169757	39173576	+	39169757	39172918	3pMXE	ENST00000593480.5	known	0.09	1	10	1	10	n	0.11	2	16	2	16	y	0	0	18	0	18	n	0.27	4	11	4	11	y	0.25	2	6	2	6	n	0	0	4	0	4	n	0	0	10	0
known_NIR_26128	chr19	39169757;39173376	39172918;39173576	+	39169757	39173576	cassetteExon	ENST00000602004.1	known	0.89	8.5	1	10;7	1	n	0.85	11	2	16;6	2	y	1	10.5	0	18;3	0	n	0.75	12	4	11;13	4	y	0.75	6	2	6;6	2	y	1	3.5	0	4;3	0	n	1	5.5	0	10;1
known_NIR_26153	chr19	39333126	39335974	-	39335531	39335974	A3SS&ES	ENST00000594700.5	known	0.02	50	2893	50	2893	y	0.02	41	2580	41	2580	y	0.01	20	1973	20	1973	y	0.02	53	2425	53	2425	y	0.02	48	2936	48	2936	y	0	16	3486	16	3486	y	0.01	49	3410	49
known_NIR_26320	chr19	40619493	40623604	+	40622667	40623604	5pMXE	ENST00000594116.1	known	0.5	5	5	5	5	y	0.55	12	10	12	10	y	0.56	9	7	9	7	y	0.73	22	8	22	8	y	0.46	6	7	6	7	y	0.75	21	7	21	7	y	0.89	8	1	8
known_NIR_26378	chr19	41304261	41305676	+	41304261	41305646	A3SS	ENST00000352456.7	known	0.88	627	86	627	86	y	0.89	497	61	497	61	y	0.86	468	75	468	75	y	0.9	565	66	565	66	y	0.86	511	84	511	84	y	0.86	536	87	536	87	y	0.81	486	114	486
known_NIR_26511	chr19	42199829	42201989	-	42199829	42202051	A5SS	ENST00000601135.5	known	0.1	5	45	5	45	y	0.23	3	10	3	10	y	0.13	2	13	2	13	y	0.34	17	33	17	33	y	0.1	2	19	2	19	y	0.33	9	18	9	18	y	0.5	15	15	15
known_NIR_26519	chr19	42209840	42211912	-	42209840	42215148	A5SS	ENST00000336034.8	known	0	0	28	0	28	n	0	0	8	0	8	n	0	0	12	0	12	n	0	0	10	0	10	n	0	0	10	0	10	n	0.33	4	8	4	8	y	0.6	9	6	9
known_NIR_26522	chr19	42215252	42217632	-	42215252	42216680	A5SS&ES	ENST00000595337.5	known	0.8	110	27	110	27	y	0.52	24	22	24	22	y	0.66	29	15	29	15	y	0.68	79	38	79	38	y	0.6	52	35	52	35	y	0.28	23	59	23	59	y	0.33	34	70	34
known_NIR_26523	chr19	42215252	42217632	-	42215252;42217045	42216680;42217632	ES	ENST00000336034.8	known	0.69	110	50	110	27;73	y	0.34	24	47	24	22;72	y	0.43	29	38.5	29	15;62	y	0.57	79	60.5	79	38;83	y	0.51	52	50.5	52	35;66	y	0.19	23	97.5	23	59;136	y	0.25	34	103	34
known_NIR_26545	chr19	42284771	42286771	+	42274577	42286771	A5SS	ENST00000572681.6	known	0.88	15	2	15	2	y	0.56	9	7	9	7	y	0.5	3	3	3	3	n	0.44	15	19	15	19	y	0.62	8	5	8	5	y	0.25	2	6	2	6	n	0.22	4	14	4
known_NIR_26600	chr19	4357585	4357951	+	4357585	4358083	A3SS	ENST00000359935.8	known	0	0	50	0	50	n	0	0	45	0	45	n	0.03	3	89	3	89	y	0	0	63	0	63	n	0	0	77	0	77	n	0.12	10	73	10	73	y	0.1	3	27	3
known_NIR_26616	chr19	43652371	43656479	-	43652371;43655573	43655439;43656479	ES	ENST00000339082.7	known	0.08	41	484	41	455;513	y	0.04	30	667	30	744;590	y	0.03	13	407.5	13	506;309	y	0.05	16	309.5	16	334;285	y	0.04	24	571.5	24	700;443	y	0.01	11	829.5	11	898;761	y	0.01	10	855.5	10
known_NIR_26617	chr19	43652371	43656479	-	43655573	43656479	3pMXE	ENST00000597107.1	known	0.07	41	513	41	513	y	0.05	30	590	30	590	y	0.04	13	309	13	309	y	0.05	16	285	16	285	y	0.05	24	443	24	443	y	0.01	11	761	11	761	y	0.01	10	706	10
known_NIR_26801	chr19	46605857	46605994	+	46605857	46608199	A3SS	ENST00000477244.5	known	1	8	0	8	0	n	1	1	0	1	0	n	-	-	-	-	-	-	1	1	0	1	0	n	0.15	4	23	4	23	y	-	-	-	-	-	-	-	-	-	-
known_NIR_26835	chr19	4676656	4679835	-	4676575	4679835	A3SS	ENST00000594671.5	known	0.98	157	4	157	4	y	0.98	158	4	158	4	y	0.93	210	16	210	16	y	0.96	214	9	214	9	y	0.99	141	2	141	2	y	1	148	0	148	0	n	1	144	0	144
known_NIR_26858	chr19	4714337	4715665	-	4714337	4715529	A5SS	ENST00000598800.5	known	0.67	6	3	6	3	n	0.44	7	9	7	9	y	0.5	4	4	4	4	n	0.5	9	9	9	9	y	0.56	5	4	5	4	n	0.85	11	2	11	2	y	0.62	10	6	10
known_NIR_26859	chr19	4714337	4719851	-	4714337	4715665	5pMXE	ENST00000593973.1	known	0.82	27	6	27	6	y	0.73	19	7	19	7	y	0.84	21	4	21	4	y	0.8	35	9	35	9	y	0.75	15	5	15	5	y	0.65	20	11	20	11	y	0.66	19	10	19
known_NIR_26863	chr19	4714337;4716152	4715665;4719851	-	4714337	4719851	cassetteExon	ENST00000262960.14	known	0.13	4	27	6;2	27	y	0.22	5.5	19	7;4	19	y	0.09	2	21	4;0	21	n	0.11	4.5	35	9;0	35	n	0.14	2.5	15	5;0	15	n	0.27	7.5	20	11;4	20	y	0.24	6	19	10;2
known_NIR_26934	chr19	48230697	48230777	-	48230700	48230777	A3SS	ENST00000517510.5	known	0.15	19	104	19	104	y	0.1	9	82	9	82	y	0.11	7	55	7	55	y	0.2	9	37	9	37	y	0.08	7	77	7	77	y	0.17	18	91	18	91	y	0.18	20	89	20
known_NIR_27007	chr19	48954962	48955687	+	48954962;48955599	48955548;48955687	ES	ENST00000345358.12	known	0.02	2	116.5	2	75;158	y	0.01	2	170.5	2	115;226	y	0	0	197	0	142;252	n	0	0	238	0	168;308	n	0.03	6	180.5	6	146;215	y	0.06	8	118	8	71;165	y	0.05	8	154	8
known_NIR_27038	chr19	49335782	49336909	+	49335786	49336909	A5SS	ENST00000391859.6	known	0.11	170	1348	170	1348	y	0.13	220	1415	220	1415	y	0.11	178	1391	178	1391	y	0.12	161	1173	161	1173	y	0.1	143	1308	143	1308	y	0.09	140	1492	140	1492	y	0.07	100	1390	100
known_NIR_27045	chr19	49446595	49447024	-	49446694	49447024	A3SS	ENST00000595633.5	known	0.02	4	162	4	162	y	0.01	3	230	3	230	y	0	0	325	0	325	n	0.02	8	436	8	436	y	0.03	10	315	10	315	y	0.03	6	222	6	222	y	0.02	5	232	5
known_NIR_27046	chr19	49446595	49447024	-	49446744	49447024	A3SS	ENST00000602226.5	known	0.67	4	2	4	2	n	0.75	3	1	3	1	n	-	-	-	-	-	-	0.89	8	1	8	1	n	0.83	10	2	10	2	y	1	6	0	6	0	n	1	5	0	5
known_NIR_27068	chr19	49464762	49465781	+	49464762	49465738	A3SS	ENST00000540132.5	known	0.01	1	110	1	110	n	0.02	3	160	3	160	y	0.03	5	153	5	153	y	0.05	9	161	9	161	y	0.05	11	193	11	193	y	0.01	2	154	2	154	y	0	0	78	0
known_NIR_27075	chr19	49476566;49480476	49480298;49480552	+	49476566;49479047	49478963;49480552	MXE	ENST00000598555.1	known	0.66	51	26.5	18;84	43;10	y	0.73	46.5	17.5	13;80	31;4	y	0.76	99.5	31.5	41;158	53;10	y	0.68	168.5	79	69;268	126;32	y	0.72	61.5	24	35;88	38;10	y	0.67	59.5	29	22;97	42;16	y	0.57	53	40	23;83
known_NIR_27079	chr19	49480620	49485964	+	49480620	49486015	A3SS	ENST00000601800.5	known	0.5	57	58	57	58	y	0.31	35	78	35	78	y	0.37	88	147	88	147	y	0.35	122	222	122	222	y	0.36	61	109	61	109	y	0.28	38	97	38	97	y	0.32	45	94	45
known_NIR_27110	chr19	49514486	49515177	+	49514486	49516114	A3SS	ENST00000594823.5	known	0.25	1	3	1	3	n	0.17	4	20	4	20	y	0	0	5	0	5	n	0.07	1	13	1	13	n	0	0	8	0	8	n	0.15	3	17	3	17	y	0.4	6	9	6
known_NIR_27119	chr19	49514486	49524507	+	49514486	49521695	3pMXE	ENST00000595677.5	known	0.97	1263	40	1263	40	y	0.96	1207	55	1207	55	y	0.99	736	11	736	11	y	0.96	1014	40	1014	40	y	0.96	1142	53	1142	53	y	0.96	1415	62	1415	62	y	0.94	1062	63	1062
known_NIR_27126	chr19	49514486	49526010	+	49514486	49515177	A3SS&ES	ENST00000598927.5	known	0.97	33	1	33	1	n	0.83	20	4	20	4	y	1	16	0	16	0	n	0.97	33	1	33	1	n	1	31	0	31	0	n	0.91	29	3	29	3	y	0.75	18	6	18
known_NIR_27153	chr19	49557249	49558897	-	49558199	49558897	A3SS	ENST00000601340.5	known	0.98	556	14	556	14	y	0.95	606	29	606	29	y	0.96	735	33	735	33	y	0.96	1302	54	1302	54	y	0.97	784	22	784	22	y	0.98	918	19	918	19	y	0.97	729	25	729
known_NIR_27154	chr19	49557249;49558199	49558062;49558897	-	49557249	49558897	cassetteExon	ENST00000596358.6	known	0.02	13.5	556	13;14	556	y	0.04	28	606	27;29	606	y	0.04	29.5	735	26;33	735	y	0.04	51	1302	48;54	1302	y	0.04	30.5	784	39;22	784	y	0.01	13.5	918	8;19	918	y	0.03	25	729	25;25
known_NIR_27221	chr19	49677316	49680487	+	49679925	49680487	A5SS&ES	ENST00000524771.5	known	0.84	68	13	68	13	y	0.87	59	9	59	9	y	0.92	94	8	94	8	y	0.83	100	20	100	20	y	0.85	75	13	75	13	y	0.79	87	23	87	23	y	0.78	80	23	80
known_NIR_27227	chr19	49679925	49680487	+	49680238	49680487	A5SS&ES	ENST00000534280.5	known	0.54	13	11	13	11	y	0.36	9	16	9	16	y	0.32	8	17	8	17	y	0.45	20	24	20	24	y	0.54	13	11	13	11	y	0.66	23	12	23	12	y	0.44	23	29	23
known_NIR_27237	chr19	49811699	49812615	-	49811699	49812251	A5SS&ES	ENST00000377092.8	known	0.03	3	102	3	102	y	0.02	2	114	2	114	y	0.14	6	38	6	38	y	0.1	8	73	8	73	y	0.06	4	65	4	65	y	0	0	125	0	125	n	0	0	77	0
known_NIR_27267	chr19	49861695	49862044	-	49861695;49861881	49861772;49862044	ES	ENST00000594661.5	known	0.04	10	260	10	313;207	y	0.03	6	200.5	6	240;161	y	0.02	4	228	4	290;166	y	0.01	2	302.5	2	387;218	y	0.03	8	264.5	8	318;211	y	0.03	6	203.5	6	257;150	y	0	0	165.5	0
known_NIR_27422	chr19	52406643	52408226	+	52406643	52414204	A3SS	ENST00000391788.6	known	0.75	3	1	3	1	n	-	-	-	-	-	-	0	0	1	0	1	n	0.29	5	12	5	12	y	0	0	4	0	4	n	1	5	0	5	0	n	-	-	-	-
known_NIR_27426	chr19	52406643;52414368	52414204;52415124	+	52406643	52415124	cassetteExon	ENST00000360465.8	known	1	0.5	0	1;0	0	n	1	1	0	0;2	0	n	0.67	4	2	1;7	2	n	0.75	15	5	12;18	5	y	0.24	3.5	11	4;3	11	y	0	0	4	0;0	4	n	0	0	2	0;0
known_NIR_27482	chr19	53867943	53869754	+	53867943	53869690	A3SS	ENST00000448420.5	known	0.99	67	1	67	1	n	0.93	91	7	91	7	y	1	12	0	12	0	n	1	15	0	15	0	n	1	25	0	25	0	n	0.95	79	4	79	4	y	0.86	18	3	18
known_NIR_27549	chr19	54201609	54207398	+	54201609	54206276	3pMXE	ENST00000484121.5	known	0.01	91	7520	91	7520	y	0.02	153	9294	153	9294	y	0.02	206	11778	206	11778	y	0.02	360	16829	360	16829	y	0.02	211	12045	211	12045	y	0.01	129	11219	129	11219	y	0.01	114	12300	114
known_NIR_27556	chr19	54218866	54219129	-	54218838	54219129	A3SS	ENST00000391750.5	known	0.14	116	717	116	717	y	0.16	134	690	134	690	y	0.21	105	405	105	405	y	0.17	76	359	76	359	y	0.18	153	690	153	690	y	0.2	201	816	201	816	y	0.21	194	731	194
known_NIR_27585	chr19	54449306	54451290	+	54449310	54451290	A5SS	ENST00000616932.4	known	0.62	58	35	58	35	y	0.73	58	21	58	21	y	0.8	32	8	32	8	y	0.69	99	44	99	44	y	0.66	38	20	38	20	y	0.55	22	18	22	18	y	0.67	34	17	34
known_NIR_27613	chr19	54634763	54635259	+	54634763;54635179	54635104;54635259	ES	ENST00000396331.5	known	0.03	6	179	6	139;219	y	0.02	5	196	5	167;225	y	0.01	2	210.5	2	137;284	y	0.02	3	169	3	123;215	y	0.03	6	172.5	6	127;218	y	0	0	80.5	0	56;105	n	0.02	2	112.5	2
known_NIR_27614	chr19	54634763	54635259	+	54635179	54635259	5pMXE	ENST00000480375.1	known	0.03	6	219	6	219	y	0.02	5	225	5	225	y	0.01	2	284	2	284	y	0.01	3	215	3	215	y	0.03	6	218	6	218	y	0	0	105	0	105	n	0.01	2	142	2
known_NIR_27621	chr19	54778662;54780166	54780089;54782922	+	54778662	54782922	cassetteExon	ENST00000336077.11	known	0.29	7	17	7;7	17	y	0.5	2	2	2;2	2	n	0.33	0.5	1	1;0	1	n	0.78	3.5	1	4;3	1	n	0.5	2	2	4;0	2	n	0.1	2.5	23	2;3	23	y	0.12	1	7	2;0
known_NIR_27696	chr19	5616335	5621309	-	5616335;5616486	5616422;5621309	ES	ENST00000252542.9	known	0	0	122	0	123;121	n	0	0	89	0	85;93	n	0	0	76.5	0	92;61	n	0	0	78	0	82;74	n	0	0	34	0	45;23	n	0.06	5	77	5	78;76	y	0.01	1	92.5	1
known_NIR_27710	chr19	5649499	5649926	+	5648043	5649926	A5SS	ENST00000586934.5	known	0.76	131	41	131	41	y	0.85	219	39	219	39	y	0.8	138	35	138	35	y	0.82	126	27	126	27	y	0.84	179	33	179	33	y	0.89	231	29	231	29	y	0.88	217	29	217
known_NIR_27743	chr19	57491597	57492856	+	57492211	57492856	A5SS	ENST00000523439.1	known	-	-	-	-	-	-	0.82	9	2	9	2	y	-	-	-	-	-	-	1	2	0	2	0	n	1	2	0	2	0	n	0.33	2	4	2	4	n	0.75	3	1	3
known_NIR_27753	chr19	57634755;57640067	57639912;57640704	+	57634755	57640704	cassetteExon	ENST00000407202.6	known	0.31	8	18	1;15	18	n	0.44	7	9	0;14	9	n	0.33	13.5	28	12;15	28	y	0.48	7.5	8	5;10	8	y	0.49	9.5	10	8;11	10	y	0.05	1	18	0;2	18	n	0.13	3.5	23	0;7
known_NIR_27812	chr19	58498691	58499123	-	58498691;58498915	58498785;58499123	ES	ENST00000595851.5	known	0	0	16	0	10;22	n	0	0	6.5	0	3;10	n	0.1	4	36.5	4	44;29	y	0	0	41	0	44;38	n	0	0	19.5	0	21;18	n	0.13	3	20	3	23;17	y	0.23	6	20	6
known_NIR_27831	chr19	5928087	5931404	-	5928087	5931419	A5SS	ENST00000439268.6	known	0.53	40	36	40	36	y	0.52	45	41	45	41	y	0.5	33	33	33	33	y	0.66	47	24	47	24	y	0.56	27	21	27	21	y	0.47	39	44	39	44	y	0.43	33	43	33
known_NIR_27842	chr19	5941835;5950875	5950717;5951393	-	5941835	5951393	cassetteExon	ENST00000439268.6	known	0.12	1	7	1;1	7	n	0	0	3	0;0	3	n	0	0	2	0;0	2	n	0	0	5	0;0	5	n	0.25	2	6	4;0	6	n	0.33	6	12	10;2	12	y	0.38	5.5	9	11;0
known_NIR_27877	chr19	6475751	6475837	-	6475643	6475837	A3SS	ENST00000590444.5	known	0.93	101	8	101	8	y	0.85	116	21	116	21	y	0.94	100	6	100	6	y	0.78	179	50	179	50	y	0.92	111	10	111	10	y	0.95	144	8	144	8	y	0.99	86	1	86
known_NIR_27951	chr19	7647247	7647725	+	7647247	7647354	3pMXE	ENST00000599278.1	known	0.07	85	1210	85	1210	y	0.04	60	1320	60	1320	y	0.06	80	1300	80	1300	y	0.08	115	1291	115	1291	y	0.06	115	1821	115	1821	y	0.03	42	1358	42	1358	y	0.05	56	1012	56
known_NIR_27952	chr19	7647247	7647725	+	7647247;7647511	7647354;7647725	ES	ENST00000221283.10	known	0.05	85	1466.5	85	1210;1723	y	0.04	60	1523	60	1320;1726	y	0.05	80	1467.5	80	1300;1635	y	0.07	115	1600	115	1291;1909	y	0.05	115	2272	115	1821;2723	y	0.02	42	1663	42	1358;1968	y	0.04	56	1220	56
known_NIR_27953	chr19	7647247	7647725	+	7647511	7647725	A5SS	ENST00000601061.1	known	0.05	85	1723	85	1723	y	0.03	60	1726	60	1726	y	0.05	80	1635	80	1635	y	0.06	115	1909	115	1909	y	0.04	115	2723	115	2723	y	0.02	42	1968	42	1968	y	0.04	56	1428	56
known_NIR_28015	chr19	8426804;8430867	8430658;8438388	+	8426804	8438388	cassetteExon	ENST00000381035.8	known	0.93	164.5	12	130;199	12	y	0.95	174	10	115;233	10	y	0.95	164.5	9	125;204	9	y	0.94	213	14	142;284	14	y	0.95	184.5	10	151;218	10	y	0.92	138.5	12	114;163	12	y	0.91	125	12	108;142
known_NIR_28061	chr19	9380139	9380668	+	9380139	9381148	A3SS	ENST00000603656.5	known	1	6	0	6	0	n	0.5	6	6	6	6	y	0.89	17	2	17	2	y	0.5	2	2	2	2	n	1	2	0	2	0	n	0.33	4	8	4	8	y	0.67	4	2	4
known_NIR_28064	chr19	9418631	9418762	-	9418631	9418766	A5SS	ENST00000588933.5	known	0.46	12	14	12	14	y	0	0	3	0	3	n	0.33	8	16	8	16	y	0	0	7	0	7	n	0.5	4	4	4	4	n	1	1	0	1	0	n	0.73	8	3	8
known_NIR_28066	chr19	9418631	9418766	-	9418631	9419217	A5SS	ENST00000592904.7	known	0.35	14	26	14	26	y	0.14	3	19	3	19	y	0.52	16	15	16	15	y	0.35	7	13	7	13	y	0.22	4	14	4	14	y	0	0	19	0	19	n	0.25	3	9	3
known_NIR_28168	chr2	105882049	105892982	+	105855289	105892982	A5SS	ENST00000451463.6	known	0.58	98	70	98	70	y	0.74	72	25	72	25	y	0.59	44	31	44	31	y	0.52	60	56	60	56	y	0.68	38	18	38	18	y	0.86	86	14	86	14	y	0.89	101	12	101
known_NIR_28197	chr2	111150147;111161550	111161419;111164133	+	111150147	111164133	cassetteExon	ENST00000308659.12	known	0.22	5.5	19	3;8	19	y	0.11	1	8	2;0	8	n	0.33	1	2	2;0	2	n	0.2	1	4	0;2	4	n	0	0	1	0;0	1	n	0	0	4	0;0	4	n	0.02	0.5	24	0;1
known_NIR_28360	chr2	113635130	113641353	+	113635130;113641005	113640894;113641353	ES	ENST00000393165.7	known	0.59	5	3.5	5	7;0	n	0.24	2	6.5	2	9;4	y	0.62	8	5	8	6;4	y	0.46	9	10.5	9	14;7	y	0.44	8	10	8	11;9	y	0.8	4	1	4	2;0	n	0.67	4	2	4
known_NIR_28363	chr2	113717850	113719154	-	113705548	113719154	A3SS	ENST00000469702.5	known	0.91	20	2	20	2	y	0.97	38	1	38	1	n	0.87	55	8	55	8	y	1	37	0	37	0	n	0.87	33	5	33	5	y	1	58	0	58	0	n	1	44	0	44
known_NIR_28526	chr2	142960770	142971171	+	142960770	142985084	A3SS	ENST00000375773.6	known	0	0	65	0	65	n	0.01	2	153	2	153	y	0	0	81	0	81	n	0	0	28	0	28	n	0.03	2	72	2	72	y	0.05	4	72	4	72	y	0	0	68	0
known_NIR_28536	chr2	143952843;144007535	144007182;144141882	-	143952843;143970762	143957195;144141882	MXE	ENST00000409298.5	known	0.58	34	25	2;66	49;1	n	0.68	23.5	11	4;43	18;4	y	0.54	11	9.5	12;10	17;2	y	0.79	11	3	9;13	6;0	n	0.55	13.5	11	0;27	22;0	n	0.47	23	26	0;46	51;1	n	0.58	21.5	15.5	2;41
known_NIR_28572	chr2	148233395	148342214	+	148233395	148330483	3pMXE	ENST00000636948.1	known	0.6	3	2	3	2	n	0.75	6	2	6	2	n	0.75	9	3	9	3	y	1	2	0	2	0	n	1	6	0	6	0	n	0.4	2	3	2	3	n	0.5	13	13	13
known_NIR_28661	chr2	161231551	161235342	+	161224746	161235342	A5SS	ENST00000406287.5	known	0.98	431	8	431	8	y	0.97	437	13	437	13	y	0.98	331	7	331	7	y	0.98	196	3	196	3	y	0.96	321	13	321	13	y	0.99	427	6	427	6	y	0.98	402	10	402
known_NIR_28764	chr2	174481987;174482918	174482873;174483010	-	174481987	174483010	cassetteExon	ENST00000295500.8	known	0.74	25.5	9	44;7	9	y	0.42	8	11	16;0	11	n	0.57	21.5	16	40;3	16	y	0.33	3	6	6;0	6	n	1	4.5	0	8;1	0	n	1	2.5	0	5;0	0	n	0.78	3.5	1	7;0
known_NIR_28837	chr2	178600667	178614035	+	178600667	178604728	3pMXE	ENST00000586452.5	known	0.57	4	3	4	3	n	0.4	2	3	2	3	n	0.57	4	3	4	3	n	0.7	7	3	7	3	y	-	-	-	-	-	-	1	5	0	5	0	n	1	3	0	3
known_NIR_28852	chr2	181475288	181478757	+	181475288	181475820	3pMXE	ENST00000339307.8	known	0.79	67	18	67	18	y	0.86	31	5	31	5	y	0.88	42	6	42	6	y	0.71	24	10	24	10	y	0.79	30	8	30	8	y	0.88	36	5	36	5	y	0.97	39	1	39
known_NIR_28859	chr2	181919446;181920650	181920597;181921948	+	181919446	181921948	cassetteExon	ENST00000409001.5	known	0.5	31	31	60;2	31	y	0.7	18.5	8	37;0	8	n	0.57	10.5	8	21;0	8	n	0.43	4.5	6	8;1	6	n	0.69	9	4	18;0	4	n	0.79	34.5	9	56;13	9	y	0.7	25.5	11	48;3
known_NIR_28950	chr2	191682595	191683290	+	191682595	191683729	A3SS	ENST00000307834.9	known	0.07	21	262	21	262	y	0.08	25	308	25	308	y	0.07	14	173	14	173	y	0.07	4	51	4	51	y	0.11	24	189	24	189	y	0.05	18	326	18	326	y	0.03	13	387	13
known_NIR_28984	chr2	197500439	197503039	+	197500439	197501074	3pMXE	ENST00000473395.1	known	0.03	5	141	5	141	y	0.04	9	196	9	196	y	0.04	11	248	11	248	y	0.02	4	244	4	244	y	0.02	4	206	4	206	y	0	0	196	0	196	n	0	0	242	0
known_NIR_28986	chr2	197500439;197501238	197501074;197503039	+	197500439	197503039	cassetteExon	ENST00000409729.1	known	0.98	277	5	141;413	5	y	0.98	451	9	196;706	9	y	0.98	582.5	11	248;917	11	y	0.99	498.5	4	244;753	4	y	0.99	507.5	4	206;809	4	y	1	490	0	196;784	0	n	1	536.5	0	242;831
known_NIR_28988	chr2	197500918	197503039	+	197500439	197503039	A5SS	ENST00000409729.1	known	0.64	9	5	9	5	y	0.18	2	9	2	9	y	0.68	23	11	23	11	y	0.67	8	4	8	4	y	0.6	6	4	6	4	y	-	-	-	-	-	-	1	3	0	3
known_NIR_28997	chr2	19881886	19882615	+	19880200	19882615	A5SS	ENST00000449086.5	known	0	0	3	0	3	n	0	0	22	0	22	n	-	-	-	-	-	-	-	-	-	-	-	-	-	-	-	-	-	-	0.46	6	7	6	7	y	0	0	2	0
known_NIR_29014	chr2	200859746	200861238	-	200859746;200860215	200860125;200861238	ES	ENST00000321356.9	known	0.92	410	36.5	410	39;34	y	0.86	669	106	669	101;111	y	0.9	539	61	539	61;61	y	0.87	159	23	159	22;24	y	0.79	438	116.5	438	120;113	y	0.76	663	214	663	246;182	y	0.7	550	235.5	550
known_NIR_29019	chr2	200881488	200885698	-	200881488;200882435	200882342;200885698	ES	ENST00000392283.9	known	0.03	3	88.5	3	106;71	y	0.19	20	86.5	20	92;81	y	0.16	20	105	20	137;73	y	0.08	8	89.5	8	97;82	y	0.21	25	94.5	25	117;72	y	0	0	83	0	114;52	n	0.01	1	73	1
known_NIR_29020	chr2	200881488	200885698	-	200881488;200885367	200885262;200885698	ES	ENST00000286175.12	known	0.35	3	5.5	3	5;6	y	0.59	20	14	20	8;20	y	0.68	20	9.5	20	11;8	y	0.59	8	5.5	8	3;8	y	0.83	25	5	25	6;4	y	0	0	14	0	14;14	n	0.17	1	5	1
known_NIR_29021	chr2	200881488	200885698	-	200885367	200885698	3pMXE	ENST00000470442.5	known	0.33	3	6	3	6	n	0.5	20	20	20	20	y	0.71	20	8	20	8	y	0.5	8	8	8	8	y	0.86	25	4	25	4	y	0	0	14	0	14	n	0.11	1	8	1
known_NIR_29022	chr2	200881488;200882382	200882342;200885698	-	200881488	200885698	cassetteExon	ENST00000465823.5	known	0.95	55	3	106;4	3	y	0.7	46	20	92;0	20	n	0.77	68.5	20	137;0	20	n	0.86	48.5	8	97;0	8	n	0.7	59	25	117;1	25	n	1	57	0	114;0	0	n	0.98	41.5	1	83;0
known_NIR_29024	chr2	200881488;200885343	200885262;200885698	-	200881488	200885698	cassetteExon	ENST00000465823.5	known	0.45	2.5	3	5;0	3	n	0.22	5.5	20	8;3	20	y	0.26	7	20	11;3	20	y	0.16	1.5	8	3;0	8	n	0.11	3	25	6;0	25	n	1	8	0	14;2	0	n	0.6	1.5	1	2;1
known_NIR_29144	chr2	203402734	203416908	+	203402734;203411371	203411285;203416908	ES	ENST00000261017.9	known	0.36	4	7	4	7;7	y	0	0	8	0	9;7	n	0.37	8	13.5	8	8;19	y	0.13	2	13.5	2	20;7	y	0.17	3	15	3	9;21	y	0.53	8	7	8	12;2	y	0.37	5	8.5	5
known_NIR_29155	chr2	20638652;20645505	20645340;20651032	-	20638652;20641180	20640973;20651032	MXE	ENST00000446825.1	known	0.27	17.5	48	10;25	96;0	n	0.23	10.5	35	12;9	70;0	n	0.21	6.5	24.5	8;5	45;4	y	0.18	5.5	24.5	0;11	49;0	n	0.2	6.5	26.5	7;6	53;0	n	0.08	3.5	38.5	2;5	77;0	n	0.15	6.5	36	6;7
known_NIR_29198	chr2	210016112;210016257	210016204;210016507	+	210016112	210016507	cassetteExon	ENST00000354506.10	known	0.02	0.5	24	1;0	24	n	0.12	5	35	6;4	35	y	0.22	6	21	6;6	21	y	0.06	0.5	8	0;1	8	n	0.13	3	20	6;0	20	n	0	0	36	0;0	36	n	0	0	37	0;0
known_NIR_29292	chr2	218661520	218661759	+	218661545	218661759	A5SS	ENST00000430322.5	known	0.46	22	26	22	26	y	0.32	11	23	11	23	y	0.41	31	45	31	45	y	0.43	46	62	46	62	y	0.54	41	35	41	35	y	0.24	18	56	18	56	y	0.23	17	57	17
known_NIR_29398	chr2	227325427	227330626	+	227325427	227328678	A3SS&ES	ENST00000489696.5	known	0.15	8	44	8	44	y	0.1	8	71	8	71	y	0.15	10	58	10	58	y	0.11	7	55	7	55	y	0.08	3	35	3	35	y	0.19	7	29	7	29	y	0.24	14	45	14
known_NIR_29399	chr2	227325427	227330626	+	227325427;227328789	227328678;227330626	ES	ENST00000354503.10	known	0.1	8	72	8	44;100	y	0.1	8	73	8	71;75	y	0.13	10	67.5	10	58;77	y	0.09	7	71.5	7	55;88	y	0.06	3	48.5	3	35;62	y	0.14	7	41.5	7	29;54	y	0.14	14	84.5	14
known_NIR_29460	chr2	230251061	230255452	+	230251061;230253417	230253316;230255452	ES	ENST00000392045.8	known	0.27	8	22	8	21;23	y	0.15	5	27.5	5	21;34	y	0.19	10	43	10	28;58	y	0.33	9	18.5	9	10;27	y	0.21	4	15.5	4	16;15	y	0.09	2	21	2	4;38	y	0.22	10	35	10
known_NIR_29475	chr2	230449150	230449314	+	230449150	230449561	A3SS	ENST00000264052.9	known	0.03	12	433	12	433	y	0.02	6	341	6	341	y	0.02	7	371	7	371	y	0.01	3	282	3	282	y	0.01	3	287	3	287	y	0	0	416	0	416	n	0.01	3	381	3
known_NIR_29534	chr2	231788732;231791173	231790925;231791733	+	231788732	231791733	cassetteExon	ENST00000410024.5	known	0.1	4	35	4;4	35	y	0.06	4	61	1;7	61	n	0.05	2.5	45	0;5	45	n	0.12	5	35	0;10	35	n	0.06	2	34	0;4	34	n	0.03	1.5	53	0;3	53	n	0.05	3.5	63	0;7
known_NIR_29536	chr2	231788732;231791808	231791733;231796106	+	231788732;231794351	231794263;231796106	MXE	ENST00000620578.4	known	0.4	17.5	26.5	35;0	0;53	n	0.45	30.5	37.5	61;0	0;75	n	0.39	22.5	35	45;0	0;70	n	0.3	17.5	41	35;0	0;82	n	0.31	17	37	34;0	4;70	n	0.5	26.5	26	53;0	1;51	n	0.52	32.5	30.5	63;2
known_NIR_29555	chr2	232697392;232700654	232700585;232703424	+	232697392	232703424	cassetteExon	ENST00000476995.5	known	0.53	4.5	4	3;6	4	y	0.64	3.5	2	2;5	2	n	0.43	1.5	2	1;2	2	n	-	-	-	-	-	-	0.33	3	6	0;6	6	n	0.5	2	2	1;3	2	n	0	0	6	0;0
known_NIR_29558	chr2	232703489	232735155	+	232703489;232734486	232734417;232735155	ES	ENST00000476995.5	known	0.22	2	7	2	5;9	y	0	0	3	0	1;5	n	0	0	1.5	0	3;0	n	0	0	1	0	0;2	n	0.73	8	3	8	6;0	n	1	7	0	7	0;0	n	0.47	4	4.5	4
known_NIR_29600	chr2	237973225	237973649	+	237973225	237994744	A3SS	ENST00000434137.2	known	1	6	0	6	0	n	1	3	0	3	0	n	0.75	9	3	9	3	y	0.6	3	2	3	2	n	0.5	1	1	1	1	n	0	0	5	0	5	n	0	0	4	0
known_NIR_29603	chr2	237973225;237973747	237973649;237987963	+	237973225	237987963	cassetteExon	ENST00000441728.6	known	0.02	3	161	6;0	161	n	0.01	2.5	177	3;2	177	y	0.03	6.5	205	9;4	205	y	0.03	5.5	197	3;8	197	y	0.01	2.5	236	1;4	236	n	0.01	1	164	0;2	164	n	0	0	154	0;0
known_NIR_29622	chr2	237994809;238025412	238025342;238032222	+	237994809;238030613	238016566;238032222	MXE	ENST00000455999.5	known	0.1	26.5	243.5	42;11	219;268	y	0.06	17.5	283.5	30;5	234;333	y	0.07	21	301.5	37;5	295;308	y	0.07	21.5	304	40;3	315;293	y	0.06	26	437.5	41;11	357;518	y	0.06	18	269	34;2	253;285	y	0.03	10	276	20;0
known_NIR_29636	chr2	238025412;238032254	238032222;238041288	+	238025412;238035940	238035878;238041288	MXE	ENST00000433241.5	known	0.03	5.5	198	11;0	2;394	n	0.02	5	221	5;5	9;433	y	0.03	6	218.5	5;7	7;430	y	0.01	1.5	209	3;0	1;417	n	0.02	6	307.5	11;1	2;613	n	0.01	2.5	183.5	2;3	7;360	y	0	0	208	0;0
known_NIR_29659	chr2	238188257	238189853	-	238188257	238189863	A5SS	ENST00000463129.5	known	0.79	87	23	87	23	y	0.8	88	22	88	22	y	0.75	103	34	103	34	y	0.75	134	45	134	45	y	0.73	91	34	91	34	y	0.66	67	34	67	34	y	0.58	80	57	80
known_NIR_29730	chr2	24077761	24080819	-	24077761;24079640	24079444;24080819	ES	ENST00000238721.9	known	0.15	10	55	10	63;47	y	0.12	16	121.5	16	122;121	y	0.18	18	79.5	18	94;65	y	0.19	11	46.5	11	65;28	y	0.21	27	100	27	116;84	y	0.11	7	58.5	7	73;44	y	0.13	8	52	8
known_NIR_29815	chr2	241463980	241465674	+	241463980	241468140	A3SS	ENST00000264042.8	known	0.47	9	10	9	10	y	0	0	3	0	3	n	0	0	10	0	10	n	0.17	1	5	1	5	n	0	0	3	0	3	n	0.25	2	6	2	6	n	-	-	-	-
known_NIR_29923	chr2	24820114;24820451	24820384;24820724	-	24820114	24820724	cassetteExon	ENST00000260600.9	known	0.28	5	13	6;4	13	y	0.33	7	14	7;7	14	y	0.29	10	25	13;7	25	y	0.65	36.5	20	45;28	20	y	0.17	9	45	8;10	45	y	0.07	1.5	20	3;0	20	n	0	0	13	0;0
known_NIR_29945	chr2	25580826	25607236	-	25580826;25596240	25596086;25607236	ES	ENST00000495466.6	known	0.29	2	5	2	8;2	y	0.2	4	16.5	4	22;11	y	0.09	2	19.5	2	26;13	y	0.16	3	16	3	8;24	y	0.12	2	14.5	2	19;10	y	0.1	1	9	1	14;4	n	0	0	11.5	0
known_NIR_30048	chr2	27368113	27368372	-	27368139	27368372	A3SS	ENST00000347454.9	known	0.14	8	51	8	51	y	0.18	21	96	21	96	y	0.24	24	77	24	77	y	0.18	12	56	12	56	y	0.14	12	72	12	72	y	0.09	7	74	7	74	y	0.16	15	78	15
known_NIR_30095	chr2	28395776	28404107	+	28393822	28404107	A5SS	ENST00000264716.9	known	0.24	9	29	9	29	y	0.12	5	37	5	37	y	0.23	3	10	3	10	y	0.19	7	30	7	30	y	0.03	1	30	1	30	n	0.4	23	35	23	35	y	0.34	32	62	32
known_NIR_30165	chr2	3443891;3457229	3457150;3457621	+	3443891	3457621	cassetteExon	ENST00000382110.6	known	0.07	8.5	116	0;17	116	n	0.03	3.5	125	0;7	125	n	0	0.5	140	0;1	140	n	0.02	3	124	0;6	124	n	0.06	9.5	163	0;19	163	n	0.05	6	117	1;11	117	n	0.06	6.5	101	0;13
known_NIR_30232	chr2	38745187	38746694	-	38745187;38746179	38746144;38746694	ES	ENST00000313117.11	known	0.12	129	957	129	1060;854	y	0.08	150	1662.5	150	1786;1539	y	0.1	314	2786	314	3028;2544	y	0.13	199	1331	199	1514;1148	y	0.08	178	1925.5	178	2063;1788	y	0.06	96	1525.5	96	1620;1431	y	0.08	123	1507.5	123
known_NIR_30314	chr2	46528047	46535813	-	46512812	46535813	A3SS	ENST00000522587.6	known	0.79	15	4	15	4	y	0.65	11	6	11	6	y	0.33	1	2	1	2	n	0.46	6	7	6	7	y	0.38	3	5	3	5	n	0.81	17	4	17	4	y	1	6	0	6
known_NIR_30440	chr2	61071792	61076920	+	61071792;61073551	61073458;61076920	ES	ENST00000482513.5	known	0.35	4	7.5	4	7;8	y	0.4	4	6	4	9;3	y	0.36	2	3.5	2	2;5	n	0.27	2	5.5	2	3;8	y	0	0	7.5	0	6;9	n	0	0	1	0	1;1	n	0	0	3	0
known_NIR_30496	chr2	63856433	63857829	+	63856433	63857550	3pMXE	ENST00000484056.6	known	0.89	132	17	132	17	y	0.98	164	4	164	4	y	0.88	87	12	87	12	y	0.94	76	5	76	5	y	0.91	96	9	96	9	y	0.99	147	2	147	2	y	0.95	139	7	139
known_NIR_30501	chr2	63856433;63857716	63857550;63857829	+	63856433	63857829	cassetteExon	ENST00000484142.2	known	0.06	8.5	132	17;0	132	n	0.01	2	164	4;0	164	n	0.07	7	87	12;2	87	y	0.03	2.5	76	5;0	76	n	0.04	4.5	96	9;0	96	n	0.01	1	147	2;0	147	n	0.02	3.5	139	7;0
known_NIR_30541	chr2	64585545	64591885	+	64585545	64591888	A3SS	ENST00000238855.11	known	0.6	202	134	202	134	y	0.57	188	141	188	141	y	0.63	173	103	173	103	y	0.51	81	79	81	79	y	0.54	116	98	116	98	y	0.45	132	159	132	159	y	0.47	123	136	123
known_NIR_30553	chr2	67402974	67403225	+	67402974	67404997	A3SS	ENST00000645739.1	known	1	3	0	3	0	n	1	14	0	14	0	n	0.91	20	2	20	2	y	0.6	3	2	3	2	n	-	-	-	-	-	-	0.55	6	5	6	5	y	0.25	1	3	1
known_NIR_30580	chr2	68787956	68807276	+	68787956	68807273	A3SS	ENST00000463483.5	known	0.13	43	280	43	280	y	0.2	72	284	72	284	y	0.15	33	190	33	190	y	0.19	46	193	46	193	y	0.17	39	184	39	184	y	0.11	48	408	48	408	y	0.14	84	501	84
known_NIR_30590	chr2	69419604;69423717	69423582;69431902	-	69419604	69431902	cassetteExon	ENST00000394305.5	known	0.8	73.5	18	89;58	18	y	0.83	107.5	22	134;81	22	y	0.84	96.5	18	103;90	18	y	0.79	134	36	187;81	36	y	0.78	119	33	134;104	33	y	0.86	102.5	17	124;81	17	y	0.86	130.5	21	169;92
known_NIR_30606	chr2	69935465	69937019	+	69935465	69937235	A3SS	ENST00000435990.5	known	0	3	1595	3	1595	y	0	3	946	3	946	y	0	0	373	0	373	n	0	0	587	0	587	n	0	0	413	0	413	n	0	0	654	0	654	n	0.01	13	920	13
known_NIR_30655	chr2	69994250	69996686	-	69988838	69996686	A3SS	ENST00000419542.4	known	0.57	12	9	12	9	y	0.33	4	8	4	8	y	0.12	1	7	1	7	n	0	0	8	0	8	n	0.3	3	7	3	7	y	0.63	24	14	24	14	y	0.37	10	17	10
known_NIR_30668	chr2	69996888	70018015	-	70015580	70018015	3pMXE	ENST00000654878.1	known	0.84	38	7	38	7	y	1	5	0	5	0	n	0.8	4	1	4	1	n	0.82	9	2	9	2	y	1	4	0	4	0	n	0.72	23	9	23	9	y	0.78	36	10	36
known_NIR_30767	chr2	70051305;70077381	70077301;70083538	-	70051305;70059680	70055714;70083538	MXE	ENST00000630685.2	known	0.08	0.5	5.5	0;1	4;7	n	0.03	0.5	15.5	0;1	11;20	n	0.07	0.5	6.5	0;1	9;4	n	0.07	1	14	2;0	11;17	n	0	0	3.5	0;0	2;5	n	0	0	8	0;0	6;10	n	0.33	6	12	2;10
known_NIR_30768	chr2	70051305;70077381	70077301;70083538	-	70051305;70059680	70059643;70083538	MXE	ENST00000625227.2	known	0.06	0.5	8	0;1	9;7	n	0.03	0.5	17	0;1	14;20	n	0.06	0.5	8.5	0;1	13;4	n	0.08	1	11.5	2;0	6;17	n	0	0	3	0;0	1;5	n	0	0	17	0;0	24;10	n	0.34	6	11.5	2;10
known_NIR_30788	chr2	70053792;70055910	70055714;70085547	-	70053792;70083687	70059643;70085547	MXE	ENST00000628667.2	known	0.21	5	19	10;0	0;38	n	0.08	2.5	28	5;0	0;56	n	0	0	13.5	0;0	0;27	n	0.22	5.5	19.5	9;2	4;35	y	0.12	2.5	19	3;2	4;34	y	0.36	11.5	20.5	23;0	2;39	n	0.29	7.5	18	15;0
known_NIR_30789	chr2	70053792;70055910	70055714;70085547	-	70053792;70083687	70083538;70085547	MXE	ENST00000627327.2	known	0.21	5	19	10;0	0;38	n	0.08	2.5	28	5;0	0;56	n	0	0	14	0;0	1;27	n	0.23	5.5	18	9;2	1;35	n	0.13	2.5	17	3;2	0;34	n	0.37	11.5	19.5	23;0	0;39	n	0.29	7.5	18	15;0
known_NIR_30822	chr2	70085624	70087073	-	70085624	70085816	5pMXE	ENST00000682294.1	known	0.22	4	14	4	14	y	0.11	2	16	2	16	y	0.2	2	8	2	8	y	0.33	4	8	4	8	y	0.2	2	8	2	8	y	0	0	11	0	11	n	0	0	9	0
known_NIR_30838	chr2	70216499	70216753	-	70216499	70216886	A5SS	ENST00000433529.7	known	0.23	15	49	15	49	y	0.27	29	78	29	78	y	0.29	28	70	28	70	y	0.39	14	22	14	22	y	0.22	20	69	20	69	y	0.24	22	71	22	71	y	0.43	58	76	58
known_NIR_30852	chr2	70809142	70809739	-	70809382	70809739	A3SS	ENST00000272367.7	known	0.09	2	21	2	21	y	0.6	6	4	6	4	y	0.46	6	7	6	7	y	-	-	-	-	-	-	0.4	2	3	2	3	n	0	0	14	0	14	n	-	-	-	-
known_NIR_30853	chr2	70989816	70993696	-	70989816;70991983	70991830;70993696	ES	ENST00000606025.5	known	0.07	2	25	2	18;32	y	0.07	2	25	2	19;31	y	0.09	3	32	3	32;32	y	0.08	3	35.5	3	31;40	y	0	0	23	0	16;30	n	0.11	4	33	4	34;32	y	0.11	5	41.5	5
known_NIR_30854	chr2	70989816	70993696	-	70991983	70993696	3pMXE	ENST00000473055.1	known	0.06	2	32	2	32	y	0.06	2	31	2	31	y	0.09	3	32	3	32	y	0.07	3	40	3	40	y	0	0	30	0	30	n	0.11	4	32	4	32	y	0.14	5	31	5
known_NIR_30873	chr2	71075610	71076604	+	71075642	71076604	A5SS	ENST00000613852.4	known	0.08	52	563	52	563	y	0.05	55	1152	55	1152	y	0.04	33	875	33	875	y	0.09	66	669	66	669	y	0.05	58	1041	58	1041	y	0.02	27	1148	27	1148	y	0.04	46	1156	46
known_NIR_30876	chr2	71110122	71110763	-	71110122	71124206	A5SS	ENST00000244217.6	known	0.17	13	64	13	64	y	0.11	10	81	10	81	y	0.11	7	59	7	59	y	0.08	4	45	4	45	y	0.04	2	49	2	49	y	0.05	3	55	3	55	y	0	0	43	0
known_NIR_30886	chr2	71418639	71422814	+	71418639	71424650	A3SS	ENST00000494241.5	known	0.77	44	13	44	13	y	0.52	15	14	15	14	y	0.64	9	5	9	5	y	0.61	17	11	17	11	y	0.72	13	5	13	5	y	0.79	23	6	23	6	y	0.74	29	10	29
known_NIR_30887	chr2	71418639	71424650	+	71418639;71424038	71422814;71424650	ES	ENST00000409544.5	known	0.15	13	71.5	13	44;99	y	0.17	14	70.5	14	15;126	y	0.08	5	54	5	9;99	y	0.19	11	46	11	17;75	y	0.08	5	55	5	13;97	y	0.08	6	71	6	23;119	y	0.1	10	92.5	10
known_NIR_30888	chr2	71424038	71424650	+	71418639	71424650	A5SS	ENST00000494241.5	known	0.88	99	13	99	13	y	0.9	126	14	126	14	y	0.95	99	5	99	5	y	0.87	75	11	75	11	y	0.95	97	5	97	5	y	0.95	119	6	119	6	y	0.94	156	10	156
known_NIR_30978	chr2	73946906;73950732	73950601;73958146	+	73946906	73958146	cassetteExon	ENST00000348222.3	known	0.22	62	218	0;124	218	n	0.14	33	198	3;63	198	y	0.12	29.5	209	0;59	209	n	0.15	43	239	2;84	239	y	0.16	50	267	11;89	267	y	0.11	29.5	230	0;59	230	n	0.07	19	242	1;37
known_NIR_30979	chr2	73946906;73950732	73950627;73958146	+	73946906	73958146	cassetteExon	ENST00000348222.3	known	0.23	65.5	218	7;124	218	y	0.14	31.5	198	0;63	198	n	0.14	33.5	209	8;59	209	y	0.15	43	239	2;84	239	y	0.15	45.5	267	2;89	267	y	0.12	30	230	1;59	230	n	0.07	19.5	242	2;37
known_NIR_30982	chr2	73958207	73981135	-	73958207	73981109	A5SS	ENST00000439192.1	known	0	0	8	0	8	n	0	0	4	0	4	n	0.5	3	3	3	3	n	0	0	3	0	3	n	0.14	2	12	2	12	y	0.17	1	5	1	5	n	1	2	0	2
known_NIR_30989	chr2	74178281	74178661	-	74172749	74178661	A3SS	ENST00000497054.5	known	0.67	8	4	8	4	y	0.88	21	3	21	3	y	0.43	3	4	3	4	n	1	7	0	7	0	n	0.83	5	1	5	1	n	0.42	10	14	10	14	y	0.4	4	6	4
known_NIR_31018	chr2	74458537	74459643	+	74458671	74459643	A5SS	ENST00000233615.7	known	0.14	8	51	8	51	y	0.12	4	29	4	29	y	0.01	1	66	1	66	n	0.13	13	86	13	86	y	0.11	8	67	8	67	y	0.02	2	106	2	106	y	0.05	2	42	2
known_NIR_31025	chr2	74458671	74459643	+	74458671	74459438	A3SS	ENST00000466835.5	known	0.86	51	8	51	8	y	0.91	29	3	29	3	y	0.86	66	11	66	11	y	0.93	86	6	86	6	y	1	67	0	67	0	n	0.98	106	2	106	2	y	1	42	0	42
known_NIR_31028	chr2	74458671	74459643	+	74459562	74459643	A5SS	ENST00000484744.5	known	0.53	51	45	51	45	y	0.3	29	69	29	69	y	0.54	66	57	66	57	y	0.54	86	72	86	72	y	0.55	67	55	67	55	y	0.68	106	50	106	50	y	0.63	42	25	42
known_NIR_31030	chr2	74458671;74459098	74458832;74459643	+	74458671	74459643	cassetteExon	ENST00000233615.7	known	0.11	6	51	5;7	51	y	0.09	3	29	1;5	29	n	0.03	2	66	1;3	66	n	0.08	7	86	5;9	86	y	0.12	9	67	9;9	67	y	0.05	5	106	4;6	106	y	0.05	2	42	0;4
known_NIR_31039	chr2	74458671;74459552	74459438;74459643	+	74458671	74459643	cassetteExon	ENST00000233615.7	known	0.16	10	51	8;12	51	y	0.11	3.5	29	3;4	29	y	0.14	10.5	66	11;10	66	y	0.17	17	86	6;28	86	y	0.12	9.5	67	0;19	67	n	0.04	4	106	2;6	106	y	0.14	7	42	0;14
known_NIR_31044	chr2	74458671;74459562	74459438;74459643	+	74458671	74459643	cassetteExon	ENST00000233615.7	known	0.34	26.5	51	8;45	51	y	0.55	36	29	3;69	29	y	0.34	34	66	11;57	66	y	0.31	39	86	6;72	86	y	0.29	27.5	67	0;55	67	n	0.2	26	106	2;50	106	y	0.23	12.5	42	0;25
known_NIR_31047	chr2	74458671;74459562	74459478;74459643	+	74458671	74459643	cassetteExon	ENST00000233615.7	known	0.31	22.5	51	0;45	51	n	0.54	34.5	29	0;69	29	n	0.31	29.5	66	2;57	66	y	0.3	37.5	86	3;72	86	y	0.29	27.5	67	0;55	67	n	0.19	25	106	0;50	106	n	0.23	12.5	42	0;25
known_NIR_31152	chr2	85402158	85413984	-	85402158	85410317	5pMXE	ENST00000263867.9	known	0.02	5	249	5	249	y	0.02	6	265	6	265	y	0.05	14	293	14	293	y	0.02	4	201	4	201	y	0.01	4	300	4	300	y	0.01	3	256	3	256	y	0	0	238	0
known_NIR_31193	chr2	85694470;85695186	85694916;85695320	+	85694470	85695320	cassetteExon	ENST00000482900.5	known	0.03	39	1196	66;12	1196	y	0.04	39.5	868	76;3	868	y	0.03	101	2849	174;28	2849	y	0.04	144.5	3271	243;46	3271	y	0.04	193	4710	332;54	4710	y	0.05	68	1379	117;19	1379	y	0.05	32.5	643	51;14
known_NIR_31287	chr2	87756934	87758733	+	87756934	87766779	A3SS	ENST00000646855.1	known	-	-	-	-	-	-	0.5	4	4	4	4	n	1	5	0	5	0	n	0.57	4	3	4	3	n	0.81	17	4	17	4	y	0.4	4	6	4	6	y	0.18	3	14	3
known_NIR_31300	chr2	89562684	89581006	-	89543836	89581006	A3SS	ENST00000636531.1	known	-	-	-	-	-	-	0.67	4	2	4	2	n	-	-	-	-	-	-	0.6	3	2	3	2	n	-	-	-	-	-	-	1	2	0	2	0	n	1	1	0	1
known_NIR_31319	chr2	9418732	9422479	-	9418732	9423373	A5SS	ENST00000355346.9	known	0.17	8	39	8	39	y	0.15	8	44	8	44	y	0.22	21	74	21	74	y	0.16	8	43	8	43	y	0.27	17	47	17	47	y	0.1	9	82	9	82	y	0.07	5	66	5
known_NIR_31324	chr2	9418732	9423373	-	9418732	9419990	5pMXE	ENST00000492079.5	known	0.72	39	15	39	15	y	0.72	44	17	44	17	y	0.76	74	23	74	23	y	0.69	43	19	43	19	y	0.63	47	28	47	28	y	0.81	82	19	82	19	y	0.76	66	21	66
known_NIR_31452	chr2	99186254;99187018	99186919;99188177	+	99186254	99188177	cassetteExon	ENST00000424491.5	known	0.05	3	58	4;2	58	y	0.02	1	59	1;1	59	n	0.07	4	50	6;2	50	y	0.05	2	40	1;3	40	n	0.02	1.5	59	2;1	59	n	0.01	0.5	36	1;0	36	n	0	0	55	0;0
known_NIR_31465	chr20	1125650	1135121	+	1125650;1127508	1127426;1135121	ES	ENST00000652336.1	known	0.02	7	439.5	7	482;397	y	0.01	3	515	3	576;454	y	0.01	5	452.5	5	528;377	y	0.01	6	488	6	522;454	y	0	2	478.5	2	531;426	y	0	2	523.5	2	596;451	y	0	0	493	0
known_NIR_31528	chr20	1597433	1598822	-	1598010	1598822	A3SS	ENST00000565087.5	known	-	-	-	-	-	-	1	5	0	5	0	n	-	-	-	-	-	-	-	-	-	-	-	-	1	8	0	8	0	n	0.77	10	3	10	3	y	-	-	-	-
known_NIR_31582	chr20	1807058	1810554	-	1806799	1810554	A3SS	ENST00000653463.1	known	0.62	13	8	13	8	y	0.38	6	10	6	10	y	0.5	3	3	3	3	n	0.8	16	4	16	4	y	0.67	10	5	10	5	y	0.42	16	22	16	22	y	0.42	16	22	16
known_NIR_31630	chr20	2484656	2492699	-	2467758	2492699	A3SS	ENST00000461548.1	known	1	2	0	2	0	n	0.6	6	4	6	4	y	0.86	6	1	6	1	n	0.83	10	2	10	2	y	0.5	2	2	2	2	n	0.33	2	4	2	4	n	0	0	2	0
known_NIR_31687	chr20	28600461;28601756	28601657;28602609	-	28600461	28602609	cassetteExon	ENST00000651774.1	known	0.16	11.5	62	15;8	62	y	0.23	17	58	24;10	58	y	0.18	21	96	31;11	96	y	0.25	33.5	100	33;34	100	y	0.32	20.5	43	22;19	43	y	0.3	26.5	62	30;23	62	y	0.24	24	74	27;21
known_NIR_31699	chr20	31548793	31549029	+	31545035	31549029	A5SS	ENST00000335574.10	known	0.03	15	515	15	515	y	0.02	10	632	10	632	y	0.04	20	481	20	481	y	0.03	15	424	15	424	y	0.03	18	578	18	578	y	0.02	12	673	12	673	y	0.01	4	643	4
known_NIR_31709	chr20	31561736	31569120	+	31561736	31566210	3pMXE	ENST00000487964.5	known	0.11	59	458	59	458	y	0.05	24	504	24	504	y	0.11	58	479	58	479	y	0.13	69	478	69	478	y	0.08	53	587	53	587	y	0.03	23	644	23	644	y	0.02	10	591	10
known_NIR_31710	chr20	31561736	31569120	+	31561736;31566295	31566210;31569120	ES	ENST00000340852.9	known	0.11	59	481.5	59	458;505	y	0.04	24	536.5	24	504;569	y	0.1	58	538.5	58	479;598	y	0.12	69	525	69	478;572	y	0.07	53	751.5	53	587;916	y	0.03	23	723	23	644;802	y	0.02	10	638	10
known_NIR_31711	chr20	31561736	31569120	+	31566295	31569120	5pMXE	ENST00000493364.1	known	0.1	59	505	59	505	y	0.04	24	569	24	569	y	0.09	58	598	58	598	y	0.11	69	572	69	572	y	0.05	53	916	53	916	y	0.03	23	802	23	802	y	0.01	10	685	10
known_NIR_31720	chr20	31566295;31567806	31567640;31569120	+	31566295;31568224	31568078;31569120	MXE	ENST00000398174.9	known	0.3	7	16	14;0	14;18	n	0.34	8.5	16.5	17;0	21;12	n	0.26	5.5	15.5	11;0	15;16	n	0.31	9.5	21	19;0	27;15	n	0.33	15	30	30;0	35;25	n	0.22	9.5	33.5	17;2	49;18	y	0.17	5	24	10;0
known_NIR_31721	chr20	31566295;31567806	31567640;31569120	+	31566295;31568280	31568078;31569120	MXE	ENST00000335574.10	known	0.34	7	13.5	14;0	14;13	n	0.26	8.5	24	17;0	21;27	n	0.21	5.5	20.5	11;0	15;26	n	0.28	9.5	25	19;0	27;23	n	0.32	15	32.5	30;0	35;30	n	0.18	9.5	43.5	17;2	49;38	y	0.14	5	31	10;0
known_NIR_31727	chr20	31568280	31569120	+	31561736	31569120	A5SS	ENST00000469097.5	known	0.18	13	59	13	59	y	0.53	27	24	27	24	y	0.31	26	58	26	58	y	0.25	23	69	23	69	y	0.36	30	53	30	53	y	0.62	38	23	38	23	y	0.77	33	10	33
known_NIR_31729	chr20	31666086;31667147	31666991;31721655	-	31666086	31721655	cassetteExon	ENST00000376062.6	known	0	0	74	0;0	74	n	0	0	47	0;0	47	n	0	0	101	0;0	101	n	0	0.5	102	0;1	102	n	0.01	1	81	2;0	81	n	0.01	1	103	0;2	103	n	0.03	2.5	81	3;2
known_NIR_31737	chr20	31722348	31723864	-	31722348	31722618	5pMXE	ENST00000376055.9	known	0	0	20	0	20	n	0	0	18	0	18	n	0	0	16	0	16	n	0	0	23	0	23	n	0	0	9	0	9	n	0.14	1	6	1	6	n	0.08	1	12	1
known_NIR_31738	chr20	31722348	31723864	-	31722348	31723735	A5SS	ENST00000456404.6	known	0	0	1	0	1	n	0	0	3	0	3	n	0	0	4	0	4	n	0	0	5	0	5	n	0	0	3	0	3	n	1	1	0	1	0	n	0.09	1	10	1
known_NIR_31756	chr20	3209617;3213426	3213258;3213985	+	3209617;3213226	3213169;3213985	MXE	ENST00000460550.5	known	0.02	1	61.5	2;0	123;0	n	0.03	3	104.5	6;0	202;7	n	0.04	6	133	12;0	228;38	n	0.03	5	161.5	2;8	303;20	y	0.03	4	120	4;4	230;10	y	0.02	1.5	91	3;0	168;14	n	0	0	93	0;0
known_NIR_31789	chr20	32728139	32743308	-	32728142	32743308	A3SS	ENST00000642484.1	known	0	0	35	0	35	n	0	0	47	0	47	n	0.02	1	40	1	40	n	0.01	1	72	1	72	n	0.06	2	31	2	31	y	0.1	3	26	3	26	y	0.16	5	26	5
known_NIR_31846	chr20	34928951	34931336	-	34928951;34929590	34929401;34931336	ES	ENST00000651619.1	known	0.01	1	92	1	103;81	n	0.03	4	122.5	4	139;106	y	0.02	3	162	3	205;119	y	0.02	4	204.5	4	245;164	y	0.01	1	144	1	175;113	n	0	0	109	0	117;101	n	0	0	102.5	0
known_NIR_31875	chr20	35280118	35280654	-	35280118	35284381	A5SS	ENST00000440766.5	known	0.97	282	8	282	8	y	0.98	331	8	331	8	y	0.99	350	4	350	4	y	0.99	413	6	413	6	y	0.99	527	4	527	4	y	1	320	0	320	0	n	1	248	0	248
known_NIR_31879	chr20	35280118;35284261	35284176;35284381	-	35280118	35284381	cassetteExon	ENST00000440766.5	known	0.94	131.5	8	41;222	8	y	0.96	194	8	24;364	8	y	0.98	211	4	50;372	4	y	0.96	162.5	6	48;277	6	y	0.98	205.5	4	26;385	4	y	1	184	0	30;338	0	n	1	172	0	33;311
known_NIR_31891	chr20	35542941	35547412	+	35542941	35543658	3pMXE	ENST00000411577.5	known	1	394	1	394	1	n	0.99	440	4	440	4	y	1	493	0	493	0	n	0.99	584	8	584	8	y	0.97	507	14	507	14	y	0.97	518	15	518	15	y	0.98	373	6	373
known_NIR_31892	chr20	35542941;35543804	35543658;35547412	+	35542941	35547412	cassetteExon	ENST00000357394.8	known	0	0.5	394	1;0	394	n	0	2	440	4;0	440	n	0	0	493	0;0	493	n	0.01	4	584	8;0	584	n	0.01	7	507	14;0	507	n	0.01	7.5	518	15;0	518	n	0.01	3	373	6;0
known_NIR_31957	chr20	35729362	35731941	-	35729365	35731941	A3SS	ENST00000528062.7	known	0	0	36	0	36	n	0	0	70	0	70	n	0	0	46	0	46	n	0	0	17	0	17	n	0	0	42	0	42	n	0.03	3	95	3	95	y	0.04	6	143	6
known_NIR_31959	chr20	35729362;35729551	35729462;35731941	-	35729362	35731941	cassetteExon	ENST00000455343.5	known	1	14.5	0	28;1	0	n	1	4.5	0	7;2	0	n	1	5	0	10;0	0	n	1	4	0	8;0	0	n	1	14	0	28;0	0	n	0.75	9	3	18;0	3	n	0.57	8	6	14;2
known_NIR_31960	chr20	35729365	35731941	-	35729365;35729527	35729462;35731941	ES	ENST00000639702.1	known	0.04	36	764.5	36	790;739	y	0.08	70	768.5	70	744;793	y	0.07	46	603.5	46	587;620	y	0.03	17	539	17	529;549	y	0.08	42	493	42	488;498	y	0.1	95	856	95	813;899	y	0.15	143	807.5	143
known_NIR_31961	chr20	35729365	35731941	-	35729527	35731941	A3SS&ES	ENST00000374038.7	known	0.05	36	739	36	739	y	0.08	70	793	70	793	y	0.07	46	620	46	620	y	0.03	17	549	17	549	y	0.08	42	498	42	498	y	0.1	95	899	95	899	y	0.15	143	804	143
known_NIR_31965	chr20	35732135;35734257	35734186;35738968	-	35732135	35738968	cassetteExon	ENST00000253363.11	known	0.03	20.5	601	28;13	601	y	0.04	29.5	681	44;15	681	y	0.05	21.5	455	31;12	455	y	0.05	18	378	25;11	378	y	0.05	22.5	453	32;13	453	y	0.04	25.5	671	37;14	671	y	0.02	18.5	787	26;11
known_NIR_31984	chr20	36497066	36499588	+	36497066	36499242	3pMXE	ENST00000491207.5	known	0.94	61	4	61	4	y	0.97	100	3	100	3	y	0.89	41	5	41	5	y	0.96	53	2	53	2	y	0.96	69	3	69	3	y	1	96	0	96	0	n	0.98	85	2	85
known_NIR_31991	chr20	36497066;36499676	36499588;36500199	+	36497066;36499321	36499242;36500199	MXE	ENST00000373913.7	known	0.96	88.5	4	61;116	4;4	y	0.99	103.5	1.5	100;107	3;0	n	0.95	52	2.5	41;63	5;0	n	0.95	77	4	53;101	2;6	y	0.99	99	1.5	69;129	3;0	n	1	116	0	96;136	0;0	n	0.99	99	1	85;113
known_NIR_31997	chr20	36607818	36609601	+	36608000	36609601	A5SS	ENST00000494506.1	known	0.81	1340	306	1340	306	y	0.85	1171	199	1171	199	y	0.86	990	162	990	162	y	0.85	662	115	662	115	y	0.88	1015	134	1015	134	y	0.9	1425	167	1425	167	y	0.89	1494	176	1494
known_NIR_32002	chr20	36607818;36608000	36607890;36609601	+	36607818	36609601	cassetteExon	ENST00000558530.1	known	0.13	208	1340	110;306	1340	y	0.11	138.5	1171	78;199	1171	y	0.1	108	990	54;162	990	y	0.1	70	662	25;115	662	y	0.09	97	1015	60;134	1015	y	0.08	127	1425	87;167	1425	y	0.07	115.5	1494	55;176
known_NIR_32070	chr20	38421098	38426419	-	38421098	38422087	5pMXE	ENST00000659102.1	known	0.95	42	2	42	2	y	0.56	20	16	20	16	y	0.93	51	4	51	4	y	0.59	42	29	42	29	y	0.72	48	19	48	19	y	0.56	18	14	18	14	y	0.45	19	23	19
known_NIR_32071	chr20	38421098	38426419	-	38421098	38422092	5pMXE	ENST00000667188.1	known	0.84	42	8	42	8	y	0.69	20	9	20	9	y	0.76	51	16	51	16	y	0.82	42	9	42	9	y	0.72	48	19	48	19	y	0.45	18	22	18	22	y	0.44	19	24	19
known_NIR_32075	chr20	38421098	38426419	-	38422241	38426419	A3SS	ENST00000669405.1	known	0.84	42	8	42	8	y	0.44	20	25	20	25	y	0.89	51	6	51	6	y	0.61	42	27	42	27	y	0.74	48	17	48	17	y	0.58	18	13	18	13	y	0.37	19	32	19
known_NIR_32080	chr20	38421098;38422241	38422087;38426419	-	38421098	38426419	cassetteExon	ENST00000654183.1	known	0.11	5	42	2;8	42	y	0.51	20.5	20	16;25	20	y	0.09	5	51	4;6	51	y	0.4	28	42	29;27	42	y	0.27	18	48	19;17	48	y	0.43	13.5	18	14;13	18	y	0.59	27.5	19	23;32
known_NIR_32082	chr20	38421098;38422241	38422092;38426419	-	38421098	38426419	cassetteExon	ENST00000654183.1	known	0.16	8	42	8;8	42	y	0.46	17	20	9;25	20	y	0.18	11	51	16;6	51	y	0.3	18	42	9;27	42	y	0.27	18	48	19;17	48	y	0.49	17.5	18	22;13	18	y	0.6	28	19	24;32
known_NIR_32086	chr20	38421098;38422241	38422096;38426419	-	38421098	38426419	cassetteExon	ENST00000654183.1	known	0.14	7	42	6;8	42	y	0.46	17	20	9;25	20	y	0.06	3	51	0;6	51	n	0.33	21	42	15;27	42	y	0.15	8.5	48	0;17	48	n	0.33	9	18	5;13	18	y	0.46	16	19	0;32
known_NIR_32090	chr20	38421098;38422368	38422087;38426419	-	38421098	38426419	cassetteExon	ENST00000654183.1	known	0.03	1.5	42	2;1	42	n	0.3	8.5	20	16;1	20	n	0.22	14	51	4;24	51	y	0.28	16.5	42	29;4	42	y	0.21	12.5	48	19;6	48	y	0.31	8	18	14;2	18	y	0.42	13.5	19	23;4
known_NIR_32093	chr20	38421098;38422368	38422092;38426419	-	38421098	38426419	cassetteExon	ENST00000654183.1	known	0.1	4.5	42	8;1	42	n	0.2	5	20	9;1	20	n	0.28	20	51	16;24	51	y	0.13	6.5	42	9;4	42	y	0.21	12.5	48	19;6	48	y	0.4	12	18	22;2	18	y	0.42	14	19	24;4
known_NIR_32103	chr20	38421098;38422368	38422291;38426419	-	38421098;38426052	38422092;38426419	MXE	ENST00000654092.1	known	0.2	1	4	1;1	8;0	n	0.36	2.5	4.5	4;1	9;0	n	0.83	39	8	54;24	16;0	n	0.55	5.5	4.5	7;4	9;0	n	0.68	21	10	36;6	19;1	n	0.31	5	11	8;2	22;0	n	0.25	4	12	4;4
known_NIR_32105	chr20	38421098;38426048	38425935;38426419	-	38421098	38426419	cassetteExon	ENST00000654183.1	known	0.07	3	42	3;3	42	y	0.23	6	20	1;11	20	n	0.1	5.5	51	6;5	51	y	0.11	5	42	7;3	42	y	0.13	7	48	8;6	48	y	0.28	7	18	2;12	18	y	0.34	10	19	6;14
known_NIR_32151	chr20	408779	409884	+	408779	409881	A3SS	ENST00000411647.5	known	0.02	7	351	7	351	y	0.03	9	297	9	297	y	0.02	7	343	7	343	y	0.03	7	270	7	270	y	0.03	9	327	9	327	y	0.02	9	369	9	369	y	0	2	432	2
known_NIR_32173	chr20	4183654	4187270	+	4183654;4186832	4186743;4187270	ES	ENST00000621355.4	known	0.76	16	5	16	8;2	y	0.86	6	1	6	1;1	n	0.77	5	1.5	5	1;2	n	0.95	19	1	19	2;0	n	0.72	17	6.5	17	1;12	n	1	6	0	6	0;0	n	1	6	0	6
known_NIR_32176	chr20	421031	422127	+	421006	422127	A5SS	ENST00000382214.7	known	0.83	124	26	124	26	y	0.84	114	21	114	21	y	0.89	63	8	63	8	y	0.97	117	3	117	3	y	0.86	81	13	81	13	y	0.94	154	9	154	9	y	0.94	106	7	106
known_NIR_32184	chr20	43540815	43548147	+	43540815	43540934	3pMXE	ENST00000657241.1	known	1	2	0	2	0	n	0.53	9	8	9	8	y	1	1	0	1	0	n	0.67	10	5	10	5	y	-	-	-	-	-	-	-	-	-	-	-	-	0.17	1	5	1
known_NIR_32201	chr20	44211356	44224821	+	44211356;44215003	44214888;44224821	ES	ENST00000655968.1	known	0.11	3	24	3	15;33	y	0.23	13	42.5	13	48;37	y	0.17	5	25	5	22;28	y	0.27	10	27.5	10	27;28	y	0.2	6	24	6	21;27	y	0.23	15	49.5	15	40;59	y	0.29	15	36.5	15
known_NIR_32206	chr20	44215003	44224821	+	44215003;44217682	44217367;44224821	ES	ENST00000660003.1	known	0.74	33	11.5	33	10;13	y	0.79	37	10	37	16;4	y	0.88	28	4	28	8;0	n	0.8	28	7	28	4;10	y	0.83	27	5.5	27	2;9	y	0.76	59	18.5	59	13;24	y	0.74	54	19	54
known_NIR_32259	chr20	44972158	44973301	+	44972158	44978443	A3SS	ENST00000499879.6	known	0.19	4	17	4	17	y	0.12	2	14	2	14	y	0.21	3	11	3	11	y	0.14	2	12	2	12	y	0.18	2	9	2	9	y	0	0	34	0	34	n	0	0	26	0
known_NIR_32341	chr20	45892880;45893311	45892979;45893988	+	45892880	45893988	cassetteExon	ENST00000676657.1	known	0.97	269	8	0;538	8	n	0.98	264	5	0;528	5	n	0.98	235.5	4	0;471	4	n	0.99	233.5	2	2;465	2	y	0.99	303	2	0;606	2	n	0.99	231	2	0;462	2	n	1	221.5	0	1;442
known_NIR_32376	chr20	46687231	46689127	-	46687231	46689132	A5SS	ENST00000372114.4	known	0.17	1	5	1	5	n	0.07	2	25	2	25	y	0.05	1	18	1	18	n	0.12	3	23	3	23	y	0	0	9	0	9	n	0	0	16	0	16	n	0	0	11	0
known_NIR_32450	chr20	50277613	50278177	+	50277980	50278177	A5SS	ENST00000651466.1	known	0.98	1230	25	1230	25	y	0.98	1429	28	1429	28	y	0.99	772	11	772	11	y	0.97	549	18	549	18	y	0.99	1969	16	1969	16	y	1	1676	3	1676	3	y	1	1743	3	1743
known_NIR_32621	chr20	58895684	58903528	+	58895684	58903531	A3SS	ENST00000419558.7	known	0.66	993	509	993	509	y	0.64	1018	577	1018	577	y	0.64	748	425	748	425	y	0.65	853	466	853	466	y	0.65	648	345	648	345	y	0.65	931	492	931	492	y	0.66	1166	597	1166
known_NIR_32622	chr20	58895684	58903528	+	58895684;58898985	58898941;58903528	ES	ENST00000371075.7	known	0.81	993	236.5	993	393;80	y	0.85	1018	184	1018	322;46	y	0.8	748	185.5	748	327;44	y	0.81	853	202	853	370;34	y	0.82	648	140	648	231;49	y	0.85	931	170	931	308;32	y	0.84	1166	219	1166
known_NIR_32761	chr20	63695650	63695778	+	63695480	63695778	A5SS	ENST00000370018.7	known	0.7	21	9	21	9	y	0.64	28	16	28	16	y	0.65	40	22	40	22	y	0.5	39	39	39	39	y	0.63	17	10	17	10	y	0.33	6	12	6	12	y	0.52	16	15	16
known_NIR_32778	chr20	63733712	63734705	+	63733739	63734705	A5SS	ENST00000448100.6	known	0.15	14	82	14	82	y	0.1	12	112	12	112	y	0.21	22	81	22	81	y	0.09	15	158	15	158	y	0.1	17	150	17	150	y	0.08	9	101	9	101	y	0.05	5	104	5
known_NIR_32834	chr21	25729801	25734853	-	25729801	25734989	A5SS	ENST00000400099.5	known	0.94	244	15	244	15	y	0.88	191	25	191	25	y	0.91	324	31	324	31	y	0.93	250	18	250	18	y	0.86	237	38	237	38	y	0.83	239	50	239	50	y	0.88	221	30	221
known_NIR_32883	chr21	32501538	32503926	+	32501495	32503926	A5SS	ENST00000435323.5	known	0.21	5	19	5	19	y	0.04	1	24	1	24	n	0.11	4	34	4	34	y	0.08	7	85	7	85	y	0.19	6	26	6	26	y	0.09	3	32	3	32	y	0	0	25	0
known_NIR_32907	chr21	33252830	33260597	+	33252830	33276596	A3SS	ENST00000432231.1	known	0.99	383	3	383	3	y	0.99	367	4	367	4	y	0.99	393	5	393	5	y	0.98	306	7	306	7	y	0.99	446	4	446	4	y	1	601	0	601	0	n	1	408	1	408
known_NIR_32909	chr21	33252830	33262793	+	33252830;33260727	33260597;33262793	ES	ENST00000683941.1	known	0.07	17	224	17	383;65	y	0.08	20	237	20	367;107	y	0.07	15	213	15	393;33	y	0.09	16	165.5	16	306;25	y	0.08	23	264.5	23	446;83	y	0.07	27	345	27	601;89	y	0.05	13	256.5	13
known_NIR_32914	chr21	33252830	33276596	+	33252830	33262793	3pMXE	ENST00000342101.7	known	0.15	3	17	3	17	y	0.17	4	20	4	20	y	0.25	5	15	5	15	y	0.3	7	16	7	16	y	0.15	4	23	4	23	y	0	0	27	0	27	n	0.07	1	13	1
known_NIR_32966	chr21	33589805	33591162	-	33589921	33591162	A3SS	ENST00000381554.8	known	0.07	8	107	8	107	y	0.07	12	150	12	150	y	0.03	5	145	5	145	y	0.08	13	144	13	144	y	0.02	3	153	3	153	y	0	0	141	0	141	n	0	0	97	0
known_NIR_32967	chr21	33591211	33595731	-	33591207	33595731	A3SS	ENST00000381554.8	known	0.1	4	37	4	37	y	0.07	6	77	6	77	y	0.17	11	54	11	54	y	0.06	4	58	4	58	y	0.11	7	54	7	54	y	0.07	4	54	4	54	y	0.05	3	53	3
known_NIR_32998	chr21	34073745	34102835	+	34073268	34102835	A5SS	ENST00000488492.5	known	0.93	13	1	13	1	n	0.67	4	2	4	2	n	1	12	0	12	0	n	1	6	0	6	0	n	1	4	0	4	0	n	0.71	5	2	5	2	n	0.5	2	2	2
known_NIR_33055	chr21	39345274	39348292	-	39345274;39345958	39345830;39348292	ES	ENST00000288344.14	known	0.8	516	133	516	242;24	y	0.82	467	102	467	195;9	y	0.78	467	129.5	467	249;10	y	0.8	448	110	448	198;22	y	0.85	532	97.5	532	185;10	y	0.88	549	71.5	549	136;7	y	0.87	571	82	571
known_NIR_33090	chr21	39426034	39428324	+	39426034;39426852	39426799;39428324	ES	ENST00000648495.1	known	0.67	1	0.5	1	0;1	n	0.76	11	3.5	11	2;5	y	0.67	2	1	2	0;2	n	0.53	4	3.5	4	3;4	y	0.36	5	9	5	9;9	y	0.44	4	5	4	3;7	y	0	0	7.5	0
known_NIR_33108	chr21	41382564	41395587	+	41390703	41395587	5pMXE	ENST00000482953.5	known	0.25	92	278	92	278	y	0.13	29	201	29	201	y	0.1	19	166	19	166	y	0.19	26	110	26	110	y	0.19	26	110	26	110	y	0.13	48	313	48	313	y	0.08	25	284	25
known_NIR_33180	chr21	44059214	44059465	+	44059214	44063538	A3SS	ENST00000291574.9	known	0.31	5	11	5	11	y	0.76	13	4	13	4	y	0.57	12	9	12	9	y	0.5	6	6	6	6	y	0.57	16	12	16	12	y	0.6	6	4	6	4	y	0.76	22	7	22
known_NIR_33289	chr21	46649739	46652845	+	46649739	46663383	A3SS	ENST00000458387.6	known	0.23	3	10	3	10	y	0.5	11	11	11	11	y	0.22	6	21	6	21	y	0.26	15	43	15	43	y	0.42	8	11	8	11	y	0.82	18	4	18	4	y	0.5	4	4	4
known_NIR_33293	chr21	46649739	46663383	+	46649739	46658745	3pMXE	ENST00000481861.1	known	0.06	10	170	10	170	y	0.06	11	181	11	181	y	0.1	21	190	21	190	y	0.14	43	256	43	256	y	0.06	11	181	11	181	y	0.02	4	170	4	170	y	0.02	4	241	4
known_NIR_33298	chr21	46649739;46661936	46661800;46663383	+	46649739	46663383	cassetteExon	ENST00000458387.6	known	0.88	73.5	10	2;145	10	y	0.88	81	11	0;162	11	n	0.81	88	21	1;175	21	n	0.79	157	43	21;293	43	y	0.88	84	11	0;168	11	n	0.96	109	4	5;213	4	y	0.96	103	4	1;205
known_NIR_33306	chr21	6487412	6493044	-	6492197	6493044	3pMXE	ENST00000636403.1	known	0.72	36	14	36	14	y	0.8	45	11	45	11	y	0.69	27	12	27	12	y	0.78	32	9	32	9	y	0.73	49	18	49	18	y	0.82	42	9	42	9	y	0.81	89	21	89
known_NIR_33363	chr22	17739488	17740082	-	17739488	17774381	A5SS	ENST00000399765.5	known	0.17	2	10	2	10	y	0.2	2	8	2	8	y	0.25	3	9	3	9	y	0	0	9	0	9	n	0.08	1	12	1	12	n	0.2	2	8	2	8	y	0.5	6	6	6
known_NIR_33467	chr22	20112794	20112956	-	20112794	20112911	A5SS	ENST00000252136.12	known	0.03	2	75	2	75	y	0.02	2	112	2	112	y	0.01	2	179	2	179	y	0.03	7	259	7	259	y	0.01	2	150	2	150	y	0	0	146	0	146	n	0	0	74	0
known_NIR_33473	chr22	20122421	20125308	+	20122697	20125308	5pMXE	ENST00000448394.2	known	1	236	0	236	0	n	1	237	1	237	1	n	0.99	390	5	390	5	y	0.99	507	3	507	3	y	0.99	349	3	349	3	y	0.99	253	3	253	3	y	0.98	288	5	288
known_NIR_33527	chr22	21629407	21629543	-	21629407	21629602	A5SS	ENST00000292778.11	known	0.68	13	6	13	6	y	0.63	12	7	12	7	y	0.48	13	14	13	14	y	0.31	5	11	5	11	y	0.5	15	15	15	15	y	0.42	10	14	10	14	y	0.35	7	13	7
known_NIR_33591	chr22	23683867	23690232	-	23683867	23690236	A5SS	ENST00000451837.5	known	0.66	123	64	123	64	y	0.64	110	63	110	63	y	0.7	139	59	139	59	y	0.64	229	129	229	129	y	0.63	234	140	234	140	y	0.59	168	117	168	117	y	0.52	159	145	159
known_NIR_33599	chr22	23683867	23690236	-	23683867;23686995	23686831;23690236	ES	ENST00000455485.5	known	0.58	64	45.5	64	24;67	y	0.62	63	38	63	49;27	y	0.6	59	39.5	59	46;33	y	0.7	129	55	129	49;61	y	0.73	140	53	140	51;55	y	0.75	117	38.5	117	44;33	y	0.77	145	43	145
known_NIR_33603	chr22	23683867;23686995	23686838;23690236	-	23683867	23690236	cassetteExon	ENST00000451837.5	known	0.43	49	64	31;67	64	y	0.38	38	63	49;27	63	y	0.37	34	59	35;33	59	y	0.38	79	129	97;61	129	y	0.25	47	140	39;55	140	y	0.29	48.5	117	64;33	117	y	0.2	35.5	145	28;43
known_NIR_33613	chr22	23698333	23698844	+	23698333	23698555	A3SS	ENST00000441897.5	known	0.95	508	27	508	27	y	0.94	238	15	238	15	y	0.94	225	15	225	15	y	0.93	276	21	276	21	y	0.94	332	22	332	22	y	0.95	477	26	477	26	y	0.96	221	9	221
known_NIR_33616	chr22	23698333;23698645	23698555;23698844	+	23698333	23698844	cassetteExon	ENST00000401461.5	known	0.04	21	508	27;15	508	y	0.07	17	238	15;19	238	y	0.07	17.5	225	15;20	225	y	0.07	21.5	276	21;22	276	y	0.07	24	332	22;26	332	y	0.05	23.5	477	26;21	477	y	0.03	7	221	9;5
known_NIR_33641	chr22	24162215	24164400	+	24156076	24164400	A5SS	ENST00000337989.11	known	0.29	10	24	10	24	y	0.36	21	37	21	37	y	0.19	3	13	3	13	y	0.24	6	19	6	19	y	0	0	15	0	15	n	0.33	14	28	14	28	y	0.36	8	14	8
known_NIR_33734	chr22	27935230;27940171	27940020;27985692	+	27935230	27985692	cassetteExon	ENST00000454996.6	known	0	0	4	0;0	4	n	0.22	2.5	9	3;2	9	y	0.38	2.5	4	4;1	4	n	0.36	5	9	2;8	9	y	0.22	2	7	2;2	7	y	0.02	0.5	23	0;1	23	n	0.07	2	25	4;0
known_NIR_33802	chr22	29825257;29832342	29832245;29834489	-	29825257;29833614	29825622;29834489	MXE	ENST00000453160.5	known	0.19	8.5	36.5	8;9	69;4	y	0.06	2	30	0;4	60;0	n	0.06	2	32.5	1;3	65;0	n	0.02	1	47.5	0;2	93;2	n	0.06	1.5	22	0;3	44;0	n	0.19	7.5	31	0;15	62;0	n	0.15	4.5	26	1;8
known_NIR_33865	chr22	31283288	31289499	-	31283288;31289393	31289315;31289499	ES	ENST00000480654.5	known	0.07	14	187.5	14	195;180	y	0.08	17	185.5	17	213;158	y	0.12	27	202	27	201;203	y	0.11	35	293.5	35	303;284	y	0.11	21	168	21	186;150	y	0.11	24	203.5	24	224;183	y	0.03	7	195	7
known_NIR_33906	chr22	31626016;31632291	31632183;31638366	-	31626016	31638366	cassetteExon	ENST00000431201.5	known	0.05	5.5	111	5;6	111	y	0.03	3	95	2;4	95	y	0	0	20	0;0	20	n	0.01	0.5	41	1;0	41	n	0	0	53	0;0	53	n	0.08	7.5	90	8;7	90	y	0.05	7.5	130	6;9
known_NIR_33907	chr22	31632291	31638366	-	31621885	31638366	A3SS	ENST00000491342.1	known	0.22	6	21	6	21	y	0.15	4	22	4	22	y	0	0	11	0	11	n	0	0	9	0	9	n	0	0	11	0	11	n	0.23	7	23	7	23	y	0.2	9	35	9
known_NIR_33950	chr22	36149142;36157006	36156844;36160669	-	36149142	36160669	cassetteExon	ENST00000397289.6	known	0.02	1	54	2;0	54	n	0	0	34	0;0	34	n	0.01	0.5	49	1;0	49	n	0.02	0.5	32	1;0	32	n	0	0	96	0;0	96	n	0.02	1	45	2;0	45	n	0.02	2	90	2;2
known_NIR_33951	chr22	36149142;36157006	36156844;36160669	-	36149142;36149371	36149259;36160669	MXE	ENST00000422426.5	known	0.06	1	15	2;0	15;15	n	0	0	12.5	0;0	11;14	n	0.02	0.5	32.5	1;0	41;24	n	0.03	0.5	14	1;0	15;13	n	0	0	16	0;0	15;17	n	0.05	1	19.5	2;0	21;18	n	0.06	2	33.5	2;2
known_NIR_33957	chr22	36159680	36160669	-	36149142	36160669	A3SS	ENST00000397289.6	known	0.33	26	54	26	54	y	0.44	27	34	27	34	y	0.31	22	49	22	49	y	0.47	28	32	28	32	y	0.2	24	96	24	96	y	0.2	11	45	11	45	y	0.13	14	90	14
known_NIR_33991	chr22	36758409;36760919	36760844;36762904	-	36758409	36762904	cassetteExon	ENST00000340630.9	known	0.03	2	63	0;4	63	n	0.02	2	85	3;1	85	n	0.04	4.5	98	5;4	98	y	0.03	3	117	4;2	117	y	0.04	3	66	6;0	66	n	0.02	1	58	2;0	58	n	0	0	85	0;0
known_NIR_34019	chr22	37310032	37310988	+	37309323	37310988	A5SS	ENST00000248901.11	known	0.02	16	709	16	709	y	0.01	4	737	4	737	y	0.01	4	392	4	392	y	0.01	6	515	6	515	y	0.01	4	461	4	461	y	0.01	5	583	5	583	y	0	0	585	0
known_NIR_34119	chr22	38298203	38298786	-	38296686	38298786	A3SS	ENST00000413574.6	known	0.82	9	2	9	2	y	1	2	0	2	0	n	0.75	15	5	15	5	y	0.75	15	5	15	5	y	0.88	15	2	15	2	y	0.5	5	5	5	5	y	0.67	4	2	4
known_NIR_34136	chr22	38490436	38492056	-	38489458	38492056	A3SS	ENST00000475004.6	known	0.67	16	8	16	8	y	1	1	0	1	0	n	-	-	-	-	-	-	1	2	0	2	0	n	-	-	-	-	-	-	0	0	8	0	8	n	0	0	4	0
known_NIR_34141	chr22	38668132	38670767	+	38668132	38670884	A3SS	ENST00000485501.5	known	0.29	2	5	2	5	n	0.12	4	29	4	29	y	0.44	14	18	14	18	y	0.44	8	10	8	10	y	0.24	10	31	10	31	y	0.04	2	45	2	45	y	0	0	30	0
known_NIR_34175	chr22	39101504;39102605	39102512;39103689	+	39101504;39102042	39101918;39103689	MXE	ENST00000442487.8	known	0.07	1	13	0;2	6;20	n	0	0	31.5	0;0	21;42	n	0.06	3.5	56.5	4;3	53;60	y	0.03	2	56	0;4	28;84	n	0.06	2.5	42	0;5	37;47	n	0.2	4.5	18.5	0;9	12;25	n	0.21	4.5	17	0;9
known_NIR_34191	chr22	39520751	39521375	+	39520751	39521372	A3SS	ENST00000676346.2	known	0.57	4	3	4	3	n	0.33	5	10	5	10	y	0.67	2	1	2	1	n	0.36	4	7	4	7	y	-	-	-	-	-	-	-	-	-	-	-	-	1	2	0	2
known_NIR_34284	chr22	41939196	41943610	-	41939196	41940139	5pMXE	ENST00000472374.6	known	1	5	0	5	0	n	1	5	0	5	0	n	0.4	4	6	4	6	y	0.76	13	4	13	4	y	0.25	2	6	2	6	n	0.17	1	5	1	5	n	0.33	2	4	2
known_NIR_34289	chr22	42124130	42124520	+	42124130	42124477	A3SS	ENST00000536447.6	known	1	6	0	6	0	n	0.92	12	1	12	1	n	0.43	3	4	3	4	n	0.5	9	9	9	9	y	1	7	0	7	0	n	-	-	-	-	-	-	0.43	3	4	3
known_NIR_34397	chr22	46797620	46891266	+	46797620;46878723	46878653;46891266	ES	ENST00000380995.5	known	0.02	5	198	5	144;252	y	0.02	4	162	4	120;204	y	0	0	112	0	79;145	n	0	0	133.5	0	118;149	n	0.02	2	127.5	2	91;164	y	0.04	8	184.5	8	133;236	y	0.03	4	151	4
known_NIR_34471	chr22	50527717	50529136	-	50527717;50528610	50528512;50529136	ES	ENST00000252029.8	known	0.01	19	1585	19	1929;1241	y	0.01	10	1451.5	10	1693;1210	y	0.01	24	2135	24	2552;1718	y	0.02	26	1529.5	26	1748;1311	y	0.01	20	1945	20	2364;1526	y	0.02	30	1679	30	1963;1395	y	0.02	29	1231.5	29
known_NIR_34526	chr3	10018071	10023530	-	10018071	10023560	A5SS	ENST00000433871.5	known	0.15	6	35	6	35	y	0.11	8	62	8	62	y	0.06	2	32	2	32	y	0	0	39	0	39	n	0.12	9	63	9	63	y	0.26	15	42	15	42	y	0.34	14	27	14
known_NIR_34618	chr3	111987051;111990751	111990700;111991377	+	111987051	111991377	cassetteExon	ENST00000491580.1	known	0.03	1.5	43	3;0	43	n	0.04	2	46	4;0	46	n	0.03	1.5	49	1;2	49	n	0.03	1	30	2;0	30	n	0.09	4	41	4;4	41	y	0	0	24	0;0	24	n	0	0	31	0;0
known_NIR_34664	chr3	11364734;11380052	11379972;11426804	+	11364734	11426804	cassetteExon	ENST00000354956.9	known	0.97	103	3	106;100	3	y	0.98	116	2	94;138	2	y	0.94	102	7	98;106	7	y	0.99	139	1	139;139	1	n	0.97	169	6	153;185	6	y	0.9	132	14	126;138	14	y	0.96	127	5	139;115
known_NIR_34788	chr3	119905852	119906792	-	119905852	119916044	A5SS	ENST00000678377.1	known	0.26	9	25	9	25	y	0.33	3	6	3	6	n	-	-	-	-	-	-	0.29	2	5	2	5	n	0	0	2	0	2	n	0.8	4	1	4	1	n	1	3	0	3
known_NIR_34820	chr3	121668158	121669197	-	121668158	121669212	A5SS	ENST00000340645.9	known	0.29	30	72	30	72	y	0.27	20	55	20	55	y	0.21	17	63	17	63	y	0.23	27	93	27	93	y	0.22	30	104	30	104	y	0.32	52	110	52	110	y	0.33	38	76	38
known_NIR_34836	chr3	122078045	122091601	+	122055503	122091601	A5SS	ENST00000330540.7	known	0.05	2	38	2	38	y	0.08	5	57	5	57	y	0	0	102	0	102	n	0.06	2	31	2	31	y	0.04	2	51	2	51	y	0	0	37	0	37	n	0	0	27	0
known_NIR_34905	chr3	126733222	126852647	+	126733222;126780430	126780340;126852647	ES	ENST00000503119.5	known	0.87	13	2	13	4;0	n	0.79	11	3	11	3;3	y	0.96	27	1	27	0;2	n	0.9	22	2.5	22	0;5	n	0.7	27	11.5	27	9;14	y	1	14	0	14	0;0	n	1	20	0	20
known_NIR_34961	chr3	12901522	12908349	-	12902822	12908349	A3SS&ES	ENST00000273221.8	known	0.87	76	11	76	11	y	0.91	95	9	95	9	y	0.84	26	5	26	5	y	0.86	43	7	43	7	y	0.89	39	5	39	5	y	0.92	65	6	65	6	y	0.91	51	5	51
known_NIR_34976	chr3	129171309	129171446	-	129171280	129171446	A3SS	ENST00000451728.6	known	0.02	10	476	10	476	y	0.01	6	398	6	398	y	0.01	2	308	2	308	y	0	0	260	0	260	n	0.01	2	251	2	251	y	0	0	356	0	356	n	0	0	346	0
known_NIR_34987	chr3	129279203	129279710	+	129278905	129279710	A5SS	ENST00000509042.5	known	0	0	3	0	3	n	0	0	12	0	12	n	0.5	8	8	8	8	y	0.42	10	14	10	14	y	0.27	3	8	3	8	y	0.44	7	9	7	9	y	0.33	7	14	7
known_NIR_35012	chr3	129437308	129437808	-	129437308	129437720	A5SS	ENST00000429544.7	known	0.12	13	94	13	94	y	0.08	7	79	7	79	y	0.08	4	48	4	48	y	0.16	3	16	3	16	y	0.11	4	34	4	34	y	0.06	5	77	5	77	y	0.01	1	67	1
known_NIR_35043	chr3	131490080	131500430	-	131490080;131498277	131498179;131500430	ES	ENST00000264995.8	known	0.03	2	71.5	2	85;58	y	0.02	2	122.5	2	146;99	y	0.01	1	89.5	1	102;77	n	0	0	87.5	0	104;71	n	0.02	2	84.5	2	100;69	y	0	0	86.5	0	94;79	n	0	0	81.5	0
known_NIR_35044	chr3	131490080	131500430	-	131498277	131500430	3pMXE	ENST00000510923.5	known	0.03	2	58	2	58	y	0.02	2	99	2	99	y	0.01	1	77	1	77	n	0	0	71	0	71	n	0.03	2	69	2	69	y	0	0	79	0	79	n	0	0	82	0
known_NIR_35072	chr3	134176039	134183002	-	134176039	134177941	5pMXE	ENST00000473208.5	known	0.31	17	37	17	37	y	0.35	19	35	19	35	y	0.27	13	35	13	35	y	0.26	9	26	9	26	y	0.25	11	33	11	33	y	0.14	8	48	8	48	y	0.25	13	40	13
known_NIR_35073	chr3	134176039	134183002	-	134176039;134178073	134177941;134183002	ES	ENST00000484106.3	known	0.34	17	33.5	17	37;30	y	0.38	19	31	19	35;27	y	0.3	13	30	13	35;25	y	0.33	9	18.5	9	26;11	y	0.25	11	33.5	11	33;34	y	0.15	8	45.5	8	48;43	y	0.24	13	41.5	13
known_NIR_35113	chr3	134552012	134559150	+	134552012	134597801	A3SS	ENST00000684049.1	known	0.85	52	9	52	9	y	0.92	67	6	67	6	y	0.9	28	3	28	3	y	0.85	33	6	33	6	y	0.87	26	4	26	4	y	0.9	70	8	70	8	y	0.98	57	1	57
known_NIR_35122	chr3	134552012	134597801	+	134552012	134561377	3pMXE	ENST00000332047.10	known	0.02	9	365	9	365	y	0.01	6	454	6	454	y	0.02	3	193	3	193	y	0.02	6	252	6	252	y	0.01	4	342	4	342	y	0.01	8	615	8	615	y	0	1	420	1
known_NIR_35127	chr3	134595363	134597801	+	134552012	134597801	A5SS	ENST00000684049.1	known	0.85	52	9	52	9	y	0.87	40	6	40	6	y	0.79	11	3	11	3	y	0.65	11	6	11	6	y	0.81	17	4	17	4	y	0.85	46	8	46	8	y	0.98	63	1	63
known_NIR_35166	chr3	139383435	139389548	-	139383435	139385004	A5SS&ES	ENST00000513274.5	known	0.81	13	3	13	3	y	1	18	0	18	0	n	1	16	0	16	0	n	1	6	0	6	0	n	1	13	0	13	0	n	0.79	33	9	33	9	y	0.79	11	3	11
known_NIR_35167	chr3	139383435;139385200	139385004;139389548	-	139383435	139389548	cassetteExon	ENST00000677073.1	known	0.16	2.5	13	3;2	13	y	0	0	18	0;0	18	n	0	0	16	0;0	16	n	0	0	6	0;0	6	n	0	0	13	0;0	13	n	0.12	4.5	33	9;0	33	n	0.12	1.5	11	3;0
known_NIR_35179	chr3	141738516	141743509	+	141738509	141743509	A5SS	ENST00000393000.3	known	0.93	142	11	142	11	y	0.93	200	15	200	15	y	0.91	251	25	251	25	y	0.93	252	19	252	19	y	0.91	283	27	283	27	y	0.89	166	21	166	21	y	0.88	169	23	169
known_NIR_35266	chr3	149009402	149026760	+	149009402	149024053	3pMXE	ENST00000461191.1	known	0.09	15	148	15	148	y	0.12	18	130	18	130	y	0.13	26	175	26	175	y	0.11	16	124	16	124	y	0.09	17	176	17	176	y	0.05	7	134	7	134	y	0.08	16	188	16
known_NIR_35267	chr3	149009402	149026760	+	149009402;149024272	149024053;149026760	ES	ENST00000296048.10	known	0.07	15	190	15	148;232	y	0.09	18	193.5	18	130;257	y	0.12	26	195.5	26	175;216	y	0.08	16	176	16	124;228	y	0.08	17	202.5	17	176;229	y	0.04	7	185.5	7	134;237	y	0.07	16	228	16
known_NIR_35375	chr3	155083792	155084158	+	155079756	155084158	A5SS	ENST00000491597.5	known	0	0	12	0	12	n	0.25	3	9	3	9	y	0	0	7	0	7	n	0	0	7	0	7	n	0	0	8	0	8	n	0.7	7	3	7	3	y	0.35	6	11	6
known_NIR_35376	chr3	155083792	155084158	+	155080001	155084158	A5SS	ENST00000615825.2	known	0	0	16	0	16	n	0.23	3	10	3	10	y	0	0	4	0	4	n	0	0	5	0	5	n	0	0	6	0	6	n	0.33	7	14	7	14	y	0.4	6	9	6
known_NIR_35377	chr3	155083792	155084158	+	155080466	155084158	A5SS	ENST00000382989.7	known	0	0	11	0	11	n	0.1	3	28	3	28	y	0	0	6	0	6	n	-	-	-	-	-	-	0	0	6	0	6	n	0.24	7	22	7	22	y	0.17	6	30	6
known_NIR_35411	chr3	157148589	157149287	-	157146607	157149287	A3SS	ENST00000461804.5	known	0.96	2878	135	2878	135	y	0.89	1848	235	1848	235	y	0.96	3262	125	3262	125	y	0.91	1302	135	1302	135	y	0.81	1248	298	1248	298	y	0.83	1544	311	1544	311	y	0.8	1858	455	1858
known_NIR_35514	chr3	172040624	172112452	+	172039771	172112452	A5SS	ENST00000415807.7	known	0.18	3	14	3	14	y	0.21	3	11	3	11	y	0.14	3	19	3	19	y	0.1	2	18	2	18	y	0.36	5	9	5	9	y	0.48	10	11	10	11	y	0.64	9	5	9
known_NIR_35565	chr3	179617044	179623920	+	179617044	179618415	3pMXE	ENST00000496904.5	known	0	0	198	0	198	n	0.01	2	262	2	262	y	0	1	326	1	326	n	0	0	220	0	220	n	0	1	313	1	313	n	0.01	3	328	3	328	y	0	0	287	0
known_NIR_35567	chr3	179617044;179618521	179618415;179623920	+	179617044	179623920	cassetteExon	ENST00000611971.4	known	1	248	0	198;298	0	n	0.99	326	2	262;390	2	y	1	402	1	326;478	1	n	1	274.5	0	220;329	0	n	1	433	1	313;553	1	n	0.99	374	3	328;420	3	y	1	335	0	287;383
known_NIR_35594	chr3	182908505	182913861	+	182898772	182913861	A5SS	ENST00000323116.10	known	0	0	135	0	135	n	0	0	101	0	101	n	0	0	86	0	86	n	0.01	1	84	1	84	n	0	0	125	0	125	n	0.02	2	116	2	116	y	0.03	4	120	4
known_NIR_35642	chr3	184138246	184141925	+	184138246	184140080	A3SS&ES	ENST00000647636.1	known	0	0	41	0	41	n	0	0	64	0	64	n	0.02	1	53	1	53	n	0	0	106	0	106	n	0	0	48	0	48	n	0.03	2	66	2	66	y	0.06	4	60	4
known_NIR_35644	chr3	184138246	184141925	+	184138246;184140740	184140080;184141925	ES	ENST00000492226.2	known	0	0	22	0	41;3	n	0	0	33.5	0	64;3	n	0.03	1	28	1	53;3	n	0	0	54.5	0	106;3	n	0	0	24.5	0	48;1	n	0.06	2	34	2	66;2	y	0.11	4	33.5	4
known_NIR_35711	chr3	184366800	184368113	+	184366800	184368177	A3SS	ENST00000456318.5	known	0.02	4	249	4	249	y	0.03	9	269	9	269	y	0.04	14	350	14	350	y	0.03	12	457	12	457	y	0.04	16	394	16	394	y	0.03	8	284	8	284	y	0.02	5	275	5
known_NIR_35740	chr3	185925626	185937825	-	185925626	185926601	5pMXE	ENST00000492417.5	known	0.02	6	366	6	366	y	0.03	10	361	10	361	y	0.01	4	622	4	622	y	0.04	13	276	13	276	y	0.03	8	298	8	298	y	0.01	4	329	4	329	y	0.01	2	331	2
known_NIR_35741	chr3	185925626	185937825	-	185925626;185926734	185926601;185937825	ES	ENST00000453386.7	known	0.03	6	204.5	6	366;43	y	0.05	10	208.5	10	361;56	y	0.01	4	342	4	622;62	y	0.08	13	152	13	276;28	y	0.05	8	166	8	298;34	y	0.02	4	187	4	329;45	y	0.01	2	189	2
known_NIR_35742	chr3	185926734	185937825	-	185926734	185931577	5pMXE	ENST00000477939.1	known	0.2	43	172	43	172	y	0.35	56	102	56	102	y	0.25	62	186	62	186	y	0.18	28	129	28	129	y	0.38	34	56	34	56	y	0.47	45	51	45	51	y	0.44	47	61	47
known_NIR_35744	chr3	185926734;185931852	185931577;185937825	-	185926734	185937825	cassetteExon	ENST00000453386.7	known	0.77	141	43	172;110	43	y	0.57	73	56	102;44	56	y	0.66	123	62	186;60	62	y	0.74	80	28	129;31	28	y	0.49	33	34	56;10	34	y	0.47	39.5	45	51;28	45	y	0.47	42.5	47	61;24
known_NIR_35753	chr3	186784696	186785883	+	186784696	186784962	3pMXE	ENST00000445596.5	known	0.41	169	239	169	239	y	0.33	152	303	152	303	y	0.35	160	299	160	299	y	0.41	107	157	107	157	y	0.3	84	193	84	193	y	0.23	86	294	86	294	y	0.27	122	337	122
known_NIR_35754	chr3	186784696	186785883	+	186785101	186785883	5pMXE	ENST00000466362.1	known	0.29	169	406	169	406	y	0.22	152	546	152	546	y	0.23	160	539	160	539	y	0.26	107	297	107	297	y	0.21	84	312	84	312	y	0.15	86	497	86	497	y	0.18	122	555	122
known_NIR_35755	chr3	186784696;186785101	186784962;186785883	+	186784696	186785883	cassetteExon	ENST00000426808.5	known	0.66	322.5	169	239;406	169	y	0.74	424.5	152	303;546	152	y	0.72	419	160	299;539	160	y	0.68	227	107	157;297	107	y	0.75	252.5	84	193;312	84	y	0.82	395.5	86	294;497	86	y	0.79	446	122	337;555
known_NIR_35761	chr3	186787882;186788416	186788310;186789125	+	186787882	186789125	cassetteExon	ENST00000426808.5	known	0.39	462.5	720	709;216	720	y	0.23	315.5	1060	457;174	1060	y	0.3	462.5	1075	646;279	1075	y	0.3	316	737	458;174	737	y	0.21	258	992	343;173	992	y	0.18	247.5	1117	382;113	1117	y	0.17	237	1151	351;123
known_NIR_35762	chr3	186787882;186788420	186788310;186789125	+	186787882	186789125	cassetteExon	ENST00000426808.5	known	0.45	589.5	720	709;470	720	y	0.26	365.5	1060	457;274	1060	y	0.34	544	1075	646;442	1075	y	0.35	391.5	737	458;325	737	y	0.22	283	992	343;223	992	y	0.21	301	1117	382;220	1117	y	0.2	282	1151	351;213
known_NIR_35779	chr3	187731868	187733533	-	187731930	187733533	A3SS	ENST00000621333.4	known	0.02	5	298	5	298	y	0.02	6	259	6	259	y	0	0	80	0	80	n	0	0	41	0	41	n	0	0	142	0	142	n	0.03	7	272	7	272	y	0.05	11	218	11
known_NIR_35850	chr3	195688797	195708134	+	195699207	195708134	5pMXE	ENST00000438608.5	known	0.33	1	2	1	2	n	0	0	4	0	4	n	0	0	2	0	2	n	0	0	8	0	8	n	0	0	10	0	10	n	-	-	-	-	-	-	0.5	3	3	3
known_NIR_35854	chr3	195688797;195699207	195699030;195708134	+	195688797	195708134	cassetteExon	ENST00000627502.2	known	0.75	3	1	4;2	1	n	1	5.5	0	7;4	0	n	1	2	0	2;2	0	n	1	6.5	0	5;8	0	n	1	6	0	2;10	0	n	1	1	0	2;0	0	n	0.62	5	3	7;3
known_NIR_35906	chr3	195888606	195891912	-	195888606	195892411	A5SS	ENST00000673038.1	known	0.14	1	6	1	6	n	0	0	2	0	2	n	0.17	3	15	3	15	y	0	0	7	0	7	n	-	-	-	-	-	-	0.38	3	5	3	5	n	1	6	0	6
known_NIR_35909	chr3	195888606	195891912	-	195888606	195908485	A5SS	ENST00000672887.2	known	0.02	1	40	1	40	n	0	0	26	0	26	n	0.14	3	19	3	19	y	0	0	32	0	32	n	0	0	19	0	19	n	0.07	3	38	3	38	y	0.15	6	33	6
known_NIR_35931	chr3	196400732	196402952	-	196393619	196402952	A3SS	ENST00000296328.9	known	0	0	4	0	4	n	0.46	6	7	6	7	y	0.33	1	2	1	2	n	0.18	2	9	2	9	y	0.29	2	5	2	5	n	0	0	24	0	24	n	0	0	10	0
known_NIR_36010	chr3	23807421	23887567	+	23807421;23811510	23811460;23887567	ES	ENST00000306627.8	known	0.14	26	161	26	167;155	y	0.06	11	161.5	11	168;155	y	0.04	8	192.5	8	192;193	y	0.06	6	98.5	6	79;118	y	0.07	9	120	9	121;119	y	0.06	10	147.5	10	133;162	y	0.02	4	160.5	4
known_NIR_36025	chr3	25719635	25729133	-	25719635;25720191	25720014;25729133	ES	ENST00000489271.5	known	0.26	139	400.5	139	418;383	y	0.26	115	322.5	115	345;300	y	0.24	105	338	105	393;283	y	0.3	166	384.5	166	396;373	y	0.2	97	381.5	97	430;333	y	0.17	105	499	105	518;480	y	0.15	66	387	66
known_NIR_36049	chr3	28241812	28253731	+	28241812	28316333	A3SS	ENST00000423894.5	known	0.48	15	16	15	16	y	0.3	17	39	17	39	y	0.26	24	70	24	70	y	0.36	21	37	21	37	y	0.3	19	44	19	44	y	0.16	11	56	11	56	y	0.17	8	40	8
known_NIR_36051	chr3	28241812	28316333	+	28263380	28316333	A5SS&ES	ENST00000334841.10	known	0.16	16	83	16	83	y	0.25	39	115	39	115	y	0.32	70	152	70	152	y	0.24	37	120	37	120	y	0.26	44	127	44	127	y	0.35	56	105	56	105	y	0.3	40	94	40
known_NIR_36052	chr3	28241812;28253765	28253731;28263291	+	28241812	28263291	cassetteExon	ENST00000477739.1	known	0.34	16	31	15;17	31	y	0.29	27	67	17;37	67	y	0.28	31	78	24;38	78	y	0.34	27	52	21;33	52	y	0.29	25	62	19;31	62	y	0.28	19.5	50	11;28	50	y	0.17	11	53	8;14
known_NIR_36058	chr3	28294526	28316333	+	28241812	28316333	A5SS	ENST00000423894.5	known	0.87	110	16	110	16	y	0.71	95	39	95	39	y	0.7	163	70	163	70	y	0.92	407	37	407	37	y	0.82	198	44	198	44	y	0.54	67	56	67	56	y	0.71	96	40	96
known_NIR_36059	chr3	28294526	28316333	+	28263380	28316333	A5SS	ENST00000477739.1	known	0.57	110	83	110	83	y	0.45	95	115	95	115	y	0.52	163	152	163	152	y	0.77	407	120	407	120	y	0.61	198	127	198	127	y	0.39	67	105	67	105	y	0.51	96	94	96
known_NIR_36061	chr3	28298350	28316333	+	28241812	28316333	A5SS	ENST00000423894.5	known	0.62	26	16	26	16	y	0.55	48	39	48	39	y	0.55	85	70	85	70	y	0.78	128	37	128	37	y	0.74	124	44	124	44	y	0.3	24	56	24	56	y	0.47	36	40	36
known_NIR_36062	chr3	28298350	28316333	+	28263380	28316333	A5SS	ENST00000477739.1	known	0.24	26	83	26	83	y	0.29	48	115	48	115	y	0.36	85	152	85	152	y	0.52	128	120	128	120	y	0.49	124	127	124	127	y	0.19	24	105	24	105	y	0.28	36	94	36
known_NIR_36083	chr3	3144710;3146563	3146430;3147450	+	3144710	3147450	cassetteExon	ENST00000651591.1	known	0.71	2.5	1	5;0	1	n	0.64	12.5	7	23;2	7	y	0.68	6.5	3	13;0	3	n	0.81	8.5	2	6;11	2	y	0.62	5	3	10;0	3	n	0.88	7.5	1	15;0	1	n	1	4	0	8;0
known_NIR_36085	chr3	3144710;3146623	3146430;3147450	+	3144710	3147450	cassetteExon	ENST00000651591.1	known	0.88	7	1	5;9	1	n	0.72	18	7	23;13	7	y	0.87	19.5	3	13;26	3	y	0.71	5	2	6;4	2	y	0.83	15	3	10;20	3	y	0.94	15.5	1	15;16	1	n	1	17.5	0	8;27
known_NIR_36186	chr3	38125881	38126510	-	38125881	38126162	A5SS	ENST00000411549.5	known	0.25	148	456	148	456	y	0.24	165	524	165	524	y	0.29	163	400	163	400	y	0.25	166	511	166	511	y	0.28	187	481	187	481	y	0.21	150	548	150	548	y	0.22	120	422	120
known_NIR_36187	chr3	38125881;38126341	38126162;38126510	-	38125881	38126510	cassetteExon	ENST00000301810.11	known	0.7	342	148	456;228	148	y	0.7	377	165	524;230	165	y	0.65	305	163	400;210	163	y	0.68	349.5	166	511;188	166	y	0.67	382	187	481;283	187	y	0.73	399.5	150	548;251	150	y	0.72	312.5	120	422;203
known_NIR_36195	chr3	38134009;38134552	38134509;38136592	-	38134009	38136592	cassetteExon	ENST00000301810.11	known	0.03	5.5	203	6;5	203	y	0.02	4.5	264	3;6	264	y	0.03	6	175	7;5	175	y	0.01	2.5	210	2;3	210	y	0.01	2	232	2;2	232	y	0	0.5	206	1;0	206	n	0	0	214	0;0
known_NIR_36232	chr3	39266518	39279954	-	39266518	39281043	A5SS	ENST00000541347.5	known	1	29	0	29	0	n	1	67	0	67	0	n	1	56	0	56	0	n	1	13	0	13	0	n	0.97	32	1	32	1	n	1	36	0	36	0	n	0.86	51	8	51
known_NIR_36330	chr3	44945292	44958588	-	44945292	44959131	A5SS	ENST00000339420.7	known	0.08	8	90	8	90	y	0.03	3	88	3	88	y	0.01	1	66	1	66	n	0.04	2	45	2	45	y	0.03	2	72	2	72	y	0.02	3	118	3	118	y	0	0	85	0
known_NIR_36362	chr3	47006449	47007241	+	47006449;47007155	47007066;47007241	ES	ENST00000450053.8	known	0.05	43	882	43	736;1028	y	0.03	33	1003	33	829;1177	y	0.03	20	658.5	20	552;765	y	0.05	47	929.5	47	781;1078	y	0.02	16	957.5	16	840;1075	y	0.03	33	1234	33	1055;1413	y	0.01	6	962.5	6
known_NIR_36363	chr3	47006449	47007241	+	47007155	47007241	5pMXE	ENST00000461036.1	known	0.04	43	1028	43	1028	y	0.03	33	1177	33	1177	y	0.03	20	765	20	765	y	0.04	47	1078	47	1078	y	0.01	16	1075	16	1075	y	0.02	33	1413	33	1413	y	0.01	6	1080	6
known_NIR_36466	chr3	48543646;48548659	48548532;48549864	-	48543646	48549864	cassetteExon	ENST00000232375.8	known	0.18	25.5	113	21;30	113	y	0.18	20	93	20;20	93	y	0.3	15.5	37	16;15	37	y	0.25	6.5	19	12;1	19	n	0.17	10.5	52	10;11	52	y	0.15	15.5	85	18;13	85	y	0.13	14.5	95	9;20
known_NIR_36473	chr3	48631140	48631253	-	48631140	48631224	A5SS	ENST00000395550.7	known	0.22	6	21	6	21	y	0.19	3	13	3	13	y	0.04	1	23	1	23	n	0.3	7	16	7	16	y	0.19	3	13	3	13	y	0.25	3	9	3	9	y	0.38	6	10	6
known_NIR_36617	chr3	49115938	49116047	-	49115944	49116047	A3SS	ENST00000398896.5	known	0.36	10	18	10	18	y	0.19	6	25	6	25	y	0.36	5	9	5	9	y	0.17	4	19	4	19	y	0.14	1	6	1	6	n	0.37	11	19	11	19	y	0.35	13	24	13
known_NIR_36718	chr3	50047326	50048245	+	49975392	50048245	A5SS	ENST00000422955.5	known	0.45	21	26	21	26	y	0.33	35	71	35	71	y	0.44	37	47	37	47	y	0.43	24	32	24	32	y	0.28	15	39	15	39	y	0.27	22	60	22	60	y	0.17	6	30	6
known_NIR_36725	chr3	50100051	50103083	+	50100051	50100532	A3SS	ENST00000464087.6	known	0.68	55	26	55	26	y	0.67	58	28	58	28	y	0.66	52	27	52	27	y	0.83	38	8	38	8	y	0.74	32	11	32	11	y	0.64	49	27	49	27	y	0.54	47	40	47
known_NIR_36726	chr3	50100051	50103083	+	50100051;50100605	50100532;50103083	ES	ENST00000404526.6	known	0.64	55	30.5	55	26;35	y	0.61	58	37	58	28;46	y	0.7	52	22.5	52	27;18	y	0.8	38	9.5	38	8;11	y	0.67	32	16	32	11;21	y	0.63	49	29	49	27;31	y	0.48	47	51	47
known_NIR_36772	chr3	50349490	50349665	-	50349494	50349665	A3SS	ENST00000232501.8	known	0.2	19	78	19	78	y	0.15	16	94	16	94	y	0.22	22	78	22	78	y	0.25	34	101	34	101	y	0.22	22	80	22	80	y	0.13	12	79	12	79	y	0.16	15	81	15
known_NIR_36783	chr3	50364976	50365075	-	50364970	50365075	A3SS	ENST00000424201.7	known	0.58	7	5	7	5	y	0.78	7	2	7	2	n	0.8	4	1	4	1	n	0.86	6	1	6	1	n	0	0	4	0	4	n	0.25	2	6	2	6	n	0.15	2	11	2
known_NIR_36792	chr3	50569545	50570931	+	50569574	50570931	A5SS	ENST00000448997.5	known	-	-	-	-	-	-	0	0	4	0	4	n	0	0	1	0	1	n	0	0	10	0	10	n	0	0	7	0	7	n	1	3	0	3	0	n	0.33	2	4	2
known_NIR_36853	chr3	52206751	52211283	+	52206751;52208247	52208083;52211283	ES	ENST00000469224.5	known	0.06	7	118.5	7	137;100	y	0.03	4	154	4	193;115	y	0.14	16	100.5	16	103;98	y	0.09	10	101	10	94;108	y	0.03	4	142	4	133;151	y	0.01	1	171.5	1	186;157	n	0.01	2	164.5	2
known_NIR_37024	chr3	58412963;58420568	58420539;58424752	+	58412963;58423494	58423461;58424752	MXE	ENST00000479241.5	known	0.55	8	6.5	6;10	2;11	y	0.4	3	4.5	2;4	0;9	n	0.18	1.5	7	3;0	2;12	n	0.29	4	10	3;5	4;16	y	1	9	0	12;6	0;0	n	0.75	6	2	4;8	0;4	n	1	14	0	7;21
known_NIR_37026	chr3	58412963;58423494	58423461;58424752	+	58412963;58420568	58420536;58424752	MXE	ENST00000383716.7	known	0.24	6.5	20.5	2;11	31;10	y	0.27	4.5	12	0;9	20;4	n	0.47	7	8	2;12	16;0	n	0.44	10	12.5	4;16	20;5	y	0	0	7.5	0;0	9;6	n	0.18	2	9	0;4	10;8	n	0	0	28.5	0;0
known_NIR_37028	chr3	58423494	58424752	+	58410159	58424752	A5SS	ENST00000302779.9	known	1	11	0	11	0	n	0.69	9	4	9	4	y	0.67	12	6	12	6	y	0.89	16	2	16	2	y	0	0	3	0	3	n	0.44	4	5	4	5	n	0	0	2	0
known_NIR_37039	chr3	63838499	63863772	-	63838499	63839656	A5SS&ES	ENST00000498422.5	known	0.01	2	255	2	255	y	0.01	2	207	2	207	y	0.04	10	223	10	223	y	0.02	5	228	5	228	y	0.03	9	249	9	249	y	0.02	4	183	4	183	y	0	0	235	0
known_NIR_37051	chr3	64022523	64022739	-	64022523	64022643	A5SS	ENST00000492933.5	known	0.3	3	7	3	7	y	0.26	5	14	5	14	y	0.29	4	10	4	10	y	0.25	2	6	2	6	n	0	0	13	0	13	n	0.09	1	10	1	10	n	0	0	15	0
known_NIR_37070	chr3	69063503;69071617	69071535;69077798	-	69063503	69077798	cassetteExon	ENST00000461934.5	known	0.56	2.5	2	3;2	2	n	0.5	2	2	2;2	2	n	-	-	-	-	-	-	0	0	2	0;0	2	n	0.27	1.5	4	3;0	4	n	1	6	0	6;6	0	n	1	2	0	4;0
known_NIR_37124	chr3	72100010	72100788	-	72100010	72100169	5pMXE	ENST00000468646.6	known	0.31	45	98	45	98	y	0.3	54	126	54	126	y	0.3	14	32	14	32	y	0.34	13	25	13	25	y	0.21	21	81	21	81	y	0.54	52	44	52	44	y	0.43	45	60	45
known_NIR_37164	chr3	94063138	94064437	+	94063138	94063812	3pMXE	ENST00000477077.1	known	0.58	7	5	7	5	y	0.73	8	3	8	3	y	0.4	4	6	4	6	y	0.2	1	4	1	4	n	0.5	5	5	5	5	y	0.68	13	6	13	6	y	0.8	4	1	4
known_NIR_37166	chr3	94063138;94064124	94063812;94064437	+	94063138	94064437	cassetteExon	ENST00000483378.1	known	0.36	4	7	5;3	7	y	0.16	1.5	8	3;0	8	n	0.43	3	4	6;0	4	n	0.67	2	1	4;0	1	n	0.33	2.5	5	5;0	5	n	0.19	3	13	6;0	13	n	0.11	0.5	4	1;0
known_NIR_37172	chr3	9434485;9434630	9434590;9434824	+	9434485	9434824	cassetteExon	ENST00000431285.5	known	0.22	2	7	2;2	7	y	0	0	14	0;0	14	n	0.25	1	3	0;2	3	n	0.33	3	6	5;1	6	n	0.38	2.5	4	5;0	4	n	0	0	4	0;0	4	n	0	0	5	0;0
known_NIR_37201	chr3	9742171	9742944	+	9742153	9742944	A5SS	ENST00000433861.6	known	0.44	16	20	16	20	y	0.62	25	15	25	15	y	0.43	9	12	9	12	y	0.61	22	14	22	14	y	0.47	7	8	7	8	y	0.4	16	24	16	24	y	0.4	16	24	16
known_NIR_37226	chr3	9791485	9792216	-	9791493	9792216	A3SS	ENST00000301964.7	known	0	0	124	0	124	n	0	0	122	0	122	n	0	0	172	0	172	n	0	0	160	0	160	n	0	0	147	0	147	n	0.01	2	174	2	174	y	0.03	5	178	5
known_NIR_37234	chr3	9797777;9800067	9799879;9800185	+	9797777	9800185	cassetteExon	ENST00000498623.6	known	0.03	40	1474	55;25	1474	y	0.02	31.5	1593	44;19	1593	y	0.02	21.5	1382	24;19	1382	y	0.02	30	1435	31;29	1435	y	0.02	30.5	1730	26;35	1730	y	0.01	17.5	1938	15;20	1938	y	0.01	18	2016	19;17
known_NIR_37251	chr3	9813345	9817645	+	9813345	9816074	3pMXE	ENST00000414814.5	known	0.3	21	48	21	48	y	0.41	27	39	27	39	y	0.4	24	36	24	36	y	0.42	23	32	23	32	y	0.45	29	36	29	36	y	0.51	32	31	32	31	y	0.57	26	20	26
known_NIR_37252	chr3	9813345	9817645	+	9816202	9817645	5pMXE	ENST00000443148.5	known	0.41	21	30	21	30	y	0.6	27	18	27	18	y	0.39	24	38	24	38	y	0.42	23	32	23	32	y	0.55	29	24	29	24	y	0.58	32	23	32	23	y	0.79	26	7	26
known_NIR_37259	chr3	9813345;9816202	9816074;9817645	+	9813345	9817645	cassetteExon	ENST00000397256.5	known	0.65	39	21	48;30	21	y	0.51	28.5	27	39;18	27	y	0.61	37	24	36;38	24	y	0.58	32	23	32;32	23	y	0.51	30	29	36;24	29	y	0.46	27	32	31;23	32	y	0.34	13.5	26	20;7
known_NIR_37383	chr4	101061161	101080532	-	101061161	101063232	A5SS&ES	ENST00000512215.5	known	0.26	10	29	10	29	y	0.05	2	37	2	37	y	0.21	4	15	4	15	y	0.33	1	2	1	2	n	0.1	1	9	1	9	n	0	0	24	0	24	n	0	0	35	0
known_NIR_37384	chr4	101061161	101080532	-	101061161;101063357	101063232;101080532	ES	ENST00000394854.8	known	0.27	10	26.5	10	29;24	y	0.06	2	31	2	37;25	y	0.26	4	11.5	4	15;8	y	0.5	1	1	1	2;0	n	0.06	1	15	1	9;21	n	0	0	25.5	0	24;27	n	0	0	22.5	0
known_NIR_37499	chr4	108070770	108071658	-	108070770	108078220	A5SS	ENST00000379951.6	known	0.17	13	62	13	62	y	0.14	11	70	11	70	y	0.11	7	57	7	57	y	0.11	10	80	10	80	y	0.07	4	51	4	51	y	0.04	3	81	3	81	y	0.02	3	126	3
known_NIR_37547	chr4	112638673	112644668	+	112637239	112644668	A5SS	ENST00000512589.5	known	0.08	2	23	2	23	y	0.05	2	39	2	39	y	0.13	4	26	4	26	y	0.11	2	16	2	16	y	0.14	3	18	3	18	y	0.08	1	12	1	12	n	0.06	3	45	3
known_NIR_37571	chr4	119462979	119493333	+	119488717	119493333	5pMXE	ENST00000498873.5	known	0.76	56	18	56	18	y	0.72	36	14	36	14	y	0.89	48	6	48	6	y	0.87	40	6	40	6	y	0.73	49	18	49	18	y	0.57	25	19	25	19	y	0.55	55	45	55
known_NIR_37572	chr4	119462979;119488717	119488645;119493333	+	119462979	119493333	cassetteExon	ENST00000510011.5	known	0.22	15.5	56	13;18	56	y	0.24	11.5	36	9;14	36	y	0.16	9	48	12;6	48	y	0.13	6	40	6;6	40	y	0.22	14	49	10;18	49	y	0.32	11.5	25	4;19	25	y	0.39	35	55	25;45
known_NIR_37581	chr4	120695275	120710309	-	120685025	120710309	A3SS	ENST00000513741.1	known	1	1	0	1	0	n	1	3	0	3	0	n	1	5	0	5	0	n	1	1	0	1	0	n	-	-	-	-	-	-	0.77	10	3	10	3	y	0.5	4	4	4
known_NIR_37674	chr4	1327703	1328634	+	1327703	1332757	A3SS	ENST00000505177.6	known	0.07	9	117	9	117	y	0.09	13	129	13	129	y	0.05	4	82	4	82	y	0.13	10	69	10	69	y	0.09	11	105	11	105	y	0.03	4	148	4	148	y	0.04	8	175	8
known_NIR_37677	chr4	1330003	1332757	+	1327703	1332757	A5SS	ENST00000505177.6	known	0.1	13	117	13	117	y	0.1	14	129	14	129	y	0.07	6	82	6	82	y	0.16	13	69	13	69	y	0.15	18	105	18	105	y	0.01	1	148	1	148	n	0.05	10	175	10
known_NIR_37723	chr4	141637224	141656186	+	141636748	141656186	A5SS	ENST00000320650.9	known	1	3	0	3	0	n	0.17	2	10	2	10	y	0.43	3	4	3	4	n	0.86	6	1	6	1	n	0.6	3	2	3	2	n	-	-	-	-	-	-	0.22	2	7	2
known_NIR_37728	chr4	141720566;141721177	141721059;141721924	+	141720566	141721924	cassetteExon	ENST00000320650.9	known	0.12	9	68	8;10	68	y	0.03	1.5	56	3;0	56	n	0.09	4.5	44	5;4	44	y	0.1	3.5	33	5;2	33	y	0.08	5.5	67	1;10	67	n	0.11	3.5	28	7;0	28	n	0.09	4.5	46	2;7
known_NIR_37730	chr4	143195845	143203408	+	143195845;143197924	143197823;143203408	ES	ENST00000510377.5	known	0.38	5	8	5	6;10	y	0	0	4	0	2;6	n	0.5	7	7	7	9;5	y	1	2	0	2	0;0	n	1	6	0	6	0;0	n	0	0	4	0	6;2	n	0	0	11	0
known_NIR_37791	chr4	151722215	151758772	-	151719538	151758772	A3SS	ENST00000263985.11	known	0.12	2	14	2	14	y	0.07	1	14	1	14	n	0.05	1	21	1	21	n	0.08	2	23	2	23	y	0.14	2	12	2	12	y	0.2	2	8	2	8	y	0.28	5	13	5
known_NIR_37855	chr4	15681968	15686236	+	15684959	15686236	A5SS&ES	ENST00000502502.5	known	0.63	37	22	37	22	y	0.59	44	31	44	31	y	0.46	16	19	16	19	y	0.59	26	18	26	18	y	0.69	41	18	41	18	y	0.53	39	35	39	35	y	0.43	38	51	38
known_NIR_37856	chr4	15681968;15684959	15684850;15686236	+	15681968	15686236	cassetteExon	ENST00000512855.5	known	0.26	13	37	4;22	37	y	0.26	15.5	44	0;31	44	n	0.37	9.5	16	0;19	16	n	0.26	9	26	0;18	26	n	0.18	9	41	0;18	41	n	0.32	18	39	1;35	39	n	0.41	26.5	38	2;51
known_NIR_37859	chr4	15684959	15686236	+	15681784	15686236	A5SS	ENST00000510920.5	known	0.17	22	111	22	111	y	0.25	31	95	31	95	y	0.14	19	120	19	120	y	0.1	18	157	18	157	y	0.15	18	105	18	105	y	0.19	35	154	35	154	y	0.27	51	141	51
known_NIR_37860	chr4	15684959	15686236	+	15682021	15686236	A5SS	ENST00000510032.5	known	0.59	22	15	22	15	y	0.41	31	44	31	44	y	0.49	19	20	19	20	y	0.6	18	12	18	12	y	0.42	18	25	18	25	y	0.74	35	12	35	12	y	0.67	51	25	51
known_NIR_37961	chr4	17585136	17588819	+	17585136	17585951	3pMXE	ENST00000508014.5	known	0.98	194	3	194	3	y	0.99	168	2	168	2	y	0.99	294	2	294	2	y	0.99	174	2	174	2	y	0.98	163	4	163	4	y	0.99	237	2	237	2	y	1	187	0	187
known_NIR_38045	chr4	185332713	185339379	+	185332759	185339379	A5SS	ENST00000618785.4	known	0	0	24	0	24	n	0.15	2	11	2	11	y	0.07	1	13	1	13	n	0.1	2	18	2	18	y	0	0	15	0	15	n	0.33	2	4	2	4	n	0.29	9	22	9
known_NIR_38078	chr4	20704814;20707870	20707803;20712788	+	20704814	20712788	cassetteExon	ENST00000513861.5	known	1	11.5	0	23;0	0	n	1	3	0	6;0	0	n	1	10.5	0	13;8	0	n	1	7	0	8;6	0	n	1	8.5	0	12;5	0	n	0.71	2.5	1	5;0	1	n	0.64	3.5	2	6;1
known_NIR_38128	chr4	26430053	26430692	+	26430053	26430419	3pMXE	ENST00000681799.1	known	0	0	82	0	82	n	0	0	73	0	73	n	0	0	79	0	79	n	0	0	74	0	74	n	0.03	6	169	6	169	y	0.07	9	120	9	120	y	0.01	1	138	1
known_NIR_38211	chr4	2937844	2937975	+	2937844	2946873	A3SS	ENST00000671407.1	known	1	18	0	18	0	n	0.88	15	2	15	2	y	0.9	26	3	26	3	y	0.98	40	1	40	1	n	0.9	18	2	18	2	y	1	10	0	10	0	n	1	15	0	15
known_NIR_38330	chr4	41949385	41953760	+	41949385	41954070	A3SS	ENST00000508448.5	known	0.05	6	104	6	104	y	0.04	8	181	8	181	y	0.04	4	105	4	105	y	0.09	7	74	7	74	y	0.05	9	157	9	157	y	0.03	5	169	5	169	y	0.02	6	254	6
known_NIR_38361	chr4	48383784;48394653	48394576;48420125	+	48383784	48420125	cassetteExon	ENST00000264313.11	known	0.51	42.5	41	48;37	41	y	0.23	23	79	23;23	79	y	0.31	23	52	16;30	52	y	0.29	17	42	13;21	42	y	0.27	16	44	17;15	44	y	0.27	18.5	50	21;16	50	y	0.13	10.5	70	10;11
known_NIR_38419	chr4	521941	521989	+	521941	523459	A3SS	ENST00000453061.7	known	0.16	4	21	4	21	y	0.28	7	18	7	18	y	0.41	7	10	7	10	y	0.16	3	16	3	16	y	0.27	4	11	4	11	y	0	0	21	0	21	n	0.12	2	15	2
known_NIR_38476	chr4	56656012	56656340	-	56656012	56656443	A5SS	ENST00000553379.6	known	0.55	12	10	12	10	y	0.85	17	3	17	3	y	0.61	20	13	20	13	y	0.54	7	6	7	6	y	0.71	10	4	10	4	y	1	14	0	14	0	n	0.83	5	1	5
known_NIR_38503	chr4	673401	674212	-	673401	673912	5pMXE	ENST00000515202.5	known	0.05	89	1691	89	1691	y	0.06	129	1873	129	1873	y	0.06	152	2238	152	2238	y	0.06	170	2638	170	2638	y	0.06	177	2733	177	2733	y	0.08	185	2011	185	2011	y	0.1	199	1759	199
known_NIR_38509	chr4	67701484	67728540	+	67701484	67720422	3pMXE	ENST00000660649.1	known	0.2	2	8	2	8	y	0.43	9	12	9	12	y	0.44	8	10	8	10	y	0.55	6	5	6	5	y	0.69	18	8	18	8	y	0	0	10	0	10	n	0.12	3	23	3
known_NIR_38510	chr4	678029	678658	+	676209	678658	A5SS	ENST00000503300.5	known	0.04	1	24	1	24	n	0.28	13	33	13	33	y	0.13	4	27	4	27	y	0.26	16	45	16	45	y	0.21	10	38	10	38	y	0.5	12	12	12	12	y	0.45	5	6	5
known_NIR_38551	chr4	75490701	75491583	-	75490701	75491611	A5SS	ENST00000324439.10	known	0	0	46	0	46	n	0	0	88	0	88	n	0	0	81	0	81	n	0	0	44	0	44	n	0.01	1	70	1	70	n	0.04	2	55	2	55	y	0.03	3	94	3
known_NIR_38634	chr4	82354154;82355001	82354895;82355304	-	82354154	82355304	cassetteExon	ENST00000313899.12	known	0.02	52.5	2454	20;85	2454	y	0.02	59	2567	29;89	2567	y	0.01	45	3255	9;81	3255	y	0.01	32.5	3233	9;56	3233	y	0.01	46.5	3377	14;79	3377	y	0.03	92.5	2842	55;130	2842	y	0.03	73	2213	52;94
known_NIR_38640	chr4	82358820	82373446	-	82358820;82359639	82359471;82373446	ES	ENST00000352301.8	known	0.01	11	744	11	1414;74	y	0.01	10	754.5	10	1426;83	y	0.01	9	774	9	1475;73	y	0.01	7	745	7	1404;86	y	0	2	760	2	1427;93	y	0.02	16	769.5	16	1446;93	y	0.02	11	664.5	11
known_NIR_38645	chr4	82424883;82425667	82425563;82426037	-	82424883	82426037	cassetteExon	ENST00000621267.4	known	0.07	162.5	2182	125;200	2182	y	0.1	203	1873	130;276	1873	y	0.1	296	2604	230;362	2604	y	0.07	226.5	2936	132;321	2936	y	0.08	240.5	2749	175;306	2749	y	0.09	175	1741	123;227	1741	y	0.13	222.5	1430	169;276
known_NIR_38654	chr4	82829058	82842140	-	82829058	82830937	5pMXE	ENST00000514362.5	known	0.8	59	15	59	15	y	0.79	55	15	55	15	y	0.76	53	17	53	17	y	0.83	38	8	38	8	y	0.87	33	5	33	5	y	0.91	60	6	60	6	y	0.91	50	5	50
known_NIR_38816	chr4	948615	950424	+	948615	950421	A3SS	ENST00000513952.5	known	0.08	7	81	7	81	y	0.04	3	82	3	82	y	0.06	4	60	4	60	y	0.04	5	119	5	119	y	0.03	2	56	2	56	y	0.01	1	123	1	123	n	0	0	66	0
known_NIR_38880	chr5	10254205	10255955	+	10254205	10254674	3pMXE	ENST00000508451.1	known	0.02	4	163	4	163	y	0.01	2	182	2	182	y	0.02	3	139	3	139	y	0.03	4	114	4	114	y	0	0	92	0	92	n	0	0	124	0	124	n	0.01	2	202	2
known_NIR_38957	chr5	115241606	115253133	-	115241606	115253137	A5SS	ENST00000419445.6	known	0.3	6	14	6	14	y	0.26	5	14	5	14	y	0.12	2	15	2	15	y	0.6	9	6	9	6	y	0.25	2	6	2	6	n	0.11	2	16	2	16	y	0.15	3	17	3
known_NIR_38983	chr5	115840612	115841390	-	115840934	115841390	A3SS	ENST00000514775.1	known	0.1	1	9	1	9	n	0.4	4	6	4	6	y	0.27	3	8	3	8	y	0.11	1	8	1	8	n	0.5	8	8	8	8	y	0	0	11	0	11	n	0	0	24	0
known_NIR_38984	chr5	115840612;115840934	115840818;115841390	-	115840612	115841390	cassetteExon	ENST00000379594.7	known	0.89	8	1	7;9	1	n	0.69	9	4	12;6	4	y	0.6	4.5	3	1;8	3	n	0.87	6.5	1	5;8	1	n	0.48	7.5	8	7;8	8	y	1	9	0	7;11	0	n	1	13	0	2;24
known_NIR_39017	chr5	119529980	119536423	+	119529980	119531266	A3SS	ENST00000683390.1	known	0.27	51	140	51	140	y	0.23	78	255	78	255	y	0.25	76	225	76	225	y	0.29	67	163	67	163	y	0.2	65	259	65	259	y	0.17	46	228	46	228	y	0.21	52	201	52
known_NIR_39038	chr5	127052669;127056506	127056397;127058882	-	127052669	127058882	cassetteExon	ENST00000535381.6	known	0.19	2.5	11	2;3	11	y	0.29	2	5	2;2	5	n	0.28	6.5	17	4;9	17	y	0.2	7	28	6;8	28	y	0	0	13	0;0	13	n	0.38	9	15	9;9	15	y	0.64	7	4	7;7
known_NIR_39044	chr5	128061244	128081973	-	128061244	128082970	A5SS	ENST00000514409.6	known	0	0	3	0	3	n	0.17	1	5	1	5	n	0	0	11	0	11	n	0.4	6	9	6	9	y	0.15	2	11	2	11	y	1	2	0	2	0	n	0.75	3	1	3
known_NIR_39049	chr5	131159611	131162029	-	131159611	131160656	A5SS&ES	ENST00000511475.6	known	0.25	10	30	10	30	y	0.34	15	29	15	29	y	0.13	8	55	8	55	y	0.35	17	32	17	32	y	0.38	11	18	11	18	y	0.1	2	19	2	19	y	0.21	7	26	7
known_NIR_39050	chr5	131159611	131162029	-	131159611	131162064	A5SS	ENST00000508488.2	known	0.42	10	14	10	14	y	0.75	15	5	15	5	y	0.44	8	10	8	10	y	0.81	17	4	17	4	y	0.35	11	20	11	20	y	0.18	2	9	2	9	y	0.41	7	10	7
known_NIR_39053	chr5	131159611	131162572	-	131162477	131162572	A3SS	ENST00000675491.1	known	0.97	1424	42	1424	42	y	0.99	1688	25	1688	25	y	0.97	2134	56	2134	56	y	0.98	2375	47	2375	47	y	0.98	2026	35	2026	35	y	0.99	2044	16	2044	16	y	0.99	1964	24	1964
known_NIR_39090	chr5	132471054	132475667	+	132449689	132475667	A5SS	ENST00000378953.8	known	0.18	40	181	40	181	y	0.12	19	134	19	134	y	0.14	49	304	49	304	y	0.19	57	239	57	239	y	0.08	24	270	24	270	y	0.08	17	191	17	191	y	0.06	19	285	19
known_NIR_39116	chr5	132484075;132486348	132486251;132486557	-	132484075;132484497	132484362;132486557	MXE	ENST00000613424.5	known	0.02	12	518	21;3	1012;24	y	0	0	561.5	0;0	1117;6	n	0.01	2.5	407	5;0	805;9	n	0.01	3.5	315	7;0	622;8	n	0.01	3.5	605.5	7;0	1205;6	n	0	2	771	4;0	1538;4	n	0	1	948	2;0
known_NIR_39117	chr5	132484075;132486348	132486251;132486557	-	132484075;132485716	132484362;132486557	MXE	ENST00000680903.1	known	0.02	12	540.5	21;3	1012;69	y	0	0	561	0;0	1117;5	n	0.01	2.5	410	5;0	805;15	n	0.01	3.5	318	7;0	622;14	n	0.01	3.5	613	7;0	1205;21	n	0	2	774.5	4;0	1538;11	n	0	1	952	2;0
known_NIR_39123	chr5	132484497	132486251	-	132484497;132485716	132485667;132486251	ES	ENST00000245414.9	known	0.01	9	943	9	1122;764	y	0.01	10	1225.5	10	1487;964	y	0.01	10	781	10	918;644	y	0.02	10	519	10	616;422	y	0.01	13	1090.5	13	1280;901	y	0.01	12	1551.5	12	1844;1259	y	0	7	2001	7
known_NIR_39124	chr5	132484497	132486251	-	132485716	132486251	3pMXE	ENST00000681458.1	known	0.01	9	764	9	764	y	0.01	10	964	10	964	y	0.02	10	644	10	644	y	0.02	10	422	10	422	y	0.01	13	901	13	901	y	0.01	12	1259	12	1259	y	0	7	1604	7
known_NIR_39130	chr5	132484497	132486557	-	132484497;132485716	132485667;132486557	ES	ENST00000680903.1	known	0.04	24	595.5	24	1122;69	y	0.01	6	746	6	1487;5	y	0.02	9	466.5	9	918;15	y	0.02	8	315	8	616;14	y	0.01	6	650.5	6	1280;21	y	0	4	927.5	4	1844;11	y	0	2	1204	2
known_NIR_39136	chr5	132484497;132486348	132486251;132486557	-	132484497;132485716	132485667;132486557	MXE	ENST00000680903.1	known	0.01	6	595.5	9;3	1122;69	y	0.01	5	746	10;0	1487;5	n	0.01	5	466.5	10;0	918;15	n	0.02	5	315	10;0	616;14	n	0.01	6.5	650.5	13;0	1280;21	n	0.01	6	927.5	12;0	1844;11	n	0	3.5	1204	7;0
known_NIR_39138	chr5	132484497;132486373	132486251;132486522	-	132484497;132485716	132485667;132486522	MXE	ENST00000681715.1	known	0.01	6	570	9;3	1122;18	y	0.01	5	746	10;0	1487;5	n	0.01	5	459	10;0	918;0	n	0.02	6	310	10;2	616;4	y	0.01	7.5	640	13;2	1280;0	n	0.01	6	922	12;0	1844;0	n	0	3.5	1201	7;0
known_NIR_39189	chr5	132866687	132866869	+	132866691	132866869	A5SS	ENST00000378667.1	known	0.89	140	17	140	17	y	0.81	175	40	175	40	y	0.86	223	35	223	35	y	0.91	297	31	297	31	y	0.91	185	18	185	18	y	0.96	235	10	235	10	y	0.93	194	15	194
known_NIR_39215	chr5	134143640	134146224	+	134143640	134144797	A3SS&ES	ENST00000378560.8	known	0.98	171	3	171	3	y	0.96	207	8	207	8	y	0.98	236	4	236	4	y	0.98	427	7	427	7	y	0.96	210	8	210	8	y	1	287	1	287	1	n	1	295	0	295
known_NIR_39309	chr5	138157267	138157642	-	138157267	138160069	A5SS	ENST00000441656.5	known	0.01	3	197	3	197	y	0.04	14	369	14	369	y	0.02	5	216	5	216	y	0.04	12	277	12	277	y	0.05	17	345	17	345	y	0.04	15	337	15	337	y	0.06	18	287	18
known_NIR_39393	chr5	140175285	140243305	+	140175285;140194652	140194446;140243305	ES	ENST00000509589.5	known	0.01	8	613.5	8	589;638	y	0	2	467.5	2	400;535	y	0	0	243	0	193;293	n	0	0	182.5	0	160;205	n	0.01	3	346.5	3	261;432	y	0.02	11	547.5	11	445;650	y	0.01	3	445.5	3
known_NIR_39417	chr5	140539083	140542172	+	140539083	140539359	3pMXE	ENST00000297183.10	known	0.19	113	472	113	472	y	0.22	161	582	161	582	y	0.27	161	437	161	437	y	0.27	168	452	168	452	y	0.29	216	534	216	534	y	0.3	227	533	227	533	y	0.28	188	494	188
known_NIR_39490	chr5	141625365;141626071	141626013;141626194	-	141625365;141625764	141625685;141626194	MXE	ENST00000459727.5	known	0.46	142	167	4;280	322;12	y	0.42	108	149.5	3;213	295;4	y	0.37	104.5	178	8;201	345;11	y	0.39	124.5	196	4;245	380;12	y	0.44	118.5	150.5	5;232	290;11	y	0.36	105	184	5;205	366;2	y	0.38	90	144	2;178
known_NIR_39500	chr5	141638860	141639464	+	141638860;141639021	141638955;141639464	ES	ENST00000444782.5	known	0.48	34	37	34	39;35	y	0.52	52	48.5	52	38;59	y	0.55	71	59	71	56;62	y	0.53	54	48	54	44;52	y	0.53	33	29.5	33	21;38	y	0.59	44	30.5	44	34;27	y	0.61	44	28	44
known_NIR_39640	chr5	151033799	151035002	-	151030747	151035002	A3SS	ENST00000610874.4	known	0.98	1496	23	1496	23	y	0.99	1036	6	1036	6	y	0.97	771	24	771	24	y	0.98	945	15	945	15	y	0.99	1173	6	1173	6	y	0.99	1242	10	1242	10	y	0.99	1305	7	1305
known_NIR_39712	chr5	157269583	157285339	+	157266195	157285339	A5SS	ENST00000616178.4	known	0.2	1	4	1	4	n	0	0	5	0	5	n	0.09	1	10	1	10	n	0	0	2	0	2	n	0	0	6	0	6	n	0.33	2	4	2	4	n	0.33	1	2	1
known_NIR_39743	chr5	160259771;160276412	160276269;160280525	-	160259771	160280525	cassetteExon	ENST00000257536.13	known	0.04	2	43	2;2	43	y	0.12	3	22	5;1	22	n	0	0	3	0;0	3	n	0.19	2.5	11	4;1	11	n	0.09	1	10	1;1	10	n	0.17	8.5	43	8;9	43	y	0.15	7	40	7;7
known_NIR_39794	chr5	171914405;171997051	171996890;172006458	-	171914405	172006458	cassetteExon	ENST00000296933.10	known	0.33	2	4	3;1	4	n	0.2	1	4	1;1	4	n	0.38	3	5	2;4	5	y	1	1	0	2;0	0	n	1	1	0	2;0	0	n	-	-	-	-	-	-	0	0	4	0;0
known_NIR_39833	chr5	173949597	173949880	+	173949597	173949960	A3SS	ENST00000265085.10	known	0.47	9	10	9	10	y	0.57	4	3	4	3	n	-	-	-	-	-	-	0.5	3	3	3	3	n	0.44	4	5	4	5	n	0.27	3	8	3	8	y	0.14	2	12	2
known_NIR_39865	chr5	176386019	176386840	-	176385327	176386840	A3SS	ENST00000619979.4	known	0.14	8	50	8	50	y	0.09	8	82	8	82	y	0.11	8	64	8	64	y	0.18	14	64	14	64	y	0.07	6	76	6	76	y	0	0	80	0	80	n	0.03	2	57	2
known_NIR_39914	chr5	177303320	177307781	-	177303320	177303411	5pMXE	ENST00000504395.1	known	0.81	117	28	117	28	y	0.85	117	21	117	21	y	0.72	60	23	60	23	y	0.78	102	28	102	28	y	0.87	163	24	163	24	y	0.93	127	9	127	9	y	0.82	130	28	130
known_NIR_39918	chr5	177304850	177305915	+	177304850	177305871	A3SS	ENST00000303204.9	known	0.01	14	2740	14	2740	y	0.01	11	1941	11	1941	y	0.01	10	1975	10	1975	y	0	1	1747	1	1747	n	0.01	16	2366	16	2366	y	0	6	2731	6	2731	y	0	2	2291	2
known_NIR_39923	chr5	177307703	177307781	-	177303320	177307781	A3SS	ENST00000503473.5	known	0.31	53	117	53	117	y	0.32	55	117	55	117	y	0.45	50	60	50	60	y	0.46	88	102	88	102	y	0.3	70	163	70	163	y	0.23	39	127	39	127	y	0.29	54	130	54
known_NIR_40070	chr5	178622459	178623256	-	178619896	178623256	A3SS	ENST00000520878.5	known	0.52	17	16	17	16	y	0.54	22	19	22	19	y	0.53	10	9	10	9	y	0.54	7	6	7	6	y	0.06	2	30	2	30	y	0.05	2	41	2	41	y	0.29	10	24	10
known_NIR_40180	chr5	180793097	180808502	-	180793097	180803602	5pMXE	ENST00000427865.2	known	0.27	15	40	15	40	y	0.01	1	67	1	67	n	0.1	4	37	4	37	y	0.17	8	38	8	38	y	0.17	8	38	8	38	y	0	0	84	0	84	n	0.01	1	110	1
known_NIR_40182	chr5	180793097	180808502	-	180793097	180808648	A5SS	ENST00000333055.8	known	0.34	15	29	15	29	y	0.02	1	47	1	47	n	0.19	4	17	4	17	y	0.18	8	36	8	36	y	0.29	8	20	8	20	y	0	0	36	0	36	n	0.02	1	51	1
known_NIR_40389	chr5	40681860;40685483	40685371;40691779	+	40681860	40691779	cassetteExon	ENST00000302472.4	known	0.31	17	37	6;28	37	y	0.11	3.5	28	0;7	28	n	0.2	7.5	30	0;15	30	n	0.25	4	12	0;8	12	n	0.19	3	13	4;2	13	y	0.11	4.5	35	0;9	35	n	0.02	0.5	24	0;1
known_NIR_40390	chr5	40681860;40685483	40685392;40691779	+	40681860	40691779	cassetteExon	ENST00000302472.4	known	0.35	19.5	37	11;28	37	y	0.26	10	28	13;7	28	y	0.32	14	30	13;15	30	y	0.33	6	12	4;8	12	y	0.07	1	13	0;2	13	n	0.18	7.5	35	6;9	35	y	0.04	1	24	1;1
known_NIR_40438	chr5	50759732	50761821	+	50759732	50760292	3pMXE	ENST00000503046.5	known	0.08	12	140	12	140	y	0.08	13	157	13	157	y	0.12	9	64	9	64	y	0.07	3	43	3	43	y	0.08	3	36	3	36	y	0.05	7	128	7	128	y	0.02	4	180	4
known_NIR_40439	chr5	50759732	50761821	+	50759732;50760362	50760292;50761821	ES	ENST00000505697.6	known	0.07	12	153.5	12	140;167	y	0.08	13	157.5	13	157;158	y	0.11	9	74.5	9	64;85	y	0.04	3	64	3	43;85	y	0.05	3	52.5	3	36;69	y	0.04	7	155.5	7	128;183	y	0.02	4	187.5	4
known_NIR_40472	chr5	57247215	57249454	+	57247215	57249409	A3SS	ENST00000424459.7	known	0.07	30	428	30	428	y	0.04	17	409	17	409	y	0.07	28	361	28	361	y	0.1	35	318	35	318	y	0.04	17	387	17	387	y	0.02	11	522	11	522	y	0.01	7	516	7
known_NIR_40619	chr5	72226199	72228266	-	72226199	72227050	A5SS	ENST00000515226.5	known	0.89	33	4	33	4	y	0.96	47	2	47	2	y	1	39	0	39	0	n	0.9	19	2	19	2	y	0.93	25	2	25	2	y	1	34	0	34	0	n	1	44	0	44
known_NIR_40641	chr5	74726126	74733022	-	74730398	74733022	3pMXE	ENST00000506263.1	known	0.59	26	18	26	18	y	0.45	26	32	26	32	y	0.54	19	16	19	16	y	0.44	24	30	24	30	y	0.53	16	14	16	14	y	0.38	15	25	15	25	y	0.45	24	29	24
known_NIR_40672	chr5	76658667	76660028	+	76658667	76665026	A3SS	ENST00000274364.11	known	0	0	68	0	68	n	0	0	62	0	62	n	0	0	26	0	26	n	0	0	3	0	3	n	0	0	23	0	23	n	0.09	3	29	3	29	y	0.07	1	13	1
known_NIR_40768	chr5	865581	869245	-	865581;869119	868607;869245	ES	ENST00000490814.6	known	0.71	18	7.5	18	12;3	y	0.53	12	10.5	12	21;0	n	0.69	10	4.5	10	9;0	n	0.82	14	3	14	2;4	y	0.78	29	8	29	14;2	y	0.15	2	11.5	2	20;3	y	0.43	6	8	6
known_NIR_40770	chr5	865581;868804	868607;869245	-	865581	869245	cassetteExon	ENST00000489816.5	known	0.29	7.5	18	12;3	18	y	0.47	10.5	12	21;0	12	n	0.31	4.5	10	9;0	10	n	0.35	7.5	14	2;13	14	y	0.24	9	29	14;4	29	y	0.87	13	2	20;6	2	y	0.54	7	6	10;4
known_NIR_40782	chr5	87392904	87395044	-	87394484	87395044	3pMXE	ENST00000504878.1	known	0.04	12	282	12	282	y	0.03	9	258	9	258	y	0.02	5	317	5	317	y	0.03	7	223	7	223	y	0.03	12	346	12	346	y	0.08	24	271	24	271	y	0.07	17	237	17
known_NIR_40783	chr5	87392904;87394484	87394405;87395044	-	87392904	87395044	cassetteExon	ENST00000645953.1	known	0.92	144.5	12	7;282	12	y	0.94	135	9	12;258	9	y	0.97	160.5	5	4;317	5	y	0.94	116.5	7	10;223	7	y	0.94	181	12	16;346	12	y	0.85	138	24	5;271	24	y	0.88	121.5	17	6;237
known_NIR_40825	chr5	88282106;88282866	88282603;88285741	+	88282106;88283086	88283010;88285741	MXE	ENST00000667127.1	known	0.86	18.5	3	4;33	0;6	n	1	0.5	0	1;0	0;0	n	0.62	17	10.5	0;34	0;21	n	0.75	21	7	4;38	0;14	n	0.87	13	2	4;22	2;2	y	0.76	14	4.5	8;20	0;9	n	0.35	6	11	0;12
known_NIR_40898	chr5	91286606;91303971	91303873;91313638	-	91286606	91313638	cassetteExon	ENST00000647761.1	known	0.63	15.5	9	11;20	9	y	0.45	23	28	32;14	28	y	0.76	13	4	18;8	4	y	0.69	9	4	10;8	4	y	0.78	36	10	65;7	10	y	0.35	38.5	70	53;24	70	y	0.41	31	45	27;35
known_NIR_40909	chr5	91303161	91313638	-	91207788	91313638	A3SS	ENST00000648385.1	known	1	13	0	13	0	n	1	6	0	6	0	n	1	5	0	5	0	n	-	-	-	-	-	-	1	4	0	4	0	n	0.6	6	4	6	4	y	1	5	0	5
known_NIR_40970	chr5	91303971;91306096	91305680;91312295	-	91303971;91311032	91310856;91312295	MXE	ENST00000648310.1	known	0.78	60	17	111;9	0;34	n	0.64	42	23.5	80;4	0;47	n	0.69	31.5	14	63;0	6;22	n	0.82	36	8	66;6	0;16	n	0.62	37.5	22.5	73;2	9;36	y	0.64	57.5	32.5	111;4	4;61	y	0.58	46.5	34	91;2
known_NIR_40976	chr5	91303971;91311032	91310856;91312295	-	91303971;91305771	91305680;91312295	MXE	ENST00000650583.1	known	0.21	17	63.5	0;34	111;16	n	0.37	23.5	40	0;47	80;0	n	0.29	14	34	6;22	63;5	y	0.19	8	33.5	0;16	66;1	n	0.38	22.5	36.5	9;36	73;0	n	0.37	32.5	55.5	4;61	111;0	n	0.42	34	46.5	0;68
known_NIR_40977	chr5	91303971;91311032	91310856;91312295	-	91303971;91311737	91305680;91312295	MXE	ENST00000513492.6	known	0.2	17	67.5	0;34	111;24	n	0.3	23.5	54	0;47	80;28	n	0.29	14	34	6;22	63;5	y	0.19	8	35	0;16	66;4	n	0.38	22.5	37.5	9;36	73;2	y	0.31	32.5	72	4;61	111;33	y	0.39	34	53.5	0;68
known_NIR_40980	chr5	91303971;91311032	91310856;91313078	-	91303971;91312413	91312295;91313078	MXE	ENST00000649405.1	known	0.32	17	36	0;34	20;52	n	0.32	13	27.5	0;26	6;49	n	0.42	8.5	11.5	6;11	5;18	y	0.24	6	19.5	0;12	7;32	n	0.47	9	10	9;9	2;18	y	0.27	16	43	4;28	2;84	y	0.22	11.5	40.5	0;23
known_NIR_40982	chr5	91303971;91311032	91310856;91313078	-	91303971;91312495	91312295;91313078	MXE	ENST00000649392.2	known	0.32	17	36	0;34	20;52	n	0.27	13	34.5	0;26	6;63	n	0.32	8.5	18	6;11	5;31	y	0.38	6	10	0;12	7;13	n	0.32	9	19.5	9;9	2;37	y	0.3	16	36.5	4;28	2;71	y	0.21	11.5	43	0;23
known_NIR_41011	chr5	91311032	91313078	-	91312413	91313078	A3SS&ES	ENST00000649447.2	known	0.4	34	52	34	52	y	0.35	26	49	26	49	y	0.38	11	18	11	18	y	0.27	12	32	12	32	y	0.33	9	18	9	18	y	0.25	28	84	28	84	y	0.25	23	70	23
known_NIR_41013	chr5	91311032	91313638	-	91207788	91313638	A3SS	ENST00000648385.1	known	1	20	0	20	0	n	1	10	0	10	0	n	1	6	0	6	0	n	1	5	0	5	0	n	1	7	0	7	0	n	0.64	7	4	7	4	y	1	10	0	10
known_NIR_41016	chr5	91311032	91313638	-	91286606	91313638	A3SS	ENST00000647761.1	known	0.69	20	9	20	9	y	0.26	10	28	10	28	y	0.6	6	4	6	4	y	0.56	5	4	5	4	n	0.41	7	10	7	10	y	0.09	7	70	7	70	y	0.18	10	45	10
known_NIR_41031	chr5	91313229	91313638	-	91286606	91313638	A3SS	ENST00000647761.1	known	0.93	124	9	124	9	y	0.79	106	28	106	28	y	0.93	53	4	53	4	y	0.95	74	4	74	4	y	0.76	32	10	32	10	y	0.53	80	70	80	70	y	0.77	150	45	150
known_NIR_41082	chr5	96729725	96736172	+	96729725	96730780	3pMXE	ENST00000514845.5	known	0.06	10	148	10	148	y	0.05	6	119	6	119	y	0.04	4	108	4	108	y	0.15	9	51	9	51	y	0.05	3	56	3	56	y	0.01	1	93	1	93	n	0	0	94	0
known_NIR_41246	chr6	111720062	111759845	-	111720062	111740981	A5SS&ES	ENST00000520518.5	known	0.86	12	2	12	2	y	0.23	3	10	3	10	y	0.56	9	7	9	7	y	0.57	20	15	20	15	y	0.37	10	17	10	17	y	0	0	21	0	21	n	0	0	10	0
known_NIR_41247	chr6	111720062	111759845	-	111720062	111758834	5pMXE	ENST00000462856.6	known	0.41	12	17	12	17	y	0.3	3	7	3	7	y	0.6	9	6	9	6	y	0.59	20	14	20	14	y	0.43	10	13	10	13	y	0	0	21	0	21	n	0	0	14	0
known_NIR_41249	chr6	111720062	111759845	-	111720062	111780566	A5SS	ENST00000368682.7	known	0.08	12	138	12	138	y	0.02	3	130	3	130	y	0.05	9	168	9	168	y	0.14	20	118	20	118	y	0.08	10	115	10	115	y	0	0	128	0	128	n	0	0	171	0
known_NIR_41287	chr6	116462520	116463283	+	116461429	116463283	A5SS	ENST00000368606.7	known	0.5	5	5	5	5	y	0.5	6	6	6	6	y	0.26	9	25	9	25	y	-	-	-	-	-	-	0.38	5	8	5	8	y	1	3	0	3	0	n	1	4	0	4
known_NIR_41296	chr6	116572985	116580295	+	116572985;116574171	116574058;116580295	ES	ENST00000368590.9	known	0.22	6	21	6	0;42	n	0.16	3	15.5	3	1;30	n	0.07	2	27.5	2	2;53	y	0.08	2	23.5	2	2;45	y	0	0	25.5	0	4;47	n	0	0	30	0	2;58	n	0	0	15.5	0
known_NIR_41365	chr6	131586937	131587709	-	131574295	131587709	A3SS	ENST00000354577.8	known	0.28	20	52	20	52	y	0.27	7	19	7	19	y	0.52	14	13	14	13	y	0.34	23	44	23	44	y	0.7	28	12	28	12	y	0.54	26	22	26	22	y	0.69	11	5	11
known_NIR_41419	chr6	132752749;132753949	132753876;132755843	-	132752749;132753491	132753418;132755843	MXE	ENST00000531279.5	known	0.13	8.5	58	2;15	49;67	y	0.22	6.5	22.5	1;12	12;33	n	0.67	14.5	7	4;25	12;2	y	0.52	16	15	4;28	21;9	y	0.17	3.5	16.5	0;7	11;22	n	0.44	10.5	13.5	0;21	13;14	n	0.82	89.5	19	2;177
known_NIR_41435	chr6	13281156	13281429	-	13273506	13281429	A3SS	ENST00000399446.6	known	0.7	7	3	7	3	y	0.67	8	4	8	4	y	0.75	6	2	6	2	n	0	0	8	0	8	n	0.56	5	4	5	4	n	0.17	4	20	4	20	y	0	0	5	0
known_NIR_41484	chr6	136273187;136274189	136273963;136275532	-	136273187	136275532	cassetteExon	ENST00000531224.6	known	0.04	8	172	8;8	172	y	0.06	9.5	138	7;12	138	y	0.05	5.5	103	7;4	103	y	0.02	1	60	2;0	60	n	0.05	3.5	70	6;1	70	n	0.11	17.5	139	25;10	139	y	0.08	9.5	104	2;17
known_NIR_41640	chr6	159748369	159748590	+	159748369	159753460	A3SS	ENST00000358372.8	known	0.65	190	104	190	104	y	0.41	130	188	130	188	y	0.51	92	88	92	88	y	0.57	92	69	92	69	y	0.51	92	87	92	87	y	0.33	85	170	85	170	y	0.27	92	243	92
known_NIR_41659	chr6	159790639	159790940	+	159789888	159790940	A5SS	ENST00000476826.5	known	0.94	106	7	106	7	y	0.96	76	3	76	3	y	0.98	121	2	121	2	y	0.96	88	4	88	4	y	0.98	126	2	126	2	y	1	69	0	69	0	n	1	84	0	84
known_NIR_41669	chr6	161097176	161101892	+	161098427	161101892	5pMXE	ENST00000544733.5	known	1	12	0	12	0	n	0.91	21	2	21	2	y	1	17	0	17	0	n	1	11	0	11	0	n	1	44	0	44	0	n	0.83	15	3	15	3	y	0.84	26	5	26
known_NIR_41671	chr6	161108859	161109755	+	161109041	161109755	5pMXE	ENST00000539610.1	known	0.59	26	18	26	18	y	0.64	51	29	51	29	y	0.55	41	33	41	33	y	0.58	26	19	26	19	y	0.74	49	17	49	17	y	0.79	26	7	26	7	y	0.72	61	24	61
known_NIR_41672	chr6	161108859;161109041	161108951;161109755	+	161108859	161109755	cassetteExon	ENST00000366919.6	known	0.32	12.5	26	7;18	26	y	0.26	17.5	51	6;29	51	y	0.31	18	41	3;33	41	y	0.38	16	26	13;19	26	y	0.17	10	49	3;17	49	y	0.2	6.5	26	6;7	26	y	0.18	13.5	61	3;24
known_NIR_41693	chr6	166943089	166943995	-	166943089	166946541	A5SS	ENST00000682774.1	known	0.65	68	36	68	36	y	0.65	33	18	33	18	y	0.6	38	25	38	25	y	0.92	131	12	131	12	y	0.57	33	25	33	25	y	0.29	6	15	6	15	y	0.55	30	25	30
known_NIR_41713	chr6	166955627	166956097	-	166939008	166956097	A3SS	ENST00000683770.1	known	0.46	17	20	17	20	y	0.59	10	7	10	7	y	0.67	18	9	18	9	y	0.65	15	8	15	8	y	0.46	12	14	12	14	y	0.26	7	20	7	20	y	0.31	17	37	17
known_NIR_41725	chr6	16739918	16761298	-	16739918;16753347	16753233;16761298	ES	ENST00000467008.5	known	0.35	10	18.5	10	15;22	y	0.52	16	15	16	12;18	y	0.13	1	6.5	1	2;11	n	0.19	2	8.5	2	5;12	y	0.8	8	2	8	2;2	y	0.13	1	6.5	1	2;11	n	0	0	9	0
known_NIR_41753	chr6	169762531	169768103	+	169762531;169766667	169766638;169768103	ES	ENST00000366772.6	known	0.25	14	42	14	42;42	y	0.1	6	53.5	6	59;48	y	0.13	10	66	10	63;69	y	0.2	14	56	14	58;54	y	0.12	8	60.5	8	57;64	y	0.07	4	53	4	51;55	y	0.15	10	58.5	10
known_NIR_41754	chr6	169776065	169776334	+	169776065	169776455	A3SS	ENST00000492738.1	known	0.05	5	89	5	89	y	0.1	9	82	9	82	y	0.06	7	105	7	105	y	0.05	8	164	8	164	y	0.06	7	106	7	106	y	0	0	111	0	111	n	0	0	109	0
known_NIR_41756	chr6	169776065	169779182	+	169776065;169776411	169776334;169779182	ES	ENST00000366772.6	known	0.55	3	2.5	3	5;0	n	0.35	3	5.5	3	9;2	y	0.67	8	4	8	7;1	n	0.25	2	6	2	8;4	y	0.22	1	3.5	1	7;0	n	-	-	-	-	-	-	0.8	4	1	4
known_NIR_41759	chr6	169776065;169776673	169776455;169779182	+	169776065;169776411	169776334;169779182	MXE	ENST00000366772.6	known	0.97	72	2.5	89;55	5;0	n	0.94	83.5	5.5	82;85	9;2	y	0.96	100.5	4	105;96	7;1	n	0.97	167	6	164;170	8;4	y	0.97	102.5	3.5	106;99	7;0	n	1	95	0	111;79	0;0	n	0.99	92	1	109;75
known_NIR_41765	chr6	170567009;170567505	170567226;170569612	+	170567009	170569612	cassetteExon	ENST00000540980.5	known	0.18	9	41	2;16	41	y	0.15	12	69	6;18	69	y	0.21	13	50	4;22	50	y	0.17	7.5	36	10;5	36	y	0.2	10	39	0;20	39	n	0.06	5.5	80	3;8	80	y	0.07	4	55	0;8
known_NIR_41787	chr6	18237516;18244603	18244508;18249651	-	18237516	18249651	cassetteExon	ENST00000652689.1	known	0.04	7.5	187	8;7	187	y	0.02	4	178	4;4	178	y	0	0.5	132	1;0	132	n	0.03	1	32	0;2	32	n	0.01	1	89	2;0	89	n	0.04	5	107	7;3	107	y	0.04	6.5	172	9;4
known_NIR_41799	chr6	2399037	2412487	+	2399037	2412780	A3SS	ENST00000529893.6	known	0.33	2	4	2	4	n	-	-	-	-	-	-	-	-	-	-	-	-	0.4	4	6	4	6	y	-	-	-	-	-	-	0.29	2	5	2	5	n	0	0	2	0
known_NIR_41894	chr6	26459828;26462897	26462797;26463244	+	26459828	26463244	cassetteExon	ENST00000541522.5	known	0.37	33	57	25;41	57	y	0.62	44.5	27	32;57	27	y	0.58	19	14	18;20	14	y	0.64	27	15	29;25	15	y	0.78	25	7	12;38	7	y	0.46	45	53	41;49	53	y	0.33	39	81	40;38
known_NIR_42017	chr6	30061669	30062224	+	30061669;30062017	30061917;30062224	ES	ENST00000376782.6	known	0.16	30	161	30	145;177	y	0.11	24	199	24	135;263	y	0.08	24	282	24	195;369	y	0.11	27	219.5	27	155;284	y	0.07	25	327	25	221;433	y	0.03	11	323.5	11	275;372	y	0.04	12	275	12
known_NIR_42037	chr6	30326995	30328909	+	30327696	30328909	5pMXE	ENST00000428555.1	known	-	-	-	-	-	-	0	0	3	0	3	n	0.43	3	4	3	4	n	0.5	2	2	2	2	n	0	0	4	0	4	n	1	1	0	1	0	n	0.67	2	1	2
known_NIR_42106	chr6	30741333	30742147	-	30741867	30742147	A3SS&ES	ENST00000484168.1	known	0.1	39	346	39	346	y	0.03	9	321	9	321	y	0.08	12	147	12	147	y	0.1	25	229	25	229	y	0.06	16	249	16	249	y	0.05	18	313	18	313	y	0.02	11	434	11
known_NIR_42109	chr6	30741333;30741867	30741662;30742147	-	30741333	30742147	cassetteExon	ENST00000413165.5	known	0.82	173	39	0;346	39	n	0.95	161.5	9	2;321	9	y	0.86	73.5	12	0;147	12	n	0.82	114.5	25	0;229	25	n	0.89	125.5	16	2;249	16	y	0.9	158.5	18	4;313	18	y	0.95	219.5	11	5;434
known_NIR_42110	chr6	30741333;30741867	30741792;30742147	-	30741333	30742147	cassetteExon	ENST00000413165.5	known	0.83	185	39	24;346	39	y	0.95	172	9	23;321	9	y	0.86	75	12	3;147	12	y	0.83	124.5	25	20;229	25	y	0.9	137.5	16	26;249	16	y	0.9	170	18	27;313	18	y	0.95	231	11	28;434
known_NIR_42138	chr6	311962	345854	+	311962;335163	335114;345854	ES	ENST00000603296.5	known	0.3	69	163.5	69	165;162	y	0.29	60	145.5	60	136;155	y	0.22	34	122	34	116;128	y	0.26	48	137.5	48	131;144	y	0.3	46	107.5	46	104;111	y	0.22	44	155	44	147;163	y	0.23	37	121	37
known_NIR_42172	chr6	31581630	31582256	-	31581630	31582496	A5SS	ENST00000483972.1	known	0.99	873	12	873	12	y	0.98	571	9	571	9	y	0.99	732	5	732	5	y	0.99	824	12	824	12	y	0.99	690	8	690	8	y	0.97	795	23	795	23	y	0.98	820	13	820
known_NIR_42220	chr6	31587733	31588518	+	31587733	31587816	3pMXE	ENST00000419073.1	known	0.99	605	9	605	9	y	0.93	299	22	299	22	y	0.97	254	9	254	9	y	0.96	333	15	333	15	y	0.93	256	19	256	19	y	0.91	394	38	394	38	y	0.91	342	33	342
known_NIR_42225	chr6	31587733	31588563	+	31587733	31587816	3pMXE	ENST00000419073.1	known	0.99	623	9	623	9	y	0.95	385	22	385	22	y	0.97	261	9	261	9	y	0.96	338	15	338	15	y	0.95	356	19	356	19	y	0.93	490	38	490	38	y	0.91	350	33	350
known_NIR_42274	chr6	31651776	31652235	-	31651776	31652424	A5SS	ENST00000211379.9	known	0	0	37	0	37	n	0	0	49	0	49	n	0	0	42	0	42	n	0	0	44	0	44	n	0	0	48	0	48	n	0.03	2	68	2	68	y	0.03	2	65	2
known_NIR_42277	chr6	31651776	31652400	-	31651776	31652235	5pMXE	ENST00000435080.5	known	1	21	0	21	0	n	1	44	0	44	0	n	1	13	0	13	0	n	1	32	0	32	0	n	1	23	0	23	0	n	0.95	36	2	36	2	y	0.94	30	2	30
known_NIR_42320	chr6	31761615	31761750	+	31761615	31761818	A3SS	ENST00000375755.8	known	0.25	4	12	4	12	y	0.12	3	23	3	23	y	0.18	4	18	4	18	y	0.23	7	23	7	23	y	0.14	6	36	6	36	y	0	0	27	0	27	n	0	0	25	0
known_NIR_42324	chr6	31762570	31763415	+	31763168	31763415	A5SS	ENST00000493662.6	known	0.09	2	21	2	21	y	0.38	5	8	5	8	y	0.13	2	13	2	13	y	0.2	4	16	4	16	y	0.07	1	13	1	13	n	0	0	3	0	3	n	0	0	2	0
known_NIR_42420	chr6	32192272	32192472	-	32192250	32192472	A3SS	ENST00000375040.8	known	0.06	165	2807	165	2807	y	0.05	118	2439	118	2439	y	0.06	97	1634	97	1634	y	0.06	129	2147	129	2147	y	0.04	108	2333	108	2333	y	0.04	127	3161	127	3161	y	0.04	105	2720	105
known_NIR_42435	chr6	32660249	32660377	-	32660249	32661347	A5SS	ENST00000487676.1	known	0.04	3	65	3	65	y	-	-	-	-	-	-	0.05	13	233	13	233	y	0.07	4	56	4	56	y	-	-	-	-	-	-	0	0	856	0	856	n	0	1	963	1
known_NIR_42439	chr6	32660249;32660882	32660859;32661347	-	32660249	32661347	cassetteExon	ENST00000487676.1	known	0.66	128.5	65	103;154	65	y	-	-	-	-	-	-	0.62	384.5	233	395;374	233	y	0.62	92.5	56	83;102	56	y	-	-	-	-	-	-	0	0	856	0;0	856	n	0	0.5	963	0;1
known_NIR_42453	chr6	32844274	32844810	+	32844274	32844645	A3SS	ENST00000429600.2	known	0.11	5	40	5	40	y	0.2	13	53	13	53	y	0.13	6	39	6	39	y	0.26	9	25	9	25	y	0.31	11	25	11	25	y	0.05	3	57	3	57	y	0.03	2	59	2
known_NIR_42455	chr6	32844274	32845330	+	32844274	32844810	A3SS&ES	ENST00000413039.6	known	0.98	222	5	222	5	y	0.92	156	13	156	13	y	0.97	180	6	180	6	y	0.95	166	9	166	9	y	0.95	226	11	226	11	y	0.99	257	3	257	3	y	0.99	306	2	306
known_NIR_42456	chr6	32844274	32845330	+	32844274	32845418	A3SS	ENST00000453426.2	known	0.46	222	265	222	265	y	0.46	156	180	156	180	y	0.4	180	270	180	270	y	0.4	166	250	166	250	y	0.55	226	185	226	185	y	0.53	257	229	257	229	y	0.6	306	207	306
known_NIR_42471	chr6	32844870	32845330	+	32844870	32845418	A3SS	ENST00000429600.2	known	0.27	61	162	61	162	y	0.33	99	197	99	197	y	0.21	36	133	36	133	y	0.2	29	117	29	117	y	0.28	47	121	47	121	y	0.4	142	212	142	212	y	0.32	98	206	98
known_NIR_42535	chr6	33297115	33297931	-	33297115	33298455	A5SS	ENST00000483151.5	known	0.02	2	126	2	126	y	0.04	5	110	5	110	y	0.04	2	52	2	52	y	0.05	3	60	3	60	y	0.08	5	61	5	61	y	0.04	7	173	7	173	y	0.03	5	155	5
known_NIR_42536	chr6	33297115	33297931	-	33297115	33298870	A5SS	ENST00000437840.6	known	0.2	2	8	2	8	y	0.42	5	7	5	7	y	1	2	0	2	0	n	0.5	3	3	3	3	n	0.71	5	2	5	2	n	0.33	7	14	7	14	y	0.26	5	14	5
known_NIR_42552	chr6	33321974	33322862	-	33321977	33322862	A3SS	ENST00000374542.10	known	0.51	38	37	38	37	y	0.33	31	63	31	63	y	0.41	30	43	30	43	y	0.34	18	35	18	35	y	0.35	29	54	29	54	y	0.56	43	34	43	34	y	0.48	24	26	24
known_NIR_42556	chr6	33415144	33415590	+	33415144	33415235	A3SS&ES	ENST00000427826.1	known	0.02	4	220	4	220	y	0.03	6	171	6	171	y	0.03	8	238	8	238	y	0.01	4	282	4	282	y	0.02	6	270	6	270	y	0.02	5	289	5	289	y	0	0	195	0
known_NIR_42558	chr6	33415144;33415329	33415235;33415590	+	33415144	33415590	cassetteExon	ENST00000374512.7	known	0.98	242.5	4	220;265	4	y	0.97	183.5	6	171;196	6	y	0.97	228	8	238;218	8	y	0.99	317.5	4	282;353	4	y	0.98	283	6	270;296	6	y	0.98	298	5	289;307	5	y	1	195	0	195;195
known_NIR_42604	chr6	35259841	35281056	+	35259727	35281056	A5SS	ENST00000469195.5	known	0.25	4	12	4	12	y	0.03	1	29	1	29	n	0.14	2	12	2	12	y	0.05	2	38	2	38	y	0.15	2	11	2	11	y	0	0	22	0	22	n	0	0	10	0
known_NIR_42637	chr6	36218010	36225267	+	36218010	36222168	A3SS&ES	ENST00000449261.6	known	0.03	1	34	1	34	n	0	0	16	0	16	n	0	0	19	0	19	n	0	0	7	0	7	n	0	0	19	0	19	n	0.14	4	24	4	24	y	0.15	2	11	2
known_NIR_42639	chr6	36218010	36225267	+	36218010;36222265	36222168;36225267	ES	ENST00000357641.10	known	0.04	1	24	1	34;14	n	0	0	17	0	16;18	n	0	0	11	0	19;3	n	0	0	7	0	7;7	n	0	0	10.5	0	19;2	n	0.15	4	23.5	4	24;23	y	0.11	2	15.5	2
known_NIR_42651	chr6	36470257;36475062	36474789;36479121	+	36470257	36479121	cassetteExon	ENST00000536244.5	known	0.58	12.5	9	18;7	9	y	0.85	16.5	3	17;16	3	y	0.64	7	4	6;8	4	y	0.72	10.5	4	7;14	4	y	0.53	9	8	8;10	8	y	0.85	11.5	2	10;13	2	y	1	10	0	13;7
known_NIR_42652	chr6	36479223	36481562	+	36479223;36479711	36479591;36481562	ES	ENST00000536244.5	known	0	0	31	0	24;38	n	0.18	3	13.5	3	15;12	y	0.19	3	13	3	8;18	y	0.15	4	23	4	10;36	y	0.09	2	21.5	2	34;9	y	0	0	13	0	16;10	n	0	0	18	0
known_NIR_42682	chr6	38061775	38062408	+	38061775	38116572	A3SS	ENST00000373391.6	known	0.5	4	4	4	4	n	0.6	6	4	6	4	y	1	1	0	1	0	n	-	-	-	-	-	-	-	-	-	-	-	-	0	0	5	0	5	n	0	0	8	0
known_NIR_42683	chr6	38061775	38116572	+	38061775;38082457	38082392;38116572	ES	ENST00000287218.9	known	0.01	4	275	4	326;224	y	0.01	4	267	4	280;254	y	0	0	162.5	0	182;143	n	0	0	106.5	0	109;104	n	0	0	189	0	221;157	n	0.02	5	321.5	5	352;291	y	0.02	8	379.5	8
known_NIR_42782	chr6	43206235	43213149	+	43206235;43206510	43206321;43213149	ES	ENST00000515773.5	known	0	0	26.5	0	35;18	n	0.03	1	29	1	35;23	n	0	0	25.5	0	26;25	n	0.11	2	17	2	10;24	y	0	0	22.5	0	19;26	n	0.28	8	20.5	8	17;24	y	0.07	1	13.5	1
known_NIR_42783	chr6	43206235	43213149	+	43206510	43213149	5pMXE	ENST00000505172.5	known	0	0	18	0	18	n	0.04	1	23	1	23	n	0	0	25	0	25	n	0.08	2	24	2	24	y	0	0	26	0	26	n	0.25	8	24	8	24	y	0.06	1	15	1
known_NIR_42795	chr6	43497977	43498923	+	43497977	43498975	A3SS	ENST00000372445.9	known	0.13	2	13	2	13	y	0	0	21	0	21	n	0	0	18	0	18	n	0.13	2	13	2	13	y	0.1	3	26	3	26	y	0.27	4	11	4	11	y	0.35	7	13	7
known_NIR_42798	chr6	43499136	43500744	+	43499100	43500744	A5SS	ENST00000372444.6	known	0.06	4	58	4	58	y	0.12	6	42	6	42	y	0	0	34	0	34	n	0	0	34	0	34	n	0.09	4	41	4	41	y	0.19	8	35	8	35	y	0.18	10	46	10
known_NIR_42805	chr6	43513633	43515606	-	43513633	43515595	A5SS	ENST00000372422.7	known	0.05	25	485	25	485	y	0.03	17	613	17	613	y	0.05	16	333	16	333	y	0.08	32	346	32	346	y	0.04	20	493	20	493	y	0.02	18	747	18	747	y	0.03	23	677	23
known_NIR_42884	chr6	57537625	57586996	+	57537625	57601093	A3SS	ENST00000672107.1	known	0.3	3	7	3	7	y	0.5	4	4	4	4	n	0.36	4	7	4	7	y	0.33	3	6	3	6	n	0.06	2	31	2	31	y	0.18	3	14	3	14	y	0	0	15	0
known_NIR_42922	chr6	73480126	73480675	+	73480367	73480675	A5SS	ENST00000679612.1	known	0.79	23	6	23	6	y	0.67	31	15	31	15	y	0.5	25	25	25	25	y	0.74	20	7	20	7	y	0.89	17	2	17	2	y	0.55	11	9	11	9	y	0.53	17	15	17
known_NIR_42923	chr6	73480126;73480367	73480318;73480675	+	73480126	73480675	cassetteExon	ENST00000415954.6	known	0.12	3	23	0;6	23	n	0.19	7.5	31	0;15	31	n	0.35	13.5	25	2;25	25	y	0.2	5	20	3;7	20	y	0.06	1	17	0;2	17	n	0.37	6.5	11	4;9	11	y	0.37	10	17	5;15
known_NIR_42964	chr6	73520056	73523447	-	73520056	73520362	5pMXE	ENST00000615060.5	known	0.21	3	11	3	11	y	0.57	8	6	8	6	y	0.12	3	21	3	21	y	0	0	1	0	1	n	0.47	9	10	9	10	y	1	6	0	6	0	n	1	11	0	11
known_NIR_42977	chr6	75240385	75241123	-	75240385	75241176	A5SS	ENST00000684430.1	known	0.01	7	1238	7	1238	y	0.01	11	1359	11	1359	y	0.01	10	1697	10	1697	y	0.01	16	1825	16	1825	y	0.01	13	1708	13	1708	y	0.01	14	1429	14	1429	y	0	5	1538	5
known_NIR_42984	chr6	79201726	79202317	-	79201726	79202276	A5SS	ENST00000344726.9	known	0.6	206	139	206	139	y	0.56	303	239	303	239	y	0.53	377	335	377	335	y	0.56	294	227	294	227	y	0.5	427	430	427	430	y	0.66	289	149	289	149	y	0.63	267	155	267
known_NIR_42989	chr6	8026425;8027399	8027207;8041139	-	8026425	8041139	cassetteExon	ENST00000439343.2	known	0.2	2	8	2;2	8	y	0.09	2.5	26	5;0	26	n	0.09	2	20	2;2	20	y	0.14	2.5	16	3;2	16	y	0.07	1	14	0;2	14	n	0	0	7	0;0	7	n	0	0	13	0;0
known_NIR_42992	chr6	8078740	8090186	-	8073510	8090186	A3SS	ENST00000429723.6	known	0	0	2	0	2	n	0	0	2	0	2	n	0.14	2	12	2	12	y	0	0	2	0	2	n	0	0	1	0	1	n	0.44	7	9	7	9	y	0.17	2	10	2
known_NIR_43013	chr6	85508313	85513800	-	85508059	85513800	A3SS	ENST00000684422.1	known	0.05	15	291	15	291	y	0.07	22	313	22	313	y	0.07	33	424	33	424	y	0.05	17	333	17	333	y	0.03	13	504	13	504	y	0.03	13	429	13	429	y	0.01	4	354	4
known_NIR_43092	chr6	85677899	85677954	-	85677868	85677954	A3SS	ENST00000656441.1	known	0	0	3	0	3	n	0	0	13	0	13	n	0	0	24	0	24	n	0	0	10	0	10	n	0.06	4	59	4	59	y	0.12	2	15	2	15	y	0.1	2	18	2
known_NIR_43253	chr7	100374433;100390106	100389888;100397879	+	100374433	100397879	cassetteExon	ENST00000432297.6	known	0.65	1723.5	933	1269;2178	933	y	0.7	2020.5	871	1505;2536	871	y	0.61	1009.5	650	706;1313	650	y	0.65	738	394	492;984	394	y	0.64	1338.5	758	872;1805	758	y	0.67	2339.5	1176	1649;3030	1176	y	0.72	2437	936	1747;3127
known_NIR_43263	chr7	100435533	100435848	-	100435533	100435631	A5SS	ENST00000470295.5	known	0.02	6	304	6	304	y	0.01	2	353	2	353	y	0.01	5	451	5	451	y	0.01	9	631	9	631	y	0.02	9	511	9	511	y	0	1	476	1	476	n	0	0	361	0
known_NIR_43267	chr7	100467237	100467552	-	100467168	100467552	A3SS	ENST00000300181.7	known	0.02	15	956	15	956	y	0.01	7	1151	7	1151	y	0	2	912	2	912	y	0.02	19	1167	19	1167	y	0.01	14	1112	14	1112	y	0	3	1274	3	1274	y	0	5	1180	5
known_NIR_43274	chr7	100577005	100577273	-	100577005	100577086	A5SS	ENST00000467201.5	known	0.01	7	484	7	484	y	0.02	11	564	11	564	y	0.01	4	350	4	350	y	0.03	20	569	20	569	y	0.04	23	544	23	544	y	0	0	566	0	566	n	0.01	3	510	3
known_NIR_43275	chr7	100577005	100577273	-	100577005;100577154	100577086;100577273	ES	ENST00000485071.2	known	0.02	7	456.5	7	484;429	y	0.02	11	530.5	11	564;497	y	0.01	4	314	4	350;278	y	0.04	20	544	20	569;519	y	0.04	23	505.5	23	544;467	y	0	0	477.5	0	566;389	n	0.01	3	492	3
known_NIR_43318	chr7	101216020	101216197	-	101216020	101216163	A5SS	ENST00000223127.8	known	0.11	3	25	3	25	y	0.15	7	39	7	39	y	0.07	4	50	4	50	y	0.11	7	54	7	54	y	0.03	1	29	1	29	n	0.05	1	20	1	20	n	0	0	36	0
known_NIR_43340	chr7	101244139	101251895	-	101244139	101244960	5pMXE	ENST00000223136.5	known	0.02	7	372	7	372	y	0.01	4	485	4	485	y	0.01	5	597	5	597	y	0.02	18	784	18	784	y	0.01	5	540	5	540	y	0	1	517	1	517	n	0.01	3	435	3
known_NIR_43380	chr7	102541662	102543525	-	102541662	102566582	A5SS	ENST00000508848.5	known	0.6	9	6	9	6	y	0.45	15	18	15	18	y	0.67	12	6	12	6	y	0.5	11	11	11	11	y	0.53	10	9	10	9	y	0.33	5	10	5	10	y	0.35	8	15	8
known_NIR_43383	chr7	102541662	102566582	-	102541662;102544776	102544706;102566582	ES	ENST00000503564.5	known	0.41	6	8.5	6	10;7	y	0.51	18	17	18	20;14	y	0.41	6	8.5	6	10;7	y	0.39	11	17.5	11	28;7	y	0.5	9	9	9	17;1	n	0.53	10	9	10	10;8	y	0.64	15	8.5	15
known_NIR_43389	chr7	102541662;102544776	102544706;102566997	-	102541662;102566736	102566582;102566997	MXE	ENST00000508848.5	known	0.49	17.5	18	10;25	6;30	y	0.38	30	50	20;40	18;82	y	0.66	19.5	10	10;29	6;14	y	0.54	26.5	22.5	28;25	11;34	y	0.5	21.5	21.5	17;26	9;34	y	0.42	13	18	10;16	10;26	y	0.25	13.5	41	12;15
known_NIR_43395	chr7	102544776	102566997	-	102544776	102566582	5pMXE	ENST00000503564.5	known	0.78	25	7	25	7	y	0.74	40	14	40	14	y	0.81	29	7	29	7	y	0.78	25	7	25	7	y	0.96	26	1	26	1	n	0.67	16	8	16	8	y	0.75	15	5	15
known_NIR_43397	chr7	102544776;102566736	102566582;102566997	-	102544776	102566997	cassetteExon	ENST00000511773.5	known	0.43	18.5	25	7;30	25	y	0.55	48	40	14;82	40	y	0.27	10.5	29	7;14	29	y	0.45	20.5	25	7;34	25	y	0.4	17.5	26	1;34	26	n	0.52	17	16	8;26	16	y	0.71	36	15	5;67
known_NIR_43475	chr7	105014535	105040839	+	105014535;105038199	105038126;105040839	ES	ENST00000334884.9	known	0.38	3	5	3	6;4	y	0.67	10	5	10	8;2	y	0.73	20	7.5	20	5;10	y	0.38	4	6.5	4	3;10	y	0.8	4	1	4	2;0	n	0.9	9	1	9	1;1	n	0.83	5	1	5
known_NIR_43477	chr7	105014535;105038525	105038126;105040839	+	105014535	105040839	cassetteExon	ENST00000478990.5	known	0.54	3.5	3	6;1	3	n	0.41	7	10	8;6	10	y	0.17	4	20	5;3	20	y	0.38	2.5	4	3;2	4	n	0.2	1	4	2;0	4	n	0.05	0.5	9	1;0	9	n	0.17	1	5	0;2
known_NIR_43481	chr7	105110368	105110771	+	105110368	105110477	3pMXE	ENST00000478079.1	known	0.06	5	73	5	73	y	0.05	4	82	4	82	y	0.09	2	21	2	21	y	0	0	21	0	21	n	0.07	2	28	2	28	y	0.01	1	68	1	68	n	0	0	54	0
known_NIR_43482	chr7	105110368	105110771	+	105110368;105110602	105110477;105110771	ES	ENST00000257745.8	known	0.04	5	109.5	5	73;146	y	0.05	4	83	4	82;84	y	0.05	2	39.5	2	21;58	y	0	0	28.5	0	21;36	n	0.05	2	37.5	2	28;47	y	0.02	1	64	1	68;60	n	0	0	65	0
known_NIR_43483	chr7	105118022	105126248	-	105118022;105125874	105125782;105126248	ES	ENST00000465072.5	known	0.79	106	28.5	106	48;9	y	0.85	131	24	131	45;3	y	0.88	43	6	43	8;4	y	0.94	51	3.5	51	7;0	n	0.87	102	15	102	30;0	n	0.79	114	30	114	53;7	y	0.79	103	28	103
known_NIR_43493	chr7	106091939;106092669	106092564;106092949	-	106091939	106092949	cassetteExon	ENST00000455385.7	known	0.02	2.5	111	2;3	111	y	0.03	3.5	118	6;1	118	n	0	0	69	0;0	69	n	0.02	1	63	2;0	63	n	0.02	2	97	0;4	97	n	0.01	1.5	106	2;1	106	n	0	0	105	0;0
known_NIR_43542	chr7	106275068	106277023	-	106275040	106277023	A3SS	ENST00000681878.1	known	0.43	10	13	10	13	y	0.57	4	3	4	3	n	0	0	1	0	1	n	-	-	-	-	-	-	0	0	5	0	5	n	1	2	0	2	0	n	-	-	-	-
known_NIR_43621	chr7	112472861;112475676	112475430;112484812	+	112472861	112484812	cassetteExon	ENST00000675905.1	known	1	445.5	1	887;4	1	n	0.99	394.5	4	780;9	4	y	1	329.5	0	654;5	0	n	0.99	280.5	2	561;0	2	n	1	312	1	624;0	1	n	0.99	575.5	4	1143;8	4	y	0.99	442.5	5	883;2
known_NIR_43640	chr7	116250496	116252318	+	116250496;116251975	116251760;116252318	ES	ENST00000358204.9	known	0.15	20	110.5	20	94;127	y	0.09	14	140.5	14	132;149	y	0.07	12	158.5	12	132;185	y	0.17	21	103	21	88;118	y	0.12	15	111	15	87;135	y	0.08	13	148.5	13	117;180	y	0.01	2	153.5	2
known_NIR_43641	chr7	116250496	116252318	+	116251975	116252318	A5SS&ES	ENST00000492891.5	known	0.14	20	127	20	127	y	0.09	14	149	14	149	y	0.06	12	185	12	185	y	0.15	21	118	21	118	y	0.1	15	135	15	135	y	0.07	13	180	13	180	y	0.01	2	153	2
known_NIR_43717	chr7	128940875	128942071	+	128937834	128942071	A5SS	ENST00000489702.6	known	0	0	8	0	8	n	-	-	-	-	-	-	0.43	3	4	3	4	n	-	-	-	-	-	-	0	0	2	0	2	n	1	2	0	2	0	n	0.43	3	4	3
known_NIR_43761	chr7	130944447	130945720	-	130884396	130945720	A3SS	ENST00000642963.1	known	0.64	37	21	37	21	y	0.81	22	5	22	5	y	0.93	28	2	28	2	y	0.81	29	7	29	7	y	0.94	47	3	47	3	y	0.52	29	27	29	27	y	0.68	30	14	30
known_NIR_43787	chr7	130984109;131009778	131009709;131052425	-	130984109;131002320	131002197;131052425	MXE	ENST00000643452.1	known	0.04	1	26	2;0	31;21	n	0.04	1	24.5	0;2	27;22	n	0	0	9	0;0	9;9	n	0	0	3.5	0;0	2;5	n	0	0	4.5	0;0	0;9	n	0.11	3	25.5	4;2	18;33	y	0.12	1.5	11	1;2
known_NIR_43860	chr7	140057773	140057899	-	140057153	140057899	A3SS	ENST00000473341.5	known	0.41	41	59	41	59	y	0.35	21	39	21	39	y	0.41	33	48	33	48	y	0.34	20	38	20	38	y	0.37	18	31	18	31	y	0.5	25	25	25	25	y	0.41	21	30	21
known_NIR_43982	chr7	149553013	149558608	-	149553016	149558608	A3SS	ENST00000463567.5	known	0.09	1	10	1	10	n	0.16	3	16	3	16	y	0.13	3	20	3	20	y	0	0	12	0	12	n	0.07	1	13	1	13	n	0	0	13	0	13	n	0	0	16	0
known_NIR_44013	chr7	150567437	150572129	+	150567437;150570001	150569888;150572129	ES	ENST00000461940.5	known	0.05	4	71	4	115;27	y	0.04	5	108	5	182;34	y	0.1	7	64	7	105;23	y	0.05	2	35	2	67;3	y	0.12	11	82.5	11	138;27	y	0.04	4	99	4	164;34	y	0.02	2	95	2
known_NIR_44014	chr7	150567437	150572129	+	150570001	150572129	A5SS&ES	ENST00000479232.1	known	0.13	4	27	4	27	y	0.13	5	34	5	34	y	0.23	7	23	7	23	y	0.4	2	3	2	3	n	0.29	11	27	11	27	y	0.11	4	34	4	34	y	0.07	2	25	2
known_NIR_44015	chr7	150567437;150569959	150569888;150572129	+	150567437	150572129	cassetteExon	ENST00000494750.1	known	0.98	212	4	115;309	4	y	0.98	313	5	182;444	5	y	0.97	196	7	105;287	7	y	0.99	137	2	67;207	2	y	0.95	222	11	138;306	11	y	0.99	300.5	4	164;437	4	y	0.99	309	2	165;453
known_NIR_44016	chr7	150567437;150570009	150569888;150572129	+	150567437	150572129	cassetteExon	ENST00000494750.1	known	0.94	58	4	115;1	4	n	0.95	91	5	182;0	5	n	0.88	52.5	7	105;0	7	n	0.94	33.5	2	67;0	2	n	0.86	70	11	138;2	11	y	0.96	86.5	4	164;9	4	y	0.98	87.5	2	165;10
known_NIR_44019	chr7	150570009	150572129	+	150569959	150572129	A5SS	ENST00000255945.4	known	0	1	309	1	309	n	0	0	444	0	444	n	0	0	287	0	287	n	0	0	207	0	207	n	0.01	2	306	2	306	y	0.02	9	437	9	437	y	0.02	10	453	10
known_NIR_44020	chr7	150570009	150572129	+	150570001	150572129	A5SS	ENST00000461940.5	known	0.04	1	27	1	27	n	0	0	34	0	34	n	0	0	23	0	23	n	0	0	3	0	3	n	0.07	2	27	2	27	y	0.21	9	34	9	34	y	0.29	10	25	10
known_NIR_44106	chr7	151837495	151876507	-	151786541	151876507	A3SS	ENST00000287878.9	known	0.64	14	8	14	8	y	0.44	7	9	7	9	y	0.61	22	14	22	14	y	0.31	4	9	4	9	y	0.71	17	7	17	7	y	0.92	23	2	23	2	y	0.77	17	5	17
known_NIR_44175	chr7	18290515	18325512	+	18162349	18325512	A5SS	ENST00000425071.5	known	0.78	39	11	39	11	y	0.95	37	2	37	2	y	0.96	51	2	51	2	y	0.97	39	1	39	1	n	1	50	0	50	0	n	0.69	9	4	9	4	y	0.82	14	3	14
known_NIR_44204	chr7	22813185	22822677	-	22813185	22818000	5pMXE	ENST00000483581.1	known	0.01	31	3056	31	3056	y	0.02	107	4408	107	4408	y	0.02	163	7026	163	7026	y	0.02	171	6843	171	6843	y	0.02	118	5735	118	5735	y	0.01	30	3649	30	3649	y	0.01	33	3421	33
known_NIR_44205	chr7	22813185	22822677	-	22818048	22822677	3pMXE	ENST00000496129.1	known	0.01	31	2657	31	2657	y	0.03	107	3974	107	3974	y	0.02	163	6403	163	6403	y	0.03	171	6112	171	6112	y	0.02	118	4880	118	4880	y	0.01	30	3359	30	3359	y	0.01	33	3194	33
known_NIR_44207	chr7	22813185;22818048	22818000;22822677	-	22813185	22822677	cassetteExon	ENST00000463284.2	known	0.99	2856.5	31	3056;2657	31	y	0.98	4191	107	4408;3974	107	y	0.98	6714.5	163	7026;6403	163	y	0.97	6477.5	171	6843;6112	171	y	0.98	5307.5	118	5735;4880	118	y	0.99	3504	30	3649;3359	30	y	0.99	3307.5	33	3421;3194
known_NIR_44257	chr7	24842413	24852504	-	24842413	24849069	5pMXE	ENST00000461835.1	known	0	0	6	0	6	n	0	0	17	0	17	n	0	0	23	0	23	n	0	0	6	0	6	n	0	0	1	0	1	n	0.36	5	9	5	9	y	0.11	2	16	2
known_NIR_44258	chr7	24842413	24852504	-	24842413;24849176	24849069;24852504	ES	ENST00000313367.7	known	0	0	9	0	6;12	n	0	0	14	0	17;11	n	0	0	20	0	23;17	n	0	0	5	0	6;4	n	0	0	2	0	1;3	n	0.36	5	9	5	9;9	y	0.17	2	10	2
known_NIR_44277	chr7	26191128	26192495	-	26185279	26192495	A3SS	ENST00000676749.1	known	0.96	596	24	596	24	y	0.99	520	3	520	3	y	0.98	501	12	501	12	y	0.97	542	16	542	16	y	0.97	521	18	521	18	y	0.99	617	9	617	9	y	0.99	559	6	559
known_NIR_44290	chr7	26192338	26192495	-	26185279	26192495	A3SS	ENST00000677631.1	known	0.98	1462	24	1462	24	y	1	1793	3	1793	3	y	0.99	2256	12	2256	12	y	0.99	2099	16	2099	16	y	0.99	2237	18	2237	18	y	1	1825	9	1825	9	y	1	1889	6	1889
known_NIR_44345	chr7	2928695	2929992	-	2928698	2929992	A3SS	ENST00000396946.9	known	0.27	16	44	16	44	y	0.3	13	31	13	31	y	0.33	19	39	19	39	y	0.19	18	77	18	77	y	0.32	11	23	11	23	y	0.19	12	50	12	50	y	0.13	7	47	7
known_NIR_44520	chr7	42910921	42911468	-	42910921	42911915	A5SS	ENST00000350427.4	known	0.18	2	9	2	9	y	0.07	1	13	1	13	n	0.11	1	8	1	8	n	-	-	-	-	-	-	0.18	3	14	3	14	y	0	0	6	0	6	n	0	0	16	0
known_NIR_44572	chr7	44050280;44052951	44052867;44056757	+	44050280;44051942	44051830;44056757	MXE	ENST00000452943.5	known	0.04	4.5	112	2;7	223;1	n	0.01	1.5	126	1;2	242;10	n	0	0.5	132	0;1	256;8	n	0.01	1	122.5	1;1	227;18	n	0.04	4	96.5	1;7	176;17	n	0.04	4.5	106.5	0;9	211;2	n	0.05	8	161	8;8
known_NIR_44578	chr7	44052951	44056757	+	44052941	44056757	A5SS	ENST00000458579.5	known	0.01	7	485	7	485	y	0	2	550	2	550	y	0	1	405	1	405	n	0	1	470	1	470	n	0.01	7	462	7	462	y	0.02	9	490	9	490	y	0.01	8	578	8
known_NIR_44585	chr7	44065517	44065986	+	44065517	44065982	A3SS	ENST00000445938.1	known	0.16	32	167	32	167	y	0.13	23	151	23	151	y	0.11	14	111	14	111	y	0.12	17	125	17	125	y	0.15	31	172	31	172	y	0.22	60	212	60	212	y	0.15	20	111	20
known_NIR_44640	chr7	44759460;44760228	44760151;44760425	+	44759460	44760425	cassetteExon	ENST00000413916.5	known	0.82	9	2	0;18	2	n	0.93	12.5	1	13;12	1	n	0.46	6	7	4;8	7	y	0.58	11	8	8;14	8	y	0.75	6	2	5;7	2	y	0.59	10	7	6;14	7	y	0.44	8.5	11	7;10
known_NIR_44672	chr7	44835658;44841012	44840899;44847969	-	44835658;44843354	44843277;44847969	MXE	ENST00000437072.5	known	0.82	168.5	38	331;6	16;60	y	0.87	206.5	30	401;12	7;53	y	0.86	211	34.5	420;2	8;61	y	0.85	228.5	39.5	445;12	4;75	y	0.86	209.5	34	408;11	12;56	y	0.79	208.5	54.5	413;4	28;81	y	0.84	238.5	46.5	475;2
known_NIR_44724	chr7	45069961	45070389	+	45069961	45072726	A3SS	ENST00000461377.5	known	0.03	9	345	9	345	y	0.02	9	380	9	380	y	0.03	13	361	13	361	y	0.04	13	314	13	314	y	0.01	2	364	2	364	y	0	0	455	0	455	n	0.01	6	511	6
known_NIR_44733	chr7	45071872	45072726	+	45064646	45072726	A5SS	ENST00000544363.5	known	0.7	56	24	56	24	y	0.69	11	5	11	5	y	0.84	26	5	26	5	y	0.62	45	27	45	27	y	0.6	26	17	26	17	y	0.91	40	4	40	4	y	0.89	32	4	32
known_NIR_44738	chr7	45107778	45108827	-	45105764	45108827	A3SS	ENST00000258770.8	known	0.05	2	37	2	37	y	0.03	2	69	2	69	y	0	0	60	0	60	n	0.06	4	65	4	65	y	0.04	2	45	2	45	y	0	0	56	0	56	n	0	0	41	0
known_NIR_44739	chr7	45109243	45111643	-	45109287	45111643	A3SS	ENST00000258770.8	known	0.09	2	20	2	20	y	0.07	2	26	2	26	y	0	0	33	0	33	n	0.23	7	24	7	24	y	0.16	3	16	3	16	y	0	0	33	0	33	n	0	0	16	0
known_NIR_44801	chr7	5190493;5193171	5193118;5199576	+	5190493	5199576	cassetteExon	ENST00000401525.7	known	0.17	10	48	7;13	48	y	0.2	11	45	4;18	45	y	0.23	7	23	3;11	23	y	0.21	11.5	44	7;16	44	y	0.04	1	23	0;2	23	n	0.31	25.5	58	19;32	58	y	0.23	12	41	8;16
known_NIR_44802	chr7	5190493;5193345	5193118;5199576	+	5190493	5199576	cassetteExon	ENST00000401525.7	known	0.07	3.5	48	7;0	48	n	0.04	2	45	4;0	45	n	0.06	1.5	23	3;0	23	n	0.09	4.5	44	7;2	44	y	0	0	23	0;0	23	n	0.14	9.5	58	19;0	58	n	0.09	4	41	8;0
known_NIR_44807	chr7	5325248;5329969	5329937;5332622	-	5325248	5332622	cassetteExon	ENST00000399537.8	known	0.37	17	29	16;18	29	y	0.4	13.5	20	16;11	20	y	0.38	11	18	11;11	18	y	0.14	2.5	16	3;2	16	y	0.25	2	6	2;2	6	y	0.24	8	25	6;10	25	y	0.21	7	27	10;4
known_NIR_44836	chr7	56064378;56068638	56068482;56076834	+	56064378;56074736	56072997;56076834	MXE	ENST00000275607.13	known	0.2	12	48.5	22;2	2;95	y	0.16	15.5	83.5	31;0	0;167	n	0.18	18.5	81.5	37;0	0;163	n	0.15	15.5	86	30;1	0;172	n	0.17	15.5	75.5	31;0	0;151	n	0.27	17	46	34;0	0;92	n	0.26	21	60.5	35;7
known_NIR_44884	chr7	6024801	6026435	-	6024801	6026728	A5SS	ENST00000199389.11	known	0.03	8	230	8	230	y	0.03	8	246	8	246	y	0.04	14	302	14	302	y	0.03	9	262	9	262	y	0.02	5	284	5	284	y	0.07	18	255	18	255	y	0.06	16	254	16
known_NIR_44969	chr7	66428040;66439304	66439135;66450071	-	66428040;66430017	66429679;66450071	MXE	ENST00000442578.5	known	0.44	4	5	0;8	8;2	n	0.47	3.5	4	0;7	5;3	n	0.55	3	2.5	0;6	5;0	n	0.42	5	7	0;10	8;6	n	0.4	5	7.5	4;6	9;6	y	0.03	0.5	15	1;0	18;12	n	0.32	3.5	7.5	0;7
known_NIR_44970	chr7	66430017	66450071	-	66430017;66439304	66439135;66450071	ES	ENST00000638517.1	known	0.33	2	4	2	0;8	n	0.35	3	5.5	3	4;7	y	0	0	3	0	0;6	n	0.5	6	6	6	2;10	y	0.43	6	8	6	10;6	y	0.86	12	2	12	4;0	n	0.52	6	5.5	6
known_NIR_44981	chr7	66588580	66592257	-	66576932	66592257	A3SS	ENST00000649635.1	known	0.09	1	10	1	10	n	0.23	3	10	3	10	y	0.44	4	5	4	5	n	0	0	12	0	12	n	0.16	3	16	3	16	y	1	6	0	6	0	n	0.6	3	2	3
known_NIR_45032	chr7	73538013	73543548	-	73538013;73540052	73539882;73543548	ES	ENST00000223368.7	known	0.09	15	160	15	163;157	y	0.04	6	134.5	6	135;134	y	0.07	14	195	14	166;224	y	0.06	15	219.5	15	218;221	y	0.02	4	165.5	4	165;166	y	0.02	3	154.5	3	138;171	y	0.02	4	169.5	4
known_NIR_45040	chr7	73572035	73572844	-	73571341	73572844	A3SS	ENST00000305632.11	known	0.22	4	14	4	14	y	0.04	1	24	1	24	n	0.26	7	20	7	20	y	0.07	2	25	2	25	y	0.22	8	28	8	28	y	0	0	14	0	14	n	0.08	2	24	2
known_NIR_45066	chr7	73736691	73737562	-	73736691	73736929	A5SS&ES	ENST00000497897.5	known	0.3	20	47	20	47	y	0.09	5	52	5	52	y	0.19	11	48	11	48	y	0.14	11	67	11	67	y	0.07	5	67	5	67	y	0.05	4	71	4	71	y	0.03	2	59	2
known_NIR_45067	chr7	73736691	73737562	-	73736691;73737110	73736929;73737562	ES	ENST00000395147.9	known	0.44	20	25	20	47;3	y	0.16	5	26	5	52;0	n	0.31	11	24	11	48;0	n	0.25	11	33.5	11	67;0	n	0.12	5	35	5	67;3	y	0.1	4	35.5	4	71;0	n	0.06	2	30.5	2
known_NIR_45068	chr7	73736691;73737220	73736929;73737562	-	73736691	73737562	cassetteExon	ENST00000458339.6	known	0.58	27.5	20	47;8	20	y	0.84	27	5	52;2	5	y	0.7	26	11	48;4	11	y	0.76	35.5	11	67;4	11	y	0.87	33.5	5	67;0	5	n	0.9	36	4	71;1	4	n	0.94	29.5	2	59;0
known_NIR_45069	chr7	73736691;73737360	73736929;73737562	-	73736691	73737562	cassetteExon	ENST00000458339.6	known	0.54	23.5	20	47;0	20	n	0.84	26	5	52;0	5	n	0.69	24	11	48;0	11	n	0.75	33.5	11	67;0	11	n	0.87	34	5	67;1	5	n	0.9	35.5	4	71;0	4	n	0.94	29.5	2	59;0
known_NIR_45070	chr7	73736691;73737391	73736929;73737562	-	73736691	73737562	cassetteExon	ENST00000458339.6	known	0.55	24.5	20	47;2	20	y	0.86	31	5	52;10	5	y	0.74	31.5	11	48;15	11	y	0.77	37	11	67;7	11	y	0.89	40	5	67;13	5	y	0.91	42.5	4	71;14	4	y	0.95	36.5	2	59;14
known_NIR_45079	chr7	73737735;73738142	73737876;73738328	-	73737735	73738328	cassetteExon	ENST00000222800.8	known	0.09	4	39	2;6	39	y	0.11	3	24	4;2	24	y	0.25	6.5	19	11;2	19	y	0.18	3.5	16	5;2	16	y	0.17	1	5	0;2	5	n	0.21	4.5	17	7;2	17	y	0.29	4	10	6;2
known_NIR_45092	chr7	74214940	74215947	+	74215010	74215947	A5SS	ENST00000465116.5	known	0.29	36	89	36	89	y	0.22	36	131	36	131	y	0.26	26	74	26	74	y	0.31	28	61	28	61	y	0.23	34	111	34	111	y	0.22	42	152	42	152	y	0.22	41	142	41
known_NIR_45096	chr7	74220734	74223724	+	74220734;74221692	74221637;74223724	ES	ENST00000344995.9	known	0.02	26	1081	26	1066;1096	y	0.02	25	1008	25	951;1065	y	0.02	11	515.5	11	492;539	y	0.03	13	471.5	13	473;470	y	0.03	21	682	21	628;736	y	0.01	13	1092	13	1020;1164	y	0.02	29	1347.5	29
known_NIR_45132	chr7	74778399	74779082	+	74777420	74779082	A5SS	ENST00000398421.6	known	0.69	20	9	20	9	y	0.62	34	21	34	21	y	0.69	18	8	18	8	y	0.52	11	10	11	10	y	0.65	15	8	15	8	y	0.58	14	10	14	10	y	0.52	16	15	16
known_NIR_45140	chr7	74888397	74890271	-	74888397	74890388	A5SS	ENST00000650988.1	known	0.78	7	2	7	2	n	1	2	0	2	0	n	0.4	2	3	2	3	n	0.5	10	10	10	10	y	0.18	2	9	2	9	y	0.25	1	3	1	3	n	0	0	6	0
known_NIR_45159	chr7	75514779	75515718	-	75514784	75515718	A3SS	ENST00000394921.8	known	0.3	19	45	19	45	y	0.21	8	31	8	31	y	0.12	6	45	6	45	y	0.29	23	57	23	57	y	0.25	14	41	14	41	y	0.06	3	47	3	47	y	0.11	8	63	8
known_NIR_45256	chr7	77778446	77778634	+	77778446	77778530	A3SS	ENST00000334955.13	known	0.07	12	167	12	167	y	0.05	7	146	7	146	y	0.16	14	73	14	73	y	0.15	12	66	12	66	y	0.18	15	69	15	69	y	0.04	8	174	8	174	y	0.01	2	168	2
known_NIR_45293	chr7	87341684	87345234	-	87341684	87345043	A5SS	ENST00000661943.1	known	0.07	4	51	4	51	y	0	0	87	0	87	n	0.04	6	132	6	132	y	0.04	7	165	7	165	y	0.06	6	100	6	100	y	0.03	2	70	2	70	y	0	0	52	0
known_NIR_45317	chr7	90353009	90372155	+	90353009;90354549	90354458;90372155	ES	ENST00000453512.5	known	0.49	10	10.5	10	14;7	y	0.61	15	9.5	15	15;4	y	0.27	7	19	7	33;5	y	0.51	9	8.5	9	16;1	n	0.65	10	5.5	10	10;1	n	0.17	3	14.5	3	29;0	n	0.32	5	10.5	5
known_NIR_45318	chr7	90353009	90372155	+	90353009;90355230	90355086;90372155	ES	ENST00000421719.5	known	0.69	10	4.5	10	0;9	n	0.62	15	9	15	0;18	n	0.47	7	8	7	3;13	y	0.55	9	7.5	9	2;13	y	0.42	10	14	10	2;26	y	0.17	3	15	3	2;28	y	0.42	5	7	5
known_NIR_45409	chr7	99374781	99377358	+	99374781	99377338	A3SS	ENST00000645391.1	known	0.62	35	21	35	21	y	0.52	15	14	15	14	y	0.7	30	13	30	13	y	0.68	19	9	19	9	y	0.55	17	14	17	14	y	0.37	22	37	22	37	y	0.36	18	32	18
known_NIR_45413	chr7	99374781	99385702	+	99374781;99377455	99377338;99385702	ES	ENST00000645391.1	known	0.86	468	75	468	21;129	y	0.88	488	64.5	488	14;115	y	0.85	365	62	365	13;111	y	0.87	408	60.5	408	9;112	y	0.88	443	60	443	14;106	y	0.78	378	104.5	378	37;172	y	0.77	397	115.5	397
known_NIR_45418	chr7	99374781;99377455	99377358;99385702	+	99374781	99385702	cassetteExon	ENST00000484375.5	known	0.15	82	468	35;129	468	y	0.12	65	488	15;115	488	y	0.16	70.5	365	30;111	365	y	0.14	65.5	408	19;112	408	y	0.12	61.5	443	17;106	443	y	0.2	97	378	22;172	378	y	0.21	108.5	397	18;199
known_NIR_45438	chr7	99415266	99416138	+	99411186	99416138	A5SS	ENST00000403633.6	known	0.02	13	700	13	700	y	0.02	11	722	11	722	y	0.02	14	728	14	728	y	0.01	6	832	6	832	y	0.03	22	841	22	841	y	0.01	9	999	9	999	y	0.01	5	966	5
known_NIR_45531	chr8	101178387;101199239	101199195;101201607	-	101178387;101200097	101199990;101201607	MXE	ENST00000520984.5	known	0	1	265.5	0;2	2;529	n	0.01	4.5	339	5;4	0;678	n	0.01	3	329	2;4	0;658	n	0.01	2	308	3;1	0;616	n	0.01	2	308.5	2;2	0;617	n	0.01	3.5	289.5	3;4	2;577	y	0.02	6	257.5	1;11
known_NIR_45532	chr8	101199239	101201607	-	101199239	101199990	5pMXE	ENST00000518071.5	known	0	2	465	2	465	y	0.01	4	560	4	560	y	0.01	4	633	4	633	y	0	1	589	1	589	n	0	2	589	2	589	y	0.01	4	510	4	510	y	0.02	11	491	11
known_NIR_45533	chr8	101199239	101201607	-	101199239;101200097	101199990;101201607	ES	ENST00000311212.9	known	0	2	497	2	465;529	y	0.01	4	619	4	560;678	y	0.01	4	645.5	4	633;658	y	0	1	602.5	1	589;616	n	0	2	603	2	589;617	y	0.01	4	543.5	4	510;577	y	0.02	11	503	11
known_NIR_45534	chr8	101199239;101200123	101199990;101201607	-	101199239	101201607	cassetteExon	ENST00000519744.5	known	0.99	232.5	2	465;0	2	n	0.99	283	4	560;6	4	y	0.99	321	4	633;9	4	y	1	296	1	589;3	1	n	0.99	297.5	2	589;6	2	y	0.98	261	4	510;12	4	y	0.96	245.5	11	491;0
known_NIR_45536	chr8	101201743	101204650	-	101201743	101202333	A5SS	ENST00000520347.5	known	0.06	3	47	3	47	y	0.1	6	55	6	55	y	0.09	5	50	5	50	y	0.03	3	99	3	99	y	0.04	2	45	2	45	y	0	0	59	0	59	n	0	0	35	0
known_NIR_45538	chr8	101201743	101205435	-	101201743	101204650	5pMXE	ENST00000517844.5	known	0.98	144	3	144	3	y	0.97	221	6	221	6	y	0.98	233	5	233	5	y	0.98	177	3	177	3	y	0.99	247	2	247	2	y	1	190	0	190	0	n	1	174	0	174
known_NIR_45541	chr8	101201743;101202447	101202333;101204650	-	101201743	101204650	cassetteExon	ENST00000517844.5	known	0.89	23.5	3	47;0	3	n	0.83	28.5	6	55;2	6	y	0.83	25	5	50;0	5	n	0.94	50	3	99;1	3	n	0.92	22.5	2	45;0	2	n	1	29.5	0	59;0	0	n	1	17.5	0	35;0
known_NIR_45581	chr8	10822124	10826152	-	10765916	10826152	A3SS	ENST00000519088.5	known	0.11	2	16	2	16	y	0.25	4	12	4	12	y	0.06	2	29	2	29	y	0.1	3	26	3	26	y	0.1	2	18	2	18	y	0	0	5	0	5	n	0	0	26	0
known_NIR_45582	chr8	10822124	10826152	-	10820269	10826152	A3SS	ENST00000314787.8	known	0.08	2	23	2	23	y	0.11	4	33	4	33	y	0.03	2	60	2	60	y	0.05	3	56	3	56	y	0.04	2	55	2	55	y	0	0	25	0	25	n	0	0	51	0
known_NIR_45607	chr8	109334406	109336128	+	109334402	109336128	A5SS	ENST00000522766.5	known	0.05	3	54	3	54	y	0.07	4	51	4	51	y	0.02	2	93	2	93	y	0	0	61	0	61	n	0.04	3	76	3	76	y	0	0	58	0	58	n	0	0	43	0
known_NIR_45623	chr8	11494591	11546052	+	11494591;11543347	11543224;11546052	ES	ENST00000259089.9	known	0.13	7	46	7	42;50	y	0.12	13	91.5	13	89;94	y	0.15	7	41	7	43;39	y	0.04	2	43.5	2	37;50	y	0.09	4	40	4	38;42	y	0.04	1	27	1	29;25	n	0	0	35.5	0
known_NIR_45702	chr8	123226418	123226500	-	123220297	123226500	A3SS	ENST00000276704.6	known	0.07	5	66	5	66	y	0.06	9	143	9	143	y	0.08	10	119	10	119	y	0.06	5	80	5	80	y	0.05	6	109	6	109	y	0	0	127	0	127	n	0.05	6	112	6
known_NIR_45710	chr8	123430033;123435542	123435442;123436453	+	123430033	123436453	cassetteExon	ENST00000523984.5	known	0.44	4	5	4;4	5	y	0.24	4	13	4;4	13	y	0.13	3	20	0;6	20	n	0.11	0.5	4	1;0	4	n	0.3	5.5	13	6;5	13	y	0	0	6	0;0	6	n	0.03	0.5	14	0;1
known_NIR_45765	chr8	127736623	127738251	+	127736623	127738248	A3SS	ENST00000259523.10	known	0.14	2	12	2	12	y	0.14	7	42	7	42	y	0.29	9	22	9	22	y	0.28	10	26	10	26	y	0.33	14	28	14	28	y	0.36	10	18	10	18	y	0.35	13	24	13
known_NIR_45775	chr8	127794734;127796071	127795894;127890589	+	127794734	127890589	cassetteExon	ENST00000667305.1	known	0.08	4	44	1;7	44	n	0.11	2	16	4;0	16	n	0.21	3	11	2;4	11	y	0.11	4	33	4;4	33	y	0.04	0.5	13	0;1	13	n	0	0	4	0;0	4	n	0.03	0.5	17	1;0
known_NIR_45781	chr8	127796008	127890589	+	127796071	127890589	A5SS	ENST00000664139.1	known	0.3	3	7	3	7	y	1	9	0	9	0	n	0.56	5	4	5	4	n	0.5	4	4	4	4	n	0.8	4	1	4	1	n	1	2	0	2	0	n	-	-	-	-
known_NIR_45787	chr8	127890998	127989162	+	127890998;127939676	127939508;127989162	ES	ENST00000667305.1	known	0.5	2	2	2	0;4	n	0.38	6	10	6	16;4	y	0.17	3	14.5	3	18;11	y	0.52	6	5.5	6	6;5	y	0.5	2	2	2	4;0	n	0.12	1	7.5	1	6;9	n	0	0	2	0
known_NIR_45793	chr8	127984204	127989162	+	127890998	127989162	A5SS	ENST00000653522.1	known	0.33	1	2	1	2	n	0.5	6	6	6	6	y	0.73	8	3	8	3	y	0.54	7	6	7	6	y	0.33	1	2	1	2	n	0.9	9	1	9	1	n	1	10	0	10
known_NIR_45810	chr8	127989291;128070272	128070160;128096518	+	127989291;128010444	127996561;128096518	MXE	ENST00000657449.1	known	0.69	4.5	2	4;5	2;2	y	0.52	8	7.5	3;13	6;9	y	0.77	26.5	8	16;37	5;11	y	0.63	14.5	8.5	3;26	4;13	y	0.46	6	7	5;7	2;12	y	0.73	12	4.5	5;19	7;2	y	0.74	12.5	4.5	6;19
known_NIR_45935	chr8	129904585;129912515	129912470;129970943	-	129904585	129970943	cassetteExon	ENST00000401979.6	known	0.17	14	67	10;18	67	y	0.12	5.5	39	6;5	39	y	0.17	7	34	8;6	34	y	0.12	3	22	6;0	22	n	0.07	3.5	44	4;3	44	y	0.04	2.5	64	4;1	64	n	0.1	9	80	6;12
known_NIR_45937	chr8	129970995	130016607	-	129970995	130016370	5pMXE	ENST00000523509.5	known	0.05	4	82	4	82	y	0.04	2	53	2	53	y	0.03	1	28	1	28	n	0.11	4	34	4	34	y	0.05	2	42	2	42	y	0	0	60	0	60	n	0.02	2	79	2
known_NIR_46011	chr8	141160787	141165186	+	141160787;141163429	141163333;141165186	ES	ENST00000519811.6	known	0.07	13	179	13	174;184	y	0.02	3	120	3	114;126	y	0.07	3	43	3	25;61	y	0.05	4	81	4	70;92	y	0.03	3	83	3	74;92	y	0.07	9	123.5	9	89;158	y	0.11	14	117.5	14
known_NIR_46012	chr8	141160787	141165186	+	141163429	141165186	A5SS&ES	ENST00000520482.1	known	0.07	13	184	13	184	y	0.02	3	126	3	126	y	0.05	3	61	3	61	y	0.04	4	92	4	92	y	0.03	3	92	3	92	y	0.05	9	158	9	158	y	0.1	14	131	14
known_NIR_46081	chr8	143586852	143592647	-	143586852	143596879	A5SS	ENST00000317198.10	known	0	0	7	0	7	n	0	0	6	0	6	n	0	0	6	0	6	n	0.07	1	14	1	14	n	0	0	2	0	2	n	0.43	6	8	6	8	y	0.17	1	5	1
known_NIR_46153	chr8	143691232	143691600	+	143691199	143691600	A5SS	ENST00000534303.5	known	0.5	3	3	3	3	n	0.27	3	8	3	8	y	0.15	2	11	2	11	y	0.5	10	10	10	10	y	0.57	4	3	4	3	n	0.67	2	1	2	1	n	0.75	6	2	6
known_NIR_46343	chr8	18075587	18084676	-	18075587	18083917	5pMXE	ENST00000635944.1	known	0.33	2	4	2	4	n	0.54	7	6	7	6	y	0.43	3	4	3	4	n	1	3	0	3	0	n	0.25	4	12	4	12	y	1	2	0	2	0	n	1	3	0	3
known_NIR_46364	chr8	19845797;19849239	19849162;19851649	+	19845797	19851649	cassetteExon	ENST00000397977.8	known	0.02	6	299	7;5	299	y	0.02	7	322	4;10	322	y	0.02	10	454	6;14	454	y	0.01	2.5	456	0;5	456	n	0	2.5	500	0;5	500	n	0.04	15.5	368	12;19	368	y	0.03	13	430	12;14
known_NIR_46372	chr8	21909909	21910673	-	21909931	21910673	A3SS	ENST00000276420.9	known	0.03	11	340	11	340	y	0.05	22	425	22	425	y	0.06	34	508	34	508	y	0.04	25	628	25	628	y	0.03	14	508	14	508	y	0.05	18	375	18	375	y	0.07	21	277	21
known_NIR_46440	chr8	23258830	23260144	+	23258830;23259126	23259066;23260144	ES	ENST00000397677.6	known	0.09	10	98.5	10	110;87	y	0	0	115.5	0	104;127	n	0.09	11	106	11	106;106	y	0.03	3	112.5	3	97;128	y	0.07	7	100.5	7	90;111	y	0	0	134	0	121;147	n	0	0	131.5	0
known_NIR_46459	chr8	24325089	24326554	+	24324003	24326554	A5SS	ENST00000520448.5	known	0.53	10	9	10	9	y	0.26	5	14	5	14	y	0.12	1	7	1	7	n	0.4	2	3	2	3	n	0.46	6	7	6	7	y	0.1	1	9	1	9	n	0	0	29	0
known_NIR_46513	chr8	30063913	30066028	-	30063913	30065988	A5SS	ENST00000256255.11	known	0.02	46	2917	46	2917	y	0.01	26	2673	26	2673	y	0.01	20	2320	20	2320	y	0.01	14	1985	14	1985	y	0.01	15	2113	15	2113	y	0	4	3319	4	3319	y	0	14	3016	14
known_NIR_46517	chr8	30070059	30082847	-	30074055	30082847	3pMXE	ENST00000517569.1	known	0.26	86	242	86	242	y	0.25	59	179	59	179	y	0.27	51	139	51	139	y	0.27	28	74	28	74	y	0.25	37	111	37	111	y	0.32	84	179	84	179	y	0.36	91	162	91
known_NIR_46519	chr8	30074051	30082847	-	30074055	30082847	A3SS	ENST00000256255.11	known	0.08	20	242	20	242	y	0	0	179	0	179	n	0.11	17	139	17	139	y	0.11	9	74	9	74	y	0.13	16	111	16	111	y	0.02	3	179	3	179	y	0.02	4	162	4
known_NIR_46570	chr8	38133546	38138816	+	38133546;38135766	38135668;38138816	ES	ENST00000545394.2	known	0.17	14	70.5	14	70;71	y	0.1	13	111	13	116;106	y	0.07	7	93.5	7	106;81	y	0.1	9	85	9	88;82	y	0.17	23	112	23	118;106	y	0.02	3	151	3	167;135	y	0.06	8	131	8
known_NIR_46571	chr8	38133546	38138816	+	38135766	38138816	5pMXE	ENST00000521808.5	known	0.16	14	71	14	71	y	0.11	13	106	13	106	y	0.08	7	81	7	81	y	0.1	9	82	9	82	y	0.18	23	106	23	106	y	0.02	3	135	3	135	y	0.06	8	127	8
known_NIR_46621	chr8	41612273	41612786	+	41612273	41612845	A3SS	ENST00000396987.7	known	0	0	154	0	154	n	0.01	2	182	2	182	y	0	0	146	0	146	n	0.01	3	202	3	202	y	0.02	4	214	4	214	y	0.03	4	146	4	146	y	0.07	12	148	12
known_NIR_46772	chr8	56211837	56214598	+	56211837	56212762	3pMXE	ENST00000518169.1	known	0.59	26	18	26	18	y	0.74	57	20	57	20	y	0.62	41	25	41	25	y	0.65	64	35	64	35	y	0.77	81	24	81	24	y	0.76	64	20	64	20	y	0.71	46	19	46
known_NIR_46908	chr8	73738349	73746783	-	73738349	73739756	A5SS&ES	ENST00000520872.5	known	0.2	5	20	5	20	y	0.12	4	29	4	29	y	0.1	1	9	1	9	n	0.09	2	20	2	20	y	0.03	1	31	1	31	n	0	0	13	0	13	n	0	0	13	0
known_NIR_46915	chr8	73795914	73805651	-	73780517	73805651	A3SS	ENST00000523278.5	known	0.43	3	4	3	4	n	0.5	2	2	2	2	n	0	0	4	0	4	n	1	1	0	1	0	n	0.6	3	2	3	2	n	0	0	8	0	8	n	0.17	2	10	2
known_NIR_46940	chr8	76984195;76986296	76986187;76999990	-	76984195	76999990	cassetteExon	ENST00000520103.5	known	1	28	0	52;4	0	n	0.91	42.5	4	76;9	4	y	0.96	24.5	1	49;0	1	n	0.91	20.5	2	41;0	2	n	1	22.5	0	43;2	0	n	0.66	25	13	48;2	13	y	0.8	37	9	73;1
known_NIR_46962	chr8	80003180	80029905	-	80028796	80029905	A3SS&ES	ENST00000520946.1	known	1	8	0	8	0	n	1	15	0	15	0	n	0.95	20	1	20	1	n	1	1	0	1	0	n	1	13	0	13	0	n	0.86	19	3	19	3	y	0.79	11	3	11
known_NIR_47068	chr8	90042800;90045086	90045032;90051677	+	90042800;90044995	90044849;90051677	MXE	ENST00000519328.5	known	0.02	31	1231.5	23;39	1023;1440	y	0.01	10.5	1374	8;13	1084;1664	y	0.01	9	1486.5	4;14	1197;1776	y	0.02	22	1318	12;32	1070;1566	y	0.01	10.5	1825.5	1;20	1443;2208	n	0	5	1547.5	3;7	1289;1806	y	0	7	1515.5	2;12
known_NIR_47213	chr9	112041960	112042101	-	112041960	112058428	A5SS	ENST00000355396.7	known	0.61	25	16	25	16	y	0.4	6	9	6	9	y	0.83	20	4	20	4	y	0.79	23	6	23	6	y	0.88	7	1	7	1	n	0.33	5	10	5	10	y	0.38	6	10	6
known_NIR_47243	chr9	113536918	113541320	+	113536918	113583450	A3SS	ENST00000374140.6	known	0	0	15	0	15	n	0.09	2	20	2	20	y	0	0	25	0	25	n	0.05	3	54	3	54	y	0.1	4	37	4	37	y	0.24	6	19	6	19	y	0.2	4	16	4
known_NIR_47252	chr9	114587920	114597570	+	114587920;114592657	114592552;114597570	ES	ENST00000677115.1	known	0.01	3	357	3	711;3	y	0.02	5	297	5	594;0	n	0.01	3	236.5	3	473;0	n	0	0	184	0	367;1	n	0.01	2	233	2	466;0	n	0	0	324	0	648;0	n	0	0	275	0
known_NIR_47260	chr9	117704565	117712389	+	117704565	117708563	A3SS&ES	ENST00000642985.1	known	0	0	2	0	2	n	0.56	5	4	5	4	n	0	0	3	0	3	n	-	-	-	-	-	-	0.29	2	5	2	5	n	0.5	7	7	7	7	y	1	11	0	11
known_NIR_47262	chr9	117704565;117708729	117708563;117712389	+	117704565	117712389	cassetteExon	ENST00000472304.2	known	1	9	0	2;16	0	n	0.7	11.5	5	4;19	5	y	1	3.5	0	3;4	0	n	-	-	-	-	-	-	0.75	6	2	5;7	2	y	0.71	17	7	7;27	7	y	0.49	10.5	11	0;21
known_NIR_47365	chr9	125657799	125706971	-	125657799	125669818	5pMXE	ENST00000448439.1	known	0	0	78	0	78	n	0	0	87	0	87	n	0	0	117	0	117	n	0	0	68	0	68	n	0	0	78	0	78	n	0.03	2	57	2	57	y	0.04	3	64	3
known_NIR_47366	chr9	125657799	125706971	-	125657799;125669907	125669818;125706971	ES	ENST00000373503.7	known	0	0	39.5	0	78;1	n	0	0	44	0	87;1	n	0	0	60.5	0	117;4	n	0	0	35	0	68;2	n	0	0	39	0	78;0	n	0.06	2	29.5	2	57;2	y	0.08	3	34.5	3
known_NIR_47370	chr9	125672643	125706971	-	125657799	125706971	A3SS	ENST00000394063.5	known	1	34	0	34	0	n	1	30	0	30	0	n	1	15	0	15	0	n	1	38	0	38	0	n	1	25	0	25	0	n	0.94	32	2	32	2	y	0.93	40	3	40
known_NIR_47382	chr9	127400006	127403660	+	127402753	127403660	5pMXE	ENST00000484617.1	known	0.2	1	4	1	4	n	0.71	5	2	5	2	n	1	3	0	3	0	n	0.18	2	9	2	9	y	0.25	1	3	1	3	n	0	0	10	0	10	n	0	0	8	0
known_NIR_47496	chr9	128371415	128378036	+	128371415	128377995	A3SS	ENST00000470840.5	known	1	68	0	68	0	n	0.98	91	2	91	2	y	1	112	0	112	0	n	0.97	138	4	138	4	y	1	85	0	85	0	n	1	66	0	66	0	n	0.92	70	6	70
known_NIR_47552	chr9	129111631	129123052	+	129111631	129120513	A3SS&ES	ENST00000347048.8	known	0	0	47	0	47	n	0.04	2	54	2	54	y	0.03	2	61	2	61	y	0.02	2	90	2	90	y	0.02	2	82	2	82	y	0	0	73	0	73	n	0	0	69	0
known_NIR_47553	chr9	129111631	129123052	+	129111631;129120610	129120513;129123052	ES	ENST00000358994.9	known	0	0	54.5	0	47;62	n	0.03	2	63.5	2	54;73	y	0.02	2	88.5	2	61;116	y	0.02	2	97	2	90;104	y	0.02	2	98.5	2	82;115	y	0	0	84.5	0	73;96	n	0	0	63	0
known_NIR_47606	chr9	129489299	129503323	+	129489299	129493416	A3SS&ES	ENST00000667047.1	known	0.9	54	6	54	6	y	0.72	18	7	18	7	y	0.53	8	7	8	7	y	0.82	55	12	55	12	y	0.62	21	13	21	13	y	0.22	4	14	4	14	y	0.33	11	22	11
known_NIR_47630	chr9	129489299;129493595	129493416;129513419	+	129489299;129505043	129503323;129513419	MXE	ENST00000666041.1	known	0.11	4.5	36.5	6;3	54;19	y	0.17	3.5	16.5	7;0	18;15	n	0.41	3.5	5	7;0	8;2	n	0.15	6	34.5	12;0	55;14	n	0.34	7	13.5	13;1	21;6	n	0.31	7	15.5	14;0	4;27	n	0.52	11	10	22;0
known_NIR_47699	chr9	130697627	130699329	+	130697627;130698251	130698162;130699329	ES	ENST00000546165.5	known	0.08	3	33	3	24;42	y	0.04	2	48.5	2	37;60	y	0.16	10	53	10	44;62	y	0.09	6	60	6	42;78	y	0.09	4	39	4	32;46	y	0.05	3	55	3	39;71	y	0.04	2	54.5	2
known_NIR_47700	chr9	130697627	130699329	+	130698251	130699329	A5SS	ENST00000430138.6	known	0.07	3	42	3	42	y	0.03	2	60	2	60	y	0.14	10	62	10	62	y	0.07	6	78	6	78	y	0.08	4	46	4	46	y	0.04	3	71	3	71	y	0.03	2	69	2
known_NIR_47749	chr9	131511472	131512041	+	131511467	131512041	A5SS	ENST00000372228.9	known	0.13	4	27	4	27	y	0.17	5	24	5	24	y	0.19	7	30	7	30	y	0.17	13	62	13	62	y	0.05	2	39	2	39	y	0.37	16	27	16	27	y	0.37	11	19	11
known_NIR_47809	chr9	133357182	133357711	+	133357068	133357711	A5SS	ENST00000371964.5	known	0.06	3	51	3	51	y	0.05	2	38	2	38	y	0.07	6	82	6	82	y	0.04	3	79	3	79	y	0.04	3	65	3	65	y	0.05	3	54	3	54	y	0.13	7	47	7
known_NIR_47813	chr9	133363759;133365026	133364840;133365985	-	133363759	133365985	cassetteExon	ENST00000545297.5	known	0.88	65	9	96;34	9	y	0.92	82	7	111;53	7	y	0.95	80.5	4	114;47	4	y	0.95	74.5	4	103;46	4	y	1	54.5	0	75;34	0	n	1	97.5	0	135;60	0	n	1	98	0	153;43
known_NIR_47820	chr9	133473250	133473980	-	133473250;133473600	133473415;133473980	ES	ENST00000371899.9	known	0	0	27	0	24;30	n	0.08	3	34.5	3	41;28	y	0.14	10	63	10	71;55	y	0	0	16.5	0	21;12	n	0	0	26.5	0	31;22	n	0.22	4	14	4	21;7	y	0.36	7	12.5	7
known_NIR_47862	chr9	136799223	136800002	+	136799790	136800002	A5SS	ENST00000415992.5	known	0.6	6	4	6	4	y	0.67	2	1	2	1	n	-	-	-	-	-	-	0.71	5	2	5	2	n	-	-	-	-	-	-	-	-	-	-	-	-	0	0	4	0
known_NIR_47863	chr9	136799223;136799790	136799713;136800002	+	136799223	136800002	cassetteExon	ENST00000456614.2	known	0.4	4	6	4;4	6	y	0.2	0.5	2	0;1	2	n	-	-	-	-	-	-	0.29	2	5	2;2	5	n	-	-	-	-	-	-	-	-	-	-	-	-	1	2	0	0;4
known_NIR_47928	chr9	137429016	137430784	+	137429016	137429276	3pMXE	ENST00000684693.1	known	0.1	2	18	2	18	y	0.27	3	8	3	8	y	0.43	6	8	6	8	y	0.02	1	42	1	42	n	0.39	7	11	7	11	y	0.06	1	16	1	16	n	0	0	4	0
known_NIR_47957	chr9	137613769	137614140	+	137613769	137614032	A3SS	ENST00000483563.5	known	0.01	5	407	5	407	y	0.02	6	343	6	343	y	0.01	3	367	3	367	y	0.02	7	438	7	438	y	0.02	6	345	6	345	y	0.01	6	486	6	486	y	0.01	2	341	2
known_NIR_47958	chr9	137614898	137615074	+	137615000	137615074	A5SS	ENST00000371421.9	known	0	1	208	1	208	n	0	0	231	0	231	n	0	0	221	0	221	n	0.01	2	323	2	323	y	0	0	261	0	261	n	0.01	4	307	4	307	y	0.02	3	152	3
known_NIR_47968	chr9	137782397	137790848	+	137782397	137784106	3pMXE	ENST00000462484.5	known	0.81	43	10	43	10	y	0.88	46	6	46	6	y	0.85	44	8	44	8	y	0.72	53	21	53	21	y	0.69	48	22	48	22	y	0.63	39	23	39	23	y	0.74	35	12	35
known_NIR_48028	chr9	26869977	26884810	-	26861139	26884810	A3SS	ENST00000333916.8	known	0.11	1	8	1	8	n	0.24	4	13	4	13	y	0.38	5	8	5	8	y	0.5	2	2	2	2	n	0.17	2	10	2	10	y	0.06	1	16	1	16	n	0	0	12	0
known_NIR_48041	chr9	32491420	32493761	-	32491420;32492538	32492391;32493761	ES	ENST00000679665.1	known	0.19	8	34.5	8	34;35	y	0.23	8	26.5	8	39;14	y	0.22	5	17.5	5	20;15	y	0.2	2	8	2	12;4	y	0.27	2	5.5	2	6;5	y	0	0	28	0	13;43	n	0	0	28.5	0
known_NIR_48153	chr9	35059219	35059443	-	35059219	35059493	A5SS	ENST00000679902.1	known	0.02	12	516	12	516	y	0.01	4	699	4	699	y	0.01	3	592	3	592	y	0.01	8	632	8	632	y	0.01	5	725	5	725	y	0	3	599	3	599	y	0.01	4	561	4
known_NIR_48185	chr9	35684550	35685064	-	35684550	35684732	5pMXE	ENST00000644325.1	known	0.41	56	79	56	79	y	0.35	39	72	39	72	y	0.34	21	41	21	41	y	0.24	92	292	92	292	y	0.5	65	64	65	64	y	0.28	52	136	52	136	y	0.21	18	66	18
known_NIR_48186	chr9	35684550;35684807	35684732;35685269	-	35684550;35685139	35685064;35685269	MXE	ENST00000378292.9	known	0.36	45	80	79;11	56;104	y	0.36	38.5	68.5	72;5	39;98	y	0.48	26.5	29	41;12	21;37	y	0.49	167.5	177	292;43	92;262	y	0.29	33.5	80.5	64;3	65;96	y	0.47	74	84	136;12	52;116	y	0.45	34.5	41.5	66;3
known_NIR_48202	chr9	36146215	36147786	+	36136791	36147786	A5SS	ENST00000396613.7	known	0.02	5	266	5	266	y	0.02	6	317	6	317	y	0.01	2	167	2	167	y	0.01	1	112	1	112	n	0.02	4	232	4	232	y	0	1	238	1	238	n	0	0	326	0
known_NIR_48237	chr9	37588932	37592291	-	37588932	37592412	A5SS	ENST00000321301.7	known	0.03	8	229	8	229	y	0.01	4	287	4	287	y	0.02	10	429	10	429	y	0.02	6	371	6	371	y	0.02	7	386	7	386	y	0.01	2	290	2	290	y	0.01	2	297	2
known_NIR_48270	chr9	40992479	40994633	+	40992775	40994633	A5SS	ENST00000611606.4	known	0.19	6	25	6	25	y	0.15	2	11	2	11	y	0.28	7	18	7	18	y	0.39	11	17	11	17	y	0.4	6	9	6	9	y	0.36	12	21	12	21	y	0.39	7	11	7
known_NIR_48277	chr9	41145332	41162333	-	41145332	41156383	5pMXE	ENST00000617917.4	known	0.03	3	117	3	117	y	0.02	2	110	2	110	y	0.05	3	52	3	52	y	0.03	4	126	4	126	y	0.02	2	92	2	92	y	0.03	3	107	3	107	y	0.11	10	81	10
known_NIR_48278	chr9	41145332	41162333	-	41145332;41156439	41156383;41162333	ES	ENST00000613716.4	known	0.03	3	90.5	3	117;64	y	0.02	2	79	2	110;48	y	0.08	3	36	3	52;20	y	0.05	4	83	4	126;40	y	0.03	2	69.5	2	92;47	y	0.04	3	75	3	107;43	y	0.14	10	64	10
known_NIR_48419	chr9	72305625;72315090	72314986;72335392	+	72305625;72328721	72324989;72335392	MXE	ENST00000657951.1	known	0.72	14	5.5	20;8	0;11	n	0.86	15	2.5	28;2	0;5	n	0.76	27	8.5	38;16	2;15	y	0.84	26	5	38;14	0;10	n	0.66	24.5	12.5	45;4	0;25	n	0.94	24.5	1.5	44;5	0;3	n	0.84	10.5	2	20;1
known_NIR_48428	chr9	72335497	72341592	+	72335497;72336864	72336766;72341592	ES	ENST00000665957.1	known	0.35	4	7.5	4	10;5	y	0.32	6	12.5	6	13;12	y	0.62	13	8	13	6;10	y	0.35	3	5.5	3	5;6	y	0.39	6	9.5	6	8;11	y	0.31	2	4.5	2	1;8	n	0	0	0.5	0
known_NIR_48443	chr9	77382087	77384585	+	77382087	77403236	A3SS	ENST00000376636.7	known	0.79	15	4	15	4	y	0.55	11	9	11	9	y	0.4	21	31	21	31	y	0.5	16	16	16	16	y	0.75	6	2	6	2	n	0.14	5	31	5	31	y	0.19	5	22	5
known_NIR_48475	chr9	83753359;83768970	83768818;83780382	-	83753359	83780382	cassetteExon	ENST00000376365.7	known	0.64	25	14	38;12	14	y	0.58	19.5	14	25;14	14	y	0.59	20.5	14	20;21	14	y	0.56	16.5	13	11;22	13	y	0.69	24.5	11	22;27	11	y	0.42	20.5	28	23;18	28	y	0.41	22.5	32	20;25
known_NIR_48487	chr9	85657643	85669485	-	85657643;85660973	85660936;85669485	ES	ENST00000376083.7	known	0	0	27	0	28;26	n	0	0	29.5	0	30;29	n	0.08	2	24	2	24;24	y	0	0	3	0	4;2	n	0	0	27.5	0	30;25	n	0.2	5	19.5	5	18;21	y	0.17	5	24	5
known_NIR_48503	chr9	87726253	87727594	+	87726308	87727594	A5SS	ENST00000679149.1	known	0.7	7	3	7	3	y	0.96	25	1	25	1	n	0.91	20	2	20	2	y	0.73	11	4	11	4	y	0.88	14	2	14	2	y	1	6	0	6	0	n	1	1	0	1
known_NIR_48577	chr9	93447697;93448489	93448369;93450479	-	93447697	93450479	cassetteExon	ENST00000649557.1	known	0.49	50	53	77;23	53	y	0.44	45.5	59	67;24	59	y	0.62	52.5	32	86;19	32	y	0.55	33	27	40;26	27	y	0.52	27.5	25	41;14	25	y	0.36	43.5	78	67;20	78	y	0.49	69	72	94;44
known_NIR_48624	chr9	97343563	97345606	+	97343563	97354569	A3SS	ENST00000375206.6	known	-	-	-	-	-	-	1	2	0	2	0	n	1	2	0	2	0	n	0.74	14	5	14	5	y	1	2	0	2	0	n	0	0	4	0	4	n	0	0	1	0
known_NIR_48641	chr9	97998678	98002276	+	97998678	98004964	A3SS	ENST00000339399.5	known	0.02	19	878	19	878	y	0.01	6	959	6	959	y	0.01	18	1242	18	1242	y	0.01	16	1321	16	1321	y	0.01	6	964	6	964	y	0.01	6	1054	6	1054	y	0	1	977	1
known_NIR_48666	chrX	101398946	101401632	-	101398946	101400666	A5SS	ENST00000468823.2	known	0	0	134	0	134	n	0	0	149	0	149	n	0	0	107	0	107	n	0	0	76	0	76	n	0	0	229	0	229	n	0	0	137	0	137	n	0.02	2	124	2
known_NIR_48667	chrX	101398946	101401632	-	101398946;101400757	101400666;101401632	ES	ENST00000674142.1	known	0	0	107.5	0	134;81	n	0	0	110	0	149;71	n	0	0	91.5	0	107;76	n	0	0	67	0	76;58	n	0	0	166	0	229;103	n	0	0	104	0	137;71	n	0.02	2	122.5	2
known_NIR_48669	chrX	101400757	101401632	-	101400757	101401233	A5SS	ENST00000479445.2	known	0.93	81	6	81	6	y	0.96	71	3	71	3	y	0.93	76	6	76	6	y	0.91	58	6	58	6	y	0.89	103	13	103	13	y	0.93	71	5	71	5	y	1	121	0	121
known_NIR_48696	chrX	103310433	103310583	-	103310433	103310860	A5SS	ENST00000372677.8	known	0	0	29	0	29	n	0	0	19	0	19	n	0	0	19	0	19	n	0	0	51	0	51	n	0.06	2	30	2	30	y	0.11	5	39	5	39	y	0.08	2	23	2
known_NIR_48850	chrX	123960866;124021431	124021367;124022531	+	123960866	124022531	cassetteExon	ENST00000455404.5	known	0.38	10.5	17	12;9	17	y	0.26	9	25	8;10	25	y	0.39	26	41	32;20	41	y	0.29	23	57	31;15	57	y	0.18	19.5	88	28;11	88	y	0.08	4.5	49	6;3	49	y	0.06	3	46	1;5
known_NIR_48947	chrX	135577295	135579788	+	135577427	135579788	A5SS	ENST00000370752.4	known	0.35	26	48	26	48	y	0.28	29	75	29	75	y	0.41	42	61	42	61	y	0.52	37	34	37	34	y	0.22	17	61	17	61	y	0.19	17	74	17	74	y	0.23	18	61	18
known_NIR_49016	chrX	149501037;149502177	149502075;149503312	-	149501037	149503312	cassetteExon	ENST00000340855.11	known	0.34	163	322	212;114	322	y	0.33	125	257	174;76	257	y	0.34	60.5	120	86;35	120	y	0.3	75	176	110;40	176	y	0.29	93.5	226	121;66	226	y	0.36	134	235	168;100	235	y	0.39	113.5	181	145;82
known_NIR_49029	chrX	149541292	149542019	+	149541343	149542019	A5SS	ENST00000423421.5	known	0.37	13	22	13	22	y	0.47	7	8	7	8	y	0.16	5	26	5	26	y	0.28	11	29	11	29	y	0.22	7	25	7	25	y	0.12	2	14	2	14	y	0.25	7	21	7
known_NIR_49045	chrX	149934137	149934377	-	149934137	149937414	A5SS	ENST00000370404.5	known	0.67	4	2	4	2	n	0.29	2	5	2	5	n	0.25	1	3	1	3	n	0.75	12	4	12	4	y	0.38	5	8	5	8	y	0.6	9	6	9	6	y	0.71	12	5	12
known_NIR_49047	chrX	149934137;149934568	149934377;149937433	-	149934137	149937433	cassetteExon	ENST00000462691.5	known	0.07	3.5	50	4;3	50	y	0.02	1	57	2;0	57	n	0.01	0.5	68	1;0	68	n	0.09	7	67	12;2	67	y	0.03	2.5	70	5;0	70	n	0.07	4.5	56	9;0	56	n	0.14	6	37	12;0
known_NIR_49078	chrX	152922256	152928575	+	152922256;152922809	152922720;152928575	ES	ENST00000449285.6	known	0.61	10	6.5	10	9;4	y	0.12	2	14	2	20;8	y	0	0	2	0	3;1	n	0	0	3.5	0	3;4	n	0	0	3	0	4;2	n	0.67	7	3.5	7	6;1	n	0.42	4	5.5	4
known_NIR_49220	chrX	154405655	154408558	-	154405655	154409112	A5SS	ENST00000369807.6	known	0.41	15	22	15	22	y	0.5	11	11	11	11	y	0.28	18	47	18	47	y	0.28	11	28	11	28	y	0.22	5	18	5	18	y	0.18	10	46	10	46	y	0.08	3	34	3
known_NIR_49236	chrX	154419623	154420032	+	154419623	154419705	A3SS	ENST00000613634.4	known	0.56	48	37	48	37	y	0.39	47	72	47	72	y	0.47	67	77	67	77	y	0.49	86	88	86	88	y	0.45	49	61	49	61	y	0.39	47	72	47	72	y	0.37	28	48	28
known_NIR_49237	chrX	154419623	154420032	+	154419623;154419746	154419705;154420032	ES	ENST00000612460.5	known	0.49	48	49	48	37;61	y	0.36	47	83	47	72;94	y	0.44	67	84.5	67	77;92	y	0.44	86	110	86	88;132	y	0.39	49	75.5	49	61;90	y	0.38	47	76.5	47	72;81	y	0.29	28	67.5	28
known_NIR_49277	chrX	154786400	154805272	-	154786400	154789954	A5SS&ES	ENST00000393529.5	known	0.01	2	343	2	343	y	0	0	296	0	296	n	0	0	247	0	247	n	0.01	1	175	1	175	n	0	0	177	0	177	n	0.02	5	286	5	286	y	0	0	328	0
known_NIR_49279	chrX	154786400;154790022	154789954;154805272	-	154786400	154805272	cassetteExon	ENST00000453245.5	known	0.99	171.5	2	343;0	2	n	1	148	0	296;0	0	n	1	123.5	0	247;0	0	n	0.99	87.5	1	175;0	1	n	1	88.5	0	177;0	0	n	0.97	144.5	5	286;3	5	y	1	165	0	328;2
known_NIR_49314	chrX	15831568	15845379	-	15833524	15845379	A3SS&ES	ENST00000673591.1	known	0.14	1	6	1	6	n	0.67	6	3	6	3	n	0.06	1	15	1	15	n	0	0	5	0	5	n	0	0	4	0	4	n	1	8	0	8	0	n	0.89	8	1	8
known_NIR_49315	chrX	15831568;15833524	15833444;15845379	-	15831568	15845379	cassetteExon	ENST00000671830.1	known	0.88	7	1	8;6	1	n	0.29	2.5	6	2;3	6	y	0.94	17	1	19;15	1	n	1	3.5	0	2;5	0	n	1	2.5	0	1;4	0	n	0.11	1	8	2;0	8	n	0.06	0.5	8	0;1
known_NIR_49351	chrX	23783709	23785328	+	23783709	23783800	3pMXE	ENST00000379253.7	known	0.02	157	6772	157	6772	y	0	13	3638	13	3638	y	0.02	54	3380	54	3380	y	0.01	12	2147	12	2147	y	0.01	31	3539	31	3539	y	0	11	2996	11	2996	y	0	6	3600	6
known_NIR_49352	chrX	23783709;23783883	23783800;23785328	+	23783709	23785328	cassetteExon	ENST00000379254.5	known	0.98	6213.5	157	6772;5655	157	y	1	3318.5	13	3638;2999	13	y	0.98	3052.5	54	3380;2725	54	y	0.99	2064.5	12	2147;1982	12	y	0.99	3455	31	3539;3371	31	y	1	2611	11	2996;2226	11	y	1	3408.5	6	3600;3217
known_NIR_49378	chrX	30694537;30695132	30695083;30696042	+	30694537	30696042	cassetteExon	ENST00000378943.7	known	0.06	8.5	138	13;4	138	y	0.04	4.5	111	7;2	111	y	0.07	4	57	5;3	57	y	0.06	1.5	23	1;2	23	n	0	0	33	0;0	33	n	0.03	3	110	3;3	110	y	0.01	1	131	0;2
known_NIR_49390	chrX	3818500	3822073	-	3818500;3818703	3818657;3822073	ES	ENST00000669937.1	known	0.3	4	9.5	4	19;0	n	0.42	4	5.5	4	11;0	n	0.34	5	9.5	5	19;0	n	0.11	2	15.5	2	25;6	y	0.46	12	14	12	27;1	n	0	0	6	0	7;5	n	0.24	2	6.5	2
known_NIR_49401	chrX	3818500;3818703	3818657;3825088	-	3818500;3822580	3822073;3825088	MXE	ENST00000648217.1	known	0.7	9.5	4	19;0	4;4	n	0.61	5.5	3.5	11;0	4;3	n	0.5	10	10	19;1	5;15	n	0.75	13.5	4.5	25;2	2;7	y	0.64	13.5	7.5	27;0	12;3	n	0.7	3.5	1.5	7;0	0;3	n	0.76	6.5	2	11;2
known_NIR_49602	chrX	48898014	48898492	+	48898082	48898492	A5SS	ENST00000376566.8	known	0.29	67	164	67	164	y	0.28	76	194	76	194	y	0.3	78	179	78	179	y	0.24	68	211	68	211	y	0.26	81	231	81	231	y	0.34	110	218	110	218	y	0.32	96	204	96
known_NIR_49653	chrX	49078112	49079939	-	49078112	49079751	5pMXE	ENST00000376358.4	known	0.09	15	152	15	152	y	0.07	8	113	8	113	y	0.08	12	144	12	144	y	0.17	28	141	28	141	y	0.11	20	158	20	158	y	0.09	16	160	16	160	y	0.03	5	149	5
known_NIR_49659	chrX	53193636	53193773	-	53193636	53193782	A5SS	ENST00000452825.7	known	0.5	83	83	83	83	y	0.57	90	69	90	69	y	0.45	100	121	100	121	y	0.5	91	91	91	91	y	0.51	80	77	80	77	y	0.44	79	99	79	99	y	0.49	66	70	66
known_NIR_49703	chrX	56732199	56817320	+	56732199;56811179	56811020;56817320	ES	ENST00000637096.1	known	0.99	76	1	76	0;2	n	1	219	1	219	0;2	n	0.99	267	3	267	0;6	n	1	309	0	309	0;0	n	0.99	210	3	210	3;3	y	0.98	146	3	146	1;5	n	0.98	203	3.5	203
known_NIR_49828	chrX	72330076	72351733	-	72330876	72351733	A3SS	ENST00000647859.1	known	0.71	20	8	20	8	y	0.64	23	13	23	13	y	0.65	22	12	22	12	y	0.43	15	20	15	20	y	0.74	20	7	20	7	y	0.82	14	3	14	3	y	0.98	40	1	40
known_NIR_49829	chrX	72330076;72330876	72330658;72351733	-	72330076	72351733	cassetteExon	ENST00000373573.9	known	0.17	4	20	0;8	20	n	0.22	6.5	23	0;13	23	n	0.25	7.5	22	3;12	22	y	0.4	10	15	0;20	15	n	0.15	3.5	20	0;7	20	n	0.12	2	14	1;3	14	n	0.01	0.5	40	0;1
known_NIR_49830	chrX	72330076;72330876	72330691;72351733	-	72330076	72351733	cassetteExon	ENST00000373573.9	known	0.2	5	20	2;8	20	y	0.22	6.5	23	0;13	23	n	0.21	6	22	0;12	22	n	0.41	10.5	15	1;20	15	n	0.15	3.5	20	0;7	20	n	0.1	1.5	14	0;3	14	n	0.01	0.5	40	0;1
known_NIR_49831	chrX	72330076;72330876	72330816;72351733	-	72330076	72351733	cassetteExon	ENST00000373573.9	known	0.38	12	20	16;8	20	y	0.33	11.5	23	10;13	23	y	0.33	11	22	10;12	22	y	0.52	16	15	12;20	15	y	0.33	10	20	13;7	20	y	0.26	5	14	7;3	14	y	0.12	5.5	40	10;1
known_NIR_49881	chrX	73944662	73984444	+	73944662	73946999	A3SS&ES	ENST00000657910.1	known	0	0	64	0	64	n	0	0	69	0	69	n	0	0	72	0	72	n	0	0	65	0	65	n	0	0	65	0	65	n	0.03	2	63	2	63	y	0.04	3	80	3
known_NIR_49964	chrX	77899593	77902650	+	77899593	77901744	A3SS&ES	ENST00000373335.4	known	0.5	4	4	4	4	n	0.65	11	6	11	6	y	-	-	-	-	-	-	-	-	-	-	-	-	0.61	11	7	11	7	y	0.8	12	3	12	3	y	1	17	0	17
known_NIR_49965	chrX	77899593	77902650	+	77899593	77902643	A3SS	ENST00000475465.1	known	0	4	1137	4	1137	y	0.01	11	1021	11	1021	y	0	0	1126	0	1126	n	0	0	959	0	959	n	0.01	11	1186	11	1186	y	0.01	12	1133	12	1133	y	0.01	17	1160	17
known_NIR_49972	chrX	78945495;78952335	78952193;78960508	+	78945495	78960508	cassetteExon	ENST00000544091.1	known	0.41	7.5	11	2;13	11	y	0.65	15	8	5;25	8	y	0.67	14.5	7	5;24	7	y	1	10	0	0;20	0	n	0.86	18	3	12;24	3	y	0.58	14	10	4;24	10	y	0.44	19.5	25	9;30
known_NIR_50020	chrY	19590772	19591780	+	19589612	19591780	A5SS	ENST00000445715.6	known	0	0	6	0	6	n	-	-	-	-	-	-	-	-	-	-	-	-	0.22	2	7	2	7	n	0.17	1	5	1	5	n	1	2	0	2	0	n	0.33	1	2	1
known_NIR_50029	chrY	20469981	20470761	-	20469981	20507352	A5SS	ENST00000666990.1	known	1	1	0	1	0	n	-	-	-	-	-	-	-	-	-	-	-	-	-	-	-	-	-	-	1	1	0	1	0	n	0	0	2	0	2	n	0.2	2	8	2
novel_NIR_255	chr1	109090882	109094417	+	109090882	109092890	3pMXE	ENST00000473828.1	novel	0.12	10	73	10	73	n	0.1	6	56	6	56	n	0	0	20	0	20	n	0.04	1	27	1	27	n	0	0	42	0	42	n	0.06	5	77	5	77	n	0.22	18	64	18
novel_NIR_256	chr1	109090882	109094417	+	109090882;109093021	109092890;109094417	ES	ENST00000338272.9	novel	0.1	10	88.5	10	73;104	n	0.08	6	68.5	6	56;81	n	0	0	29.5	0	20;39	n	0.04	1	27.5	1	27;28	n	0	0	60	0	42;78	n	0.06	5	80.5	5	77;84	n	0.2	18	74	18
novel_NIR_257	chr1	109090882	109094417	+	109090882;109093082	109092890;109094417	ES	ENST00000651489.1	novel	0.2	10	40	10	73;7	y	0.18	6	28	6	56;0	y	0	0	10	0	20;0	n	0.07	1	13.5	1	27;0	n	0	0	21.5	0	42;1	n	0.11	5	38.5	5	77;0	n	0.35	18	33.5	18
novel_NIR_409	chr1	111120693	111123348	-	111120693	111122616	A5SS&ES	ENST00000496430.6	novel	0.13	5	33	5	33	n	0.06	2	29	2	29	n	0.25	4	12	4	12	y	0	0	24	0	24	n	0.15	5	28	5	28	y	0	0	31	0	31	n	0	0	18	0
novel_NIR_410	chr1	111120693	111123348	-	111120693	111126227	A5SS	ENST00000461449.5	novel	0.13	5	33	5	33	n	0.07	2	26	2	26	n	0.12	4	29	4	29	n	0	0	20	0	20	n	0.22	5	18	5	18	y	0	0	17	0	17	n	0	0	20	0
novel_NIR_434	chr1	111189253;111191065	111191007;111192140	-	111189253	111192140	cassetteExon	ENST00000357640.9	novel	0.14	22.5	138	24;21	138	n	0.08	15.5	188	17;14	188	n	0.1	41	382	43;39	382	n	0.15	48	274	59;37	274	y	0.06	20	337	19;21	337	n	0.05	15	264	16;14	264	n	0.02	7.5	408	7;8
novel_NIR_613	chr1	113896038	113898718	-	113897943	113898718	A3SS&ES	ENST00000479285.5	novel	0.02	2	112	2	112	n	0.07	7	97	7	97	n	0.04	6	139	6	139	n	0.09	15	150	15	150	n	0.07	6	80	6	80	n	0.11	16	135	16	135	n	0.15	13	73	13
novel_NIR_666	chr1	116027216	116031366	+	116027022	116031366	A5SS	ENST00000369503.9	novel	0.5	2	2	2	2	n	0.5	1	1	1	1	n	1	2	0	2	0	y	1	2	0	2	0	y	-	-	-	-	-	-	0	0	3	0	3	n	0	0	4	0
novel_NIR_1025	chr1	1388510	1390230	-	1388510;1388743	1388626;1390230	ES	ENST00000480479.5	novel	0	0	13.5	0	11;16	n	0.19	3	12.5	3	3;22	y	0	0	6.5	0	5;8	n	0	0	22.5	0	15;30	n	0	0	7	0	8;6	n	0.35	8	15	8	11;19	y	0.1	2	17.5	2
novel_NIR_1026	chr1	1388510	1390230	-	1388743	1390230	A3SS&ES	ENST00000492998.5	novel	0	0	16	0	16	n	0.12	3	22	3	22	n	0	0	8	0	8	n	0	0	30	0	30	n	0	0	6	0	6	n	0.3	8	19	8	19	y	0.08	2	23	2
novel_NIR_1027	chr1	1388510	1390230	-	1389047	1390230	A3SS&ES	ENST00000496007.5	novel	0	0	6	0	6	n	0.75	3	1	3	1	y	0	0	4	0	4	n	0	0	6	0	6	n	0	0	4	0	4	n	0.73	8	3	8	3	y	0.18	2	9	2
novel_NIR_1030	chr1	1389477	1390230	-	1388743	1390230	A3SS	ENST00000480479.5	novel	0.41	11	16	11	16	y	0	0	22	0	22	n	0.11	1	8	1	8	n	0.35	16	30	16	30	y	0.4	4	6	4	6	y	0.05	1	19	1	19	n	0	0	23	0
novel_NIR_1033	chr1	1389477	1390230	-	1389473	1390230	A3SS	ENST00000480646.1	novel	1	11	0	11	0	y	-	-	-	-	-	-	1	1	0	1	0	n	1	16	0	16	0	y	0.8	4	1	4	1	y	0.5	1	1	1	1	n	-	-	-	-
novel_NIR_1092	chr1	145164638	145166886	-	145164638	145214677	A5SS	ENST00000621798.4	novel	0	0	11	0	11	n	0.5	3	3	3	3	y	0.42	5	7	5	7	y	0.21	6	23	6	23	y	0.55	17	14	17	14	y	0	0	5	0	5	n	0.06	2	29	2
novel_NIR_1112	chr1	145164638;145176898	145176424;145215639	-	145164638;145214731	145214677;145215639	MXE	ENST00000621798.4	novel	0.07	1.5	20.5	0;3	11;30	n	0	0	14	0;0	3;25	n	0.15	3	17	0;6	7;27	n	0.18	4.5	20	0;9	23;17	n	0.06	1.5	25	1;2	14;36	n	0.23	2.5	8.5	0;5	5;12	n	0.18	10	45.5	2;18
novel_NIR_1279	chr1	147966663	147968347	+	147966663	147968332	A3SS	ENST00000491975.5	novel	0.5	2	2	2	2	y	0	0	4	0	4	n	0.56	5	4	5	4	y	0.43	3	4	3	4	y	0.25	1	3	1	3	n	0	0	8	0	8	n	-	-	-	-
novel_NIR_1280	chr1	147966663	147968347	+	147966663	147968358	A3SS	ENST00000478307.5	novel	0.67	2	1	2	1	y	-	-	-	-	-	-	0.83	5	1	5	1	y	0.6	3	2	3	2	y	1	1	0	1	0	n	-	-	-	-	-	-	0	0	12	0
novel_NIR_1442	chr1	149899730	149900010	+	149899672	149900010	A5SS	ENST00000369152.6	novel	0	0	2	0	2	n	0	0	4	0	4	n	0	0	7	0	7	n	0.07	1	14	1	14	n	0	0	16	0	16	n	0	0	8	0	8	n	0.25	2	6	2
novel_NIR_1443	chr1	149899730	149900010	+	149899730	149899843	A3SS	ENST00000369150.1	novel	0	0	2	0	2	n	0	0	14	0	14	n	0	0	3	0	3	n	0.14	1	6	1	6	n	0	0	6	0	6	n	0	0	3	0	3	n	0.22	2	7	2
novel_NIR_1526	chr1	150558149	150558240	+	150558149	150558473	A3SS	ENST00000369039.9	novel	0.36	29	51	29	51	y	0.17	13	65	13	65	y	0.24	19	60	19	60	y	0.12	2	15	2	15	n	0.09	3	30	3	30	n	0.14	9	55	9	55	n	0.05	2	40	2
novel_NIR_1536	chr1	150625808	150627024	-	150625808	150626479	A5SS&ES	ENST00000369016.8	novel	0.64	16	9	16	9	n	0.41	12	17	12	17	y	0.32	9	19	9	19	y	0.31	5	11	5	11	y	0.32	6	13	6	13	y	0.36	8	14	8	14	y	0.05	1	19	1
novel_NIR_1537	chr1	150625808	150627024	-	150625808	150626479	A5SS&ES	ENST00000509582.5	novel	0.64	16	9	16	9	y	0.41	12	17	12	17	n	0.32	9	19	9	19	n	0.31	5	11	5	11	n	0.32	6	13	6	13	n	0.36	8	14	8	14	n	0.05	1	19	1
novel_NIR_1543	chr1	150625808;150627097	150627024;150627467	-	150625808;150626526	150626479;150627467	MXE	ENST00000369016.8	novel	0.58	9.5	7	16;3	9;5	y	0.27	6	16	12;0	17;15	n	0.2	4.5	17.5	9;0	19;16	n	0.23	2.5	8.5	5;0	11;6	n	0.24	3	9.5	6;0	13;6	n	0.22	4	14	8;0	14;14	n	0.03	0.5	17.5	1;0
novel_NIR_1578	chr1	150733145;150736279	150736209;150747777	-	150733145;150742252	150741979;150747777	MXE	ENST00000680931.1	novel	0.78	19.5	5.5	22;17	7;4	y	0.7	8	3.5	7;9	7;0	y	0.85	11	2	13;9	4;0	y	1	3	0	4;2	0;0	y	0.92	11	1	10;12	2;0	y	0.69	4.5	2	5;4	1;3	y	0.27	3	8	3;3
novel_NIR_1663	chr1	151170663	151171633	-	151171063	151171633	A3SS&ES	ENST00000466891.5	novel	0.5	2	2	2	2	y	-	-	-	-	-	-	0.57	4	3	4	3	y	0.33	2	4	2	4	y	0.5	8	8	8	8	y	1	1	0	1	0	n	1	1	0	1
novel_NIR_1974	chr1	154963931	154966162	-	154963931	154965639	5pMXE	ENST00000490667.1	novel	0.35	7	13	7	13	y	0.47	7	8	7	8	y	0	0	4	0	4	n	0.27	3	8	3	8	y	0.12	1	7	1	7	n	0	0	6	0	6	n	0	0	5	0
novel_NIR_2292	chr1	156293429	156293618	-	156293209	156293618	A3SS	ENST00000482579.1	novel	-	-	-	-	-	-	0	0	1	0	1	n	0	0	3	0	3	n	0	0	4	0	4	n	0.25	1	3	1	3	n	0.8	4	1	4	1	y	1	1	0	1
novel_NIR_2293	chr1	156293429	156293618	-	156293429	156294018	A5SS	ENST00000481050.1	novel	0	0	4	0	4	n	0	0	10	0	10	n	0	0	3	0	3	n	0	0	15	0	15	n	0.09	1	10	1	10	n	0.44	4	5	4	5	y	0.11	1	8	1
novel_NIR_2348	chr1	156732280	156732366	+	156732286	156732366	A5SS	ENST00000517871.1	novel	0	0	3	0	3	n	0	0	5	0	5	n	0.33	3	6	3	6	y	0.29	4	10	4	10	y	0.2	1	4	1	4	n	0.67	4	2	4	2	y	0.5	5	5	5
novel_NIR_2421	chr1	157775795	157795740	-	157775795	157777043	5pMXE	ENST00000361516.8	novel	0.41	7	10	7	10	y	0.57	8	6	8	6	y	0.14	1	6	1	6	n	0.23	3	10	3	10	y	0	0	6	0	6	n	1	1	0	1	0	n	0.44	4	5	4
novel_NIR_2618	chr1	160842731	160862617	-	160841901	160862617	A3SS	ENST00000368034.9	novel	0.2	9	36	9	36	y	0.11	7	55	7	55	n	0.04	2	53	2	53	n	0.07	3	43	3	43	n	0.12	6	43	6	43	n	0.02	1	54	1	54	n	0.03	1	33	1
novel_NIR_2624	chr1	161038075;161038634	161038499;161038880	-	161038075	161038880	cassetteExon	ENST00000368024.5	novel	0.05	2.5	45	0;5	45	n	0.02	1	57	0;2	57	n	0.02	0.5	23	0;1	23	n	0.04	2	47	3;1	47	n	0	0	33	0;0	33	n	0.18	5.5	25	2;9	25	y	0.02	0.5	22	0;1
novel_NIR_2639	chr1	161049334	161049595	-	161049334	161049424	A5SS	ENST00000461003.5	novel	0.19	47	201	47	201	y	0.15	52	292	52	292	y	0.12	30	214	30	214	n	0.17	64	302	64	302	y	0.15	37	206	37	206	y	0.15	62	338	62	338	y	0.1	36	339	36
novel_NIR_2783	chr1	161600766	161601240	+	161599792	161601240	A5SS	ENST00000467903.5	novel	0.06	1	16	1	16	n	0.07	3	39	3	39	n	0.37	18	31	18	31	y	0.06	1	17	1	17	n	0.5	8	8	8	8	y	0.3	3	7	3	7	y	1	7	0	7
novel_NIR_3036	chr1	169696553	169701377	-	169696553	169703255	A5SS	ENST00000497295.1	novel	0.84	168	33	168	33	y	0.85	120	21	120	21	y	0.83	117	24	117	24	y	0.77	115	35	115	35	y	0.84	102	19	102	19	y	0.69	97	44	97	44	y	0.72	106	41	106
novel_NIR_3037	chr1	169696553;169701628	169701377;169703255	-	169696553	169703255	cassetteExon	ENST00000497295.1	novel	0.72	84	33	168;0	33	n	0.74	60	21	120;0	21	n	0.71	58.5	24	117;0	24	n	0.62	57.5	35	115;0	35	n	0.73	51	19	102;0	19	n	0.52	48.5	44	97;0	44	n	0.56	53	41	106;0
novel_NIR_3162	chr1	17348048	17348700	+	17348048	17354533	A3SS	ENST00000375448.4	novel	0.25	70	207	70	207	y	0.2	73	284	73	284	y	0.15	25	140	25	140	y	0.23	36	124	36	124	y	0.15	63	356	63	356	y	0.03	20	693	20	693	n	0.09	45	469	45
novel_NIR_3419	chr1	182789904	182803698	+	182792286	182803698	5pMXE	ENST00000471010.1	novel	0	0	2	0	2	n	0	0	2	0	2	n	-	-	-	-	-	-	0	0	4	0	4	n	-	-	-	-	-	-	0.33	3	6	3	6	y	-	-	-	-
novel_NIR_3556	chr1	185267122	185271323	+	185231708	185271323	A5SS	ENST00000367501.7	novel	0.38	6	10	6	10	y	0	0	9	0	9	n	0.28	5	13	5	13	y	0	0	4	0	4	n	0	0	8	0	8	n	0.56	19	15	19	15	y	0.37	11	19	11
novel_NIR_3597	chr1	188892	195263	-	188902	195263	A3SS	ENST00000623083.4	novel	-	-	-	-	-	-	0	0	3	0	3	n	0.38	3	5	3	5	y	0	0	6	0	6	n	-	-	-	-	-	-	1	1	0	1	0	n	-	-	-	-
novel_NIR_3725	chr1	197595333	197595745	-	197595333	197607073	A5SS	ENST00000620048.6	novel	1	5	0	5	0	y	0.5	2	2	2	2	y	0.5	2	2	2	2	y	-	-	-	-	-	-	1	1	0	1	0	n	-	-	-	-	-	-	0	0	2	0
novel_NIR_3728	chr1	19787117	19789928	-	19787117	19798137	A5SS	ENST00000294543.11	novel	-	-	-	-	-	-	0.25	2	6	2	6	y	-	-	-	-	-	-	0	0	3	0	3	n	0.11	1	8	1	8	n	0.5	4	4	4	4	y	0.5	2	2	2
novel_NIR_3784	chr1	200654530	200654806	-	200654550	200654806	A3SS	ENST00000453944.1	novel	0.67	2	1	2	1	y	-	-	-	-	-	-	0	0	2	0	2	n	0	0	8	0	8	n	0.33	1	2	1	2	n	1	3	0	3	0	y	-	-	-	-
novel_NIR_4055	chr1	206494969	206496112	+	206493991	206496112	A5SS	ENST00000581977.7	novel	0.12	10	71	10	71	n	0.07	10	129	10	129	n	0.12	19	135	19	135	n	0.18	27	123	27	123	y	0.06	10	145	10	145	n	0	0	76	0	76	n	0.07	8	112	8
novel_NIR_4152	chr1	207806284	207815929	-	207806097	207815929	A3SS	ENST00000637970.1	novel	0.6	6	4	6	4	y	0.67	4	2	4	2	y	1	2	0	2	0	y	0	0	3	0	3	n	1	2	0	2	0	y	0.2	1	4	1	4	n	0.5	4	4	4
novel_NIR_4200	chr1	209779374	209780475	+	209779374	209781345	A3SS	ENST00000471368.1	novel	0.2	40	158	40	158	n	0.33	42	84	42	84	y	0.32	44	93	44	93	y	0.23	75	257	75	257	y	0.24	30	96	30	96	y	0.39	53	84	53	84	y	0.41	54	78	54
novel_NIR_4491	chr1	22025639	22030280	+	22025372	22030280	A5SS	ENST00000650360.1	novel	-	-	-	-	-	-	0.75	6	2	6	2	y	0.5	2	2	2	2	y	0.67	2	1	2	1	y	-	-	-	-	-	-	1	2	0	2	0	y	0.86	6	1	6
novel_NIR_4593	chr1	222564125	222566474	-	222564125	222569510	A5SS	ENST00000366890.5	novel	0.9	19	2	19	2	n	0.53	8	7	8	7	n	1	5	0	5	0	y	0.8	8	2	8	2	y	0.53	9	8	9	8	y	0	0	2	0	2	n	0.38	6	10	6
novel_NIR_4595	chr1	222564125;222566525	222566474;222569510	-	222564125	222569510	cassetteExon	ENST00000366890.5	novel	0.86	12	2	19;5	2	y	0.42	5	7	8;2	7	y	1	2.5	0	5;0	0	n	0.67	4	2	8;0	2	n	0.36	4.5	8	9;0	8	n	0	0	2	0;0	2	n	0.23	3	10	6;0
novel_NIR_4603	chr1	222664148	222675192	+	222664148	222664883	3pMXE	ENST00000450260.1	novel	0.8	8	2	8	2	y	-	-	-	-	-	-	1	3	0	3	0	y	1	3	0	3	0	y	-	-	-	-	-	-	-	-	-	-	-	-	0.4	2	3	2
novel_NIR_4633	chr1	222835215;222836883	222836797;222836996	+	222835215	222836996	cassetteExon	ENST00000450784.5	novel	0.16	6.5	34	2;11	34	y	0.08	2.5	28	0;5	28	n	0.04	2	48	0;4	48	n	0.03	2	62	0;4	62	n	0.14	4.5	27	0;9	27	n	0	0	41	0;0	41	n	0	0	26	0;0
novel_NIR_4634	chr1	222836883	222836996	+	222835215	222836996	A5SS	ENST00000450784.5	novel	0.24	11	34	11	34	n	0.15	5	28	5	28	y	0.08	4	48	4	48	n	0.06	4	62	4	62	n	0.25	9	27	9	27	y	0	0	41	0	41	n	0	0	26	0
novel_NIR_4683	chr1	224250318;224267223	224267004;224268034	-	224250318	224268034	cassetteExon	ENST00000489194.5	novel	0.21	8	30	15;1	30	n	0.16	12.5	66	15;10	66	y	0.11	12	94	11;13	94	n	0.22	15.5	54	23;8	54	y	0.13	9	59	11;7	59	n	0.1	6	56	8;4	56	n	0.05	2.5	45	4;1
novel_NIR_4803	chr1	226062815	226064329	+	226062948	226064329	A5SS	ENST00000655399.1	novel	0.55	6	5	6	5	y	0.88	7	1	7	1	y	0.4	2	3	2	3	y	0.5	3	3	3	3	y	0.5	3	3	3	3	y	1	2	0	2	0	y	0.94	16	1	16
novel_NIR_4909	chr1	229288843	229295020	+	229288843	229288966	3pMXE	ENST00000489342.1	novel	0.5	2	2	2	2	y	-	-	-	-	-	-	0.25	1	3	1	3	n	1	3	0	3	0	y	1	4	0	4	0	y	-	-	-	-	-	-	0	0	3	0
novel_NIR_4919	chr1	229602919	229606119	-	229602919	229610106	A5SS	ENST00000258281.6	novel	0.07	1	13	1	13	n	0.18	3	14	3	14	n	0.18	2	9	2	9	y	0	0	11	0	11	n	0.25	2	6	2	6	n	0	0	8	0	8	n	0	0	7	0
novel_NIR_4958	chr1	230990263	230990576	+	230990263	230990600	A3SS	ENST00000435927.5	novel	-	-	-	-	-	-	0.75	6	2	6	2	y	1	2	0	2	0	y	-	-	-	-	-	-	1	3	0	3	0	y	0	0	1	0	1	n	0	0	1	0
novel_NIR_5584	chr1	246840998	246849615	-	246840998;246843928	246843795;246849615	ES	ENST00000470300.5	novel	0.21	38	143	38	21;265	y	0.07	13	161	13	4;318	n	0.22	23	81	23	5;157	y	0.2	19	74.5	19	5;144	y	0.04	5	137.5	5	6;269	n	0.01	2	210	2	13;407	n	0.05	10	188.5	10
novel_NIR_5610	chr1	247305271	247308475	-	247301276	247308475	A3SS	ENST00000462139.1	novel	0	0	13	0	13	n	0.14	2	12	2	12	n	0.17	5	24	5	24	y	0.32	12	25	12	25	y	0.38	6	10	6	10	y	0	0	7	0	7	n	0	0	22	0
novel_NIR_5628	chr1	248813245	248814449	-	248813162	248814449	A3SS	ENST00000366472.6	novel	0.16	5	27	5	27	y	0.06	7	107	7	107	n	0	0	46	0	46	n	0.08	4	44	4	44	n	0.1	8	76	8	76	n	0	0	99	0	99	n	0	0	92	0
novel_NIR_5639	chr1	248845662	248846191	+	248845662	248847175	A3SS	ENST00000505503.5	novel	0	0	3	0	3	n	0.44	4	5	4	5	y	0.67	6	3	6	3	y	0.86	6	1	6	1	y	0.25	4	12	4	12	y	-	-	-	-	-	-	-	-	-	-
novel_NIR_5717	chr1	25294740	25337040	-	25304821	25337040	3pMXE	ENST00000568399.1	novel	0	0	13	0	13	n	0	0	27	0	27	n	0	0	2	0	2	n	-	-	-	-	-	-	0	0	7	0	7	n	0.24	6	19	6	19	y	0.23	8	27	8
novel_NIR_5718	chr1	25294740	25337040	-	25336265	25337040	3pMXE	ENST00000564413.1	novel	0	0	6	0	6	n	0	0	4	0	4	n	-	-	-	-	-	-	0	0	2	0	2	n	0	0	2	0	2	n	0.38	6	10	6	10	y	0.62	8	5	8
novel_NIR_5725	chr1	25304821	25306562	-	25304821	25306896	A5SS	ENST00000562018.1	novel	0.39	11	17	11	17	y	0.47	7	8	7	8	y	0.67	4	2	4	2	y	0.44	4	5	4	5	y	0.54	7	6	7	6	y	0.67	20	10	20	10	y	0.79	15	4	15
novel_NIR_5779	chr1	2552703	2554101	-	2550274	2554101	A3SS	ENST00000443892.2	novel	0.5	1	1	1	1	n	0.75	3	1	3	1	y	0.5	12	12	12	12	y	0.13	4	27	4	27	n	0.17	2	10	2	10	y	0.15	2	11	2	11	y	0.12	2	15	2
novel_NIR_5832	chr1	25962083	25974480	-	25962083;25972712	25972558;25974480	ES	ENST00000374282.8	novel	0.19	12	52	12	59;45	y	0.07	4	55	4	69;41	n	0.17	14	67.5	14	75;60	y	0.09	8	83	8	111;55	n	0.03	2	74.5	2	101;48	n	0.02	1	52	1	54;50	n	0.04	2	43	2
novel_NIR_5927	chr1	27135947	27153983	-	27114286	27153983	A3SS	ENST00000263980.8	novel	0.17	3	15	3	15	y	0.17	2	10	2	10	y	0.3	3	7	3	7	y	0.22	2	7	2	7	y	0.3	6	14	6	14	y	0.06	1	17	1	17	n	0	0	23	0
novel_NIR_5979	chr1	27897121	27906928	-	27897121;27897707	27897633;27906928	ES	ENST00000373912.8	novel	0.15	31	169.5	31	170;169	y	0.04	12	269	12	245;293	n	0.11	35	285	35	270;300	n	0.2	57	231.5	57	265;198	y	0.09	27	265	27	278;252	n	0.03	10	321	10	330;312	n	0.03	8	290.5	8
novel_NIR_6128	chr1	31908960	31909547	-	31908960	31911696	A5SS	ENST00000602683.5	novel	0.07	3	37	3	37	n	0.06	2	33	2	33	n	0.09	4	41	4	41	n	0.23	7	23	7	23	y	0.1	5	44	5	44	n	0.03	1	37	1	37	n	0	0	46	0
novel_NIR_6445	chr1	36307963	36308389	+	36307963;36308209	36308109;36308389	ES	ENST00000453908.8	novel	1	8	0	8	0;0	y	0.75	6	2	6	2;2	y	-	-	-	-	-	-	1	3	0	3	0;0	y	1	1	0	1	0;0	n	0.22	1	3.5	1	1;6	n	0.53	8	7	8
novel_NIR_6460	chr1	36361340	36367861	-	36361340	36367852	A5SS	ENST00000482458.1	novel	0.19	11	47	11	47	y	0.24	11	34	11	34	y	0.24	6	19	6	19	y	0.29	5	12	5	12	y	0.24	6	19	6	19	y	0.23	16	53	16	53	y	0.07	4	54	4
novel_NIR_6864	chr1	42589483	42592090	+	42589483	42610978	A3SS	ENST00000660938.1	novel	0	0	9	0	9	n	0	0	4	0	4	n	0.67	2	1	2	1	y	0	0	1	0	1	n	-	-	-	-	-	-	-	-	-	-	-	-	-	-	-	-
novel_NIR_6877	chr1	42667440	42678726	+	42667440	42675738	3pMXE	ENST00000677900.1	novel	-	-	-	-	-	-	1	2	0	2	0	y	1	2	0	2	0	y	-	-	-	-	-	-	-	-	-	-	-	-	-	-	-	-	-	-	0.5	1	1	1
novel_NIR_7006	chr1	43975974	43976090	+	43975107	43976090	A5SS	ENST00000236067.8	novel	0.48	74	79	74	79	y	0.05	3	57	3	57	n	0.38	55	89	55	89	y	0.33	22	45	22	45	y	0.48	57	61	57	61	y	0	0	64	0	64	n	0	0	66	0
novel_NIR_7268	chr1	46665364	46683300	-	46665364	46668057	5pMXE	ENST00000576409.5	novel	0.33	4	8	4	8	y	0.23	3	10	3	10	y	0.29	6	15	6	15	y	0	0	6	0	6	n	0.5	2	2	2	2	y	0.2	3	12	3	12	y	0	0	5	0
novel_NIR_7431	chr1	52897484	52898580	-	52897484	52904646	A5SS	ENST00000536120.5	novel	0.91	21	2	21	2	y	0.95	18	1	18	1	y	0.95	38	2	38	2	y	1	64	0	64	0	y	0.95	39	2	39	2	y	0.96	24	1	24	1	y	1	32	0	32
novel_NIR_7437	chr1	52905090	52905330	-	52905090	52906519	A5SS	ENST00000371522.9	novel	0	0	16	0	16	n	0.12	3	22	3	22	n	0.07	2	27	2	27	n	0.09	7	75	7	75	n	0.15	6	34	6	34	n	0.24	8	26	8	26	n	0.17	4	19	4
novel_NIR_7440	chr1	52905090;52905436	52905330;52906519	-	52905090	52906519	cassetteExon	ENST00000371522.9	novel	0	0	16	0;0	16	n	0.1	2.5	22	3;2	22	n	0.07	2	27	2;2	27	n	0.1	8	75	7;9	75	n	0.11	4	34	6;2	34	n	0.15	4.5	26	8;1	26	n	0.1	2	19	4;0
novel_NIR_7566	chr1	58527335	58533953	-	58527335	58530601	5pMXE	ENST00000467509.5	novel	0.22	17	59	17	59	y	0.2	24	97	24	97	y	0.2	18	74	18	74	y	0.21	17	65	17	65	y	0.09	10	99	10	99	n	0.1	13	119	13	119	n	0.18	20	91	20
novel_NIR_7568	chr1	58527335	58533953	-	58527335;58530729	58530601;58533953	ES	ENST00000421528.6	novel	0.21	17	63.5	17	59;68	y	0.2	24	98.5	24	97;100	y	0.18	18	81	18	74;88	y	0.24	17	54.5	17	65;44	y	0.1	10	94	10	99;89	n	0.11	13	109	13	119;99	n	0.19	20	85.5	20
novel_NIR_7919	chr1	71065748	71066776	-	71065137	71066776	A3SS	ENST00000370920.8	novel	0.04	4	89	4	89	n	0.09	6	64	6	64	n	0.04	3	71	3	71	n	0.08	7	83	7	83	n	0.12	8	57	8	57	n	0.17	14	68	14	68	y	0.23	19	62	19
novel_NIR_8121	chr1	801322	805799	-	801163	805799	A3SS	ENST00000447500.4	novel	0.5	2	2	2	2	y	-	-	-	-	-	-	1	1	0	1	0	n	1	1	0	1	0	n	-	-	-	-	-	-	0	0	1	0	1	n	0	0	1	0
novel_NIR_8152	chr1	8429972	8431230	+	8429972	8434570	A3SS	ENST00000653698.1	novel	0	0	1	0	1	n	-	-	-	-	-	-	-	-	-	-	-	-	0	0	1	0	1	n	-	-	-	-	-	-	1	2	0	2	0	y	1	7	0	7
novel_NIR_8153	chr1	8429972	8431230	+	8429972	8434633	A3SS	ENST00000449895.5	novel	0	0	1	0	1	n	0	0	5	0	5	n	-	-	-	-	-	-	-	-	-	-	-	-	0	0	1	0	1	n	0.33	2	4	2	4	y	1	7	0	7
novel_NIR_8240	chr1	86724405	86734611	+	86724405	86728403	A3SS&ES	ENST00000616170.4	novel	0.27	12	32	12	32	y	0	0	3	0	3	n	0.5	2	2	2	2	y	0	0	3	0	3	n	0.6	6	4	6	4	y	0.5	2	2	2	2	y	1	2	0	2
novel_NIR_8263	chr1	8868057	8868441	-	8868057	8871891	A5SS	ENST00000646680.1	novel	0	0	5	0	5	n	0.25	2	6	2	6	y	0.25	2	6	2	6	y	0.21	3	11	3	11	y	0.28	5	13	5	13	y	0	0	4	0	4	n	0	0	8	0
novel_NIR_8496	chr1	93309790	93311490	-	93309790	93324635	A5SS	ENST00000424517.3	novel	0.29	4	10	4	10	y	0.31	4	9	4	9	y	0.47	17	19	17	19	y	0.13	2	13	2	13	n	0.64	9	5	9	5	y	0.25	4	12	4	12	y	0.29	7	17	7
novel_NIR_8591	chr1	95234315	95246542	+	95234315	95244211	A3SS&ES	ENST00000263893.10	novel	0	0	2	0	2	n	0.89	16	2	16	2	y	0.65	15	8	15	8	y	0.82	18	4	18	4	y	0.62	8	5	8	5	y	0.18	4	18	4	18	y	0	0	1	0
novel_NIR_8593	chr1	95234315	95246542	+	95234315;95244698	95244211;95246542	ES	ENST00000370202.5	novel	0	0	3.5	0	2;5	n	0.63	16	9.5	16	2;17	y	0.59	15	10.5	15	8;13	y	0.61	18	11.5	18	4;19	y	0.41	8	11.5	8	5;18	y	0.15	4	23.5	4	18;29	y	0	0	8.5	0
novel_NIR_8992	chr10	103143168	103174858	-	103169449	103174858	3pMXE	ENST00000467380.1	novel	0	0	25	0	25	n	0.33	5	10	5	10	y	-	-	-	-	-	-	-	-	-	-	-	-	0	0	6	0	6	n	1	2	0	2	0	y	-	-	-	-
novel_NIR_9035	chr10	103392466	103396298	-	103392466	103394199	A5SS&ES	ENST00000369825.6	novel	0.11	8	65	8	65	n	0.18	3	14	3	14	y	0.14	2	12	2	12	n	0.04	2	51	2	51	n	0.16	3	16	3	16	y	0.04	5	110	5	110	n	0	0	60	0
novel_NIR_9210	chr10	11321386;11325979	11325877;11330456	+	11321386;11329097	11328926;11330456	MXE	ENST00000609692.5	novel	1	4.5	0	5;4	0;0	y	0.42	2.5	3.5	4;1	2;5	n	0.4	1	1.5	2;0	0;3	n	1	0.5	0	1;0	0;0	n	0.04	0.5	12.5	0;1	6;19	n	0.08	1	11.5	0;2	0;23	n	0	0	5.5	0;0
novel_NIR_9211	chr10	11321386;11326177	11325877;11328926	+	11321386	11328926	cassetteExon	ENST00000609692.5	novel	1	2.5	0	5;0	0	n	0.5	2	2	4;0	2	n	1	2	0	2;2	0	y	1	0.5	0	1;0	0	n	0	0	6	0;0	6	n	-	-	-	-	-	-	0	0	2	0;0
novel_NIR_9272	chr10	118681671	118685983	-	118674460	118685983	A3SS	ENST00000544392.5	novel	0.24	10	32	10	32	y	0.04	2	51	2	51	n	0	0	23	0	23	n	0	0	12	0	12	n	0	0	8	0	8	n	0.19	11	48	11	48	y	0.47	14	16	14
novel_NIR_9287	chr10	119105022	119107948	+	119105022;119105495	119105311;119107948	ES	ENST00000497903.5	novel	-	-	-	-	-	-	0	0	3	0	0;6	n	0	0	2	0	1;3	n	-	-	-	-	-	-	0	0	1	0	0;2	n	0.5	2	2	2	0;4	y	0.43	3	4	3
novel_NIR_9395	chr10	121898969	121899866	-	121870038	121899866	A3SS	ENST00000224652.11	novel	0.77	10	3	10	3	y	0.75	3	1	3	1	y	0.33	1	2	1	2	n	1	1	0	1	0	n	1	2	0	2	0	y	0	0	2	0	2	n	-	-	-	-
novel_NIR_9396	chr10	121898969	121899866	-	121898969	121902391	A5SS	ENST00000369043.8	novel	0.38	10	16	10	16	y	0.38	3	5	3	5	y	0.09	1	10	1	10	n	0.06	1	16	1	16	n	0.67	2	1	2	1	y	0	0	7	0	7	n	-	-	-	-
novel_NIR_9429	chr10	122849439	122851230	-	122849439	122850424	A5SS&ES	ENST00000368898.8	novel	0.27	3	8	3	8	y	0.16	3	16	3	16	y	0.12	4	28	4	28	n	0.2	7	28	7	28	y	0.28	8	21	8	21	y	0	0	43	0	43	n	0	0	15	0
novel_NIR_9430	chr10	122849439	122851230	-	122849439	122855645	A5SS	ENST00000462859.5	novel	0.19	3	13	3	13	y	0.43	3	4	3	4	y	0.24	4	13	4	13	y	0.14	7	42	7	42	n	0.57	8	6	8	6	y	0	0	14	0	14	n	0	0	7	0
novel_NIR_9653	chr10	130180321	130183281	+	130180321	130183285	A3SS	ENST00000619341.1	novel	1	3	0	3	0	y	1	2	0	2	0	y	0.5	3	3	3	3	y	0.5	1	1	1	1	n	-	-	-	-	-	-	0	0	7	0	7	n	-	-	-	-
novel_NIR_9654	chr10	130180321	130183281	+	130180321	130183868	A3SS	ENST00000481034.1	novel	1	3	0	3	0	y	1	2	0	2	0	y	1	3	0	3	0	y	0.33	1	2	1	2	n	-	-	-	-	-	-	-	-	-	-	-	-	-	-	-	-
novel_NIR_10029	chr10	22318439	22318653	+	22318168	22318653	A5SS	ENST00000483684.1	novel	0.5	2	2	2	2	y	1	2	0	2	0	y	0.89	8	1	8	1	y	1	7	0	7	0	y	1	3	0	3	0	y	-	-	-	-	-	-	0.33	1	2	1
novel_NIR_10168	chr10	29415412	29457651	+	29415412	29458274	A3SS	ENST00000430295.5	novel	1	2	0	2	0	y	1	7	0	7	0	y	1	14	0	14	0	y	1	9	0	9	0	y	0.6	3	2	3	2	y	0.22	2	7	2	7	y	0.5	4	4	4
novel_NIR_10181	chr10	29486230	29487163	-	29486230;29486557	29486410;29487163	ES	ENST00000375400.7	novel	0	0	47	0	57;37	n	0	0	40.5	0	49;32	n	0	0	14.5	0	10;19	n	0	0	22	0	26;18	n	0	0	32	0	27;37	n	0.11	5	39	5	42;36	n	0.15	4	23	4
novel_NIR_10403	chr10	35449811	35483404	+	35337207	35483404	A5SS	ENST00000374704.8	novel	0.16	25	133	25	133	y	0.21	46	168	46	168	y	0.05	6	124	6	124	n	0.08	4	49	4	49	n	0.09	8	82	8	82	n	0.21	37	142	37	142	y	0.27	65	172	65
novel_NIR_10410	chr10	3776403	3777452	-	3776403	3779347	A5SS	ENST00000461124.1	novel	0.09	8	77	8	77	n	0.02	1	49	1	49	n	0	0	13	0	13	n	0	0	65	0	65	n	0	0	9	0	9	n	0.09	4	43	4	43	n	0.12	3	22	3
novel_NIR_10495	chr10	44971848	44976312	+	44971848	44982525	A3SS	ENST00000462822.1	novel	0.33	2	4	2	4	y	0.12	1	7	1	7	n	0	0	2	0	2	n	0	0	2	0	2	n	0	0	4	0	4	n	-	-	-	-	-	-	-	-	-	-
novel_NIR_10498	chr10	44971848	44980629	+	44971848	44982525	A3SS	ENST00000462822.1	novel	0.5	4	4	4	4	y	0	0	7	0	7	n	0	0	2	0	2	n	0	0	2	0	2	n	0	0	4	0	4	n	1	18	0	18	0	y	-	-	-	-
novel_NIR_10611	chr10	45848912	45854803	-	45848912	45853655	5pMXE	ENST00000430779.6	novel	0	0	8	0	8	n	0	0	2	0	2	n	-	-	-	-	-	-	0	0	4	0	4	n	0	0	4	0	4	n	0.5	5	5	5	5	y	0.75	3	1	3
novel_NIR_10948	chr10	6329810;6330765	6330650;6331211	+	6329810;6331016	6330953;6331211	MXE	ENST00000399868.2	novel	0.75	7.5	2.5	3;12	0;5	y	0.36	2.5	4.5	4;1	0;9	n	1	1	0	0;2	0;0	n	0.4	1	1.5	2;0	0;3	n	0.17	1	5	0;2	1;9	n	0	0	9	0;0	1;17	n	0.44	4	5	4;4
novel_NIR_11059	chr10	68341288	68345670	-	68341288	68346007	A5SS	ENST00000463210.6	novel	-	-	-	-	-	-	0	0	4	0	4	n	0	0	4	0	4	n	0.5	4	4	4	4	y	0	0	2	0	2	n	-	-	-	-	-	-	-	-	-	-
novel_NIR_11107	chr10	69262188	69265585	+	69261294	69265585	A5SS	ENST00000354624.6	novel	-	-	-	-	-	-	1	1	0	1	0	n	1	4	0	4	0	y	0.86	6	1	6	1	n	0.4	2	3	2	3	y	-	-	-	-	-	-	0	0	4	0
novel_NIR_11337	chr10	73496262	73499595	+	73498867	73499595	A5SS&ES	ENST00000620559.2	novel	0.18	2	9	2	9	y	0.12	2	14	2	14	n	0.29	4	10	4	10	y	0.13	2	13	2	13	n	0.16	4	21	4	21	y	0.1	1	9	1	9	n	0.06	1	15	1
novel_NIR_11719	chr10	87880438	87925513	+	87894109	87925513	A5SS&ES	ENST00000371953.8	novel	0.12	70	497	70	497	n	0.09	33	317	33	317	n	0.1	17	152	17	152	n	0.12	14	101	14	101	n	0.15	29	169	29	169	y	0.11	45	375	45	375	n	0.05	15	307	15
novel_NIR_11727	chr10	88770991	88775092	+	88770991;88774544	88774473;88775092	ES	ENST00000404459.2	novel	0.07	1	13	1	14;12	n	0.21	4	15	4	9;21	y	0.14	4	24	4	20;28	n	0	0	8	0	7;9	n	0.12	1	7	1	4;10	n	0.3	3	7	3	5;9	y	0.25	4	12	4
novel_NIR_11834	chr10	92997615	93000318	+	92997615	92999250	A3SS&ES	ENST00000495132.5	novel	0.33	2	4	2	4	y	1	3	0	3	0	y	-	-	-	-	-	-	0.88	7	1	7	1	y	0.44	7	9	7	9	y	-	-	-	-	-	-	0	0	4	0
novel_NIR_11965	chr10	97461007	97461828	-	97461007	97461496	A5SS	ENST00000495415.5	novel	0.14	5	30	5	30	n	0.23	16	55	16	55	y	0.13	6	40	6	40	n	0.23	22	75	22	75	y	0.12	6	43	6	43	n	0.26	21	60	21	60	y	0.36	16	28	16
novel_NIR_11966	chr10	97461007	97461828	-	97461007;97461622	97461496;97461828	ES	ENST00000434538.5	novel	0.16	5	27	5	30;24	y	0.26	16	46.5	16	55;38	y	0.1	6	55.5	6	40;71	n	0.24	22	70	22	75;65	y	0.13	6	41.5	6	43;40	n	0.3	21	50	21	60;40	y	0.31	16	35	16
novel_NIR_11990	chr10	97753182;97754858	97754727;97757265	+	97753182	97757265	cassetteExon	ENST00000337540.11	novel	0.21	15.5	60	15;16	60	y	0.09	9.5	92	7;12	92	n	0.12	6.5	47	11;2	47	n	0.07	5.5	79	3;8	79	n	0.11	7	58	8;6	58	n	0.18	18	83	15;21	83	y	0.21	13	48	5;21
novel_NIR_12054	chr10	99753688	99754529	+	99747390	99754529	A5SS	ENST00000471520.5	novel	0.14	3	19	3	19	n	0	0	18	0	18	n	0	0	24	0	24	n	0	0	13	0	13	n	0	0	25	0	25	n	0.08	1	12	1	12	n	0.07	2	25	2
novel_NIR_12446	chr11	117136613;117136929	117136848;117137423	+	117136613	117137423	cassetteExon	ENST00000528464.1	novel	0.74	8.5	3	6;11	3	y	0.67	4	2	5;3	2	y	0.68	32	15	22;42	15	y	0.88	45.5	6	30;61	6	y	0.88	22	3	18;26	3	y	-	-	-	-	-	-	0	0	4	0;0
novel_NIR_12563	chr11	118340931	118342553	-	118339906	118342553	A3SS	ENST00000529594.5	novel	0.73	8	3	8	3	y	0.6	3	2	3	2	y	0.67	6	3	6	3	y	0.75	15	5	15	5	y	0.75	18	6	18	6	y	1	16	0	16	0	y	0.65	13	7	13
novel_NIR_12568	chr11	118369535	118369671	+	118369535	118371514	A3SS	ENST00000252108.8	novel	0.14	3	18	3	18	n	0.11	1	8	1	8	n	0.18	2	9	2	9	y	0	0	10	0	10	n	0.17	1	5	1	5	n	0	0	9	0	9	n	0	0	7	0
novel_NIR_12756	chr11	12208139	12213255	+	12208139;12209598	12209497;12213255	ES	ENST00000683283.1	novel	0.14	4	24.5	4	17;32	n	0.18	6	27	6	21;33	y	0	0	2.5	0	3;2	n	0	0	9	0	13;5	n	0.05	1	17.5	1	19;16	n	0.33	7	14	7	14;14	y	0.4	11	16.5	11
novel_NIR_12967	chr11	128463627	128479955	-	128463627	128484823	A5SS	ENST00000526145.6	novel	-	-	-	-	-	-	0	0	6	0	6	n	-	-	-	-	-	-	0	0	3	0	3	n	0	0	5	0	5	n	0.33	2	4	2	4	y	0.3	3	7	3
novel_NIR_13265	chr11	17334480;17337083	17336960;17337348	+	17334480	17337348	cassetteExon	ENST00000532240.2	novel	1	3	0	0;6	0	n	0.6	4.5	3	2;7	3	y	1	1	0	0;2	0	n	0.63	8.5	5	7;10	5	y	1	2	0	0;4	0	n	0.25	1	3	1;1	3	n	0.09	0.5	5	1;0
novel_NIR_13269	chr11	17337083	17337348	+	17334480	17337348	A5SS	ENST00000532240.2	novel	1	6	0	6	0	y	0.7	7	3	7	3	n	1	2	0	2	0	y	0.67	10	5	10	5	n	1	4	0	4	0	y	0.25	1	3	1	3	n	0	0	5	0
novel_NIR_13443	chr11	2316667	2317424	+	2316667	2317344	A3SS	ENST00000461200.5	novel	0.18	13	60	13	60	y	0.08	7	78	7	78	n	0.12	19	145	19	145	n	0.08	15	184	15	184	n	0.1	13	116	13	116	n	0.09	11	112	11	112	n	0	0	42	0
novel_NIR_13546	chr11	294196	294349	+	294196	294321	A3SS	ENST00000397660.3	novel	0.25	33	97	33	97	y	0.2	23	94	23	94	y	0.1	3	27	3	27	n	0	0	60	0	60	n	0.17	15	72	15	72	y	0	0	89	0	89	n	0	0	24	0
novel_NIR_13715	chr11	32838930	32853296	+	32838930;32840239	32840107;32853296	ES	ENST00000257836.4	novel	0.09	7	74.5	7	97;52	n	0.32	24	51	24	53;49	y	0.25	6	18	6	23;13	y	0	0	7	0	10;4	n	0	0	26.5	0	31;22	n	0.34	30	57	30	70;44	y	0.29	37	89	37
novel_NIR_13815	chr11	35208206	35214852	+	35198246	35214852	A5SS	ENST00000525688.5	novel	0.58	7	5	7	5	y	0.5	6	6	6	6	y	0.47	8	9	8	9	y	0.19	3	13	3	13	y	1	1	0	1	0	n	-	-	-	-	-	-	0	0	15	0
novel_NIR_13939	chr11	43396893	43397347	+	43396818	43397347	A5SS	ENST00000039989.9	novel	0.35	8	15	8	15	y	0.06	3	44	3	44	n	0.19	8	34	8	34	y	0.17	7	33	7	33	y	0.25	4	12	4	12	y	0	0	19	0	19	n	0	0	22	0
novel_NIR_14003	chr11	4469543;4472601	4472466;4474762	+	4469543	4474762	cassetteExon	ENST00000641797.2	novel	0.79	58.5	16	17;100	16	y	0.59	51	35	0;102	35	n	0.67	14	7	0;28	7	n	0.9	17.5	2	2;33	2	y	0.43	23	30	2;44	30	y	0.39	29.5	46	4;55	46	y	0.46	27	32	0;54
novel_NIR_14004	chr11	4472601	4474762	+	4469543	4474762	A5SS	ENST00000641797.2	novel	0.86	100	16	100	16	n	0.74	102	35	102	35	y	0.8	28	7	28	7	y	0.94	33	2	33	2	n	0.59	44	30	44	30	n	0.54	55	46	55	46	n	0.63	54	32	54
novel_NIR_14189	chr11	47324577	47326832	+	47324577	47326544	A3SS&ES	ENST00000634938.1	novel	0.5	1	1	1	1	n	1	2	0	2	0	y	1	2	0	2	0	y	0.67	2	1	2	1	y	0.25	1	3	1	3	n	0.25	1	3	1	3	n	0	0	4	0
novel_NIR_14202	chr11	47375729	47379745	-	47375729	47378309	5pMXE	ENST00000378538.8	novel	0.22	844	3003	844	3003	y	0.24	907	2810	907	2810	y	0.32	715	1495	715	1495	y	0.27	572	1540	572	1540	y	0.32	1034	2192	1034	2192	y	0.2	750	3073	750	3073	y	0.17	658	3194	658
novel_NIR_14385	chr11	58570713	58576734	-	58570713	58577986	A5SS	ENST00000528489.1	novel	0.25	2	6	2	6	y	-	-	-	-	-	-	0.33	3	6	3	6	y	0	0	1	0	1	n	-	-	-	-	-	-	-	-	-	-	-	-	1	1	0	1
novel_NIR_14469	chr11	59965713	59967221	+	59965713	59967067	A3SS&ES	ENST00000398992.3	novel	0.14	1	6	1	6	n	0	0	6	0	6	n	-	-	-	-	-	-	-	-	-	-	-	-	0	0	1	0	1	n	1	7	0	7	0	n	1	2	0	2
novel_NIR_14697	chr11	61959927	61965369	-	61959904	61965369	A3SS	ENST00000530019.5	novel	0.85	17	3	17	3	y	0.5	2	2	2	2	y	1	3	0	3	0	y	-	-	-	-	-	-	-	-	-	-	-	-	0	0	4	0	4	n	0	0	6	0
novel_NIR_14866	chr11	63819002	63826966	+	63819002	63826928	A3SS	ENST00000294244.9	novel	0.26	5	14	5	14	y	0.16	3	16	3	16	y	0.43	3	4	3	4	y	0.19	9	39	9	39	y	0.4	6	9	6	9	y	0	0	7	0	7	n	0.1	2	19	2
novel_NIR_14876	chr11	6392196	6393295	+	6392196	6393617	A3SS	ENST00000526280.1	novel	0	0	11	0	11	n	0	0	2	0	2	n	0	0	15	0	15	n	0	0	15	0	15	n	0	0	6	0	6	n	0.4	2	3	2	3	y	0.43	3	4	3
novel_NIR_14890	chr11	64115986	64151239	-	64015281	64151239	A3SS	ENST00000255681.7	novel	0.08	1	12	1	12	n	0.14	1	6	1	6	n	0.2	2	8	2	8	y	0	0	46	0	46	n	0.29	2	5	2	5	y	0	0	13	0	13	n	0	0	2	0
novel_NIR_14965	chr11	64287014	64288065	+	64287014	64287721	3pMXE	ENST00000536667.5	novel	0.52	16	15	16	15	y	0.5	20	20	20	20	y	0.45	13	16	13	16	y	0.56	20	16	20	16	y	0.32	8	17	8	17	y	0.4	6	9	6	9	y	0.23	6	20	6
novel_NIR_14968	chr11	64287014	64288065	+	64287014;64287946	64287721;64288065	ES	ENST00000546139.5	novel	0.47	16	18	16	15;21	y	0.51	20	19	20	20;18	y	0.52	13	12	13	16;8	y	0.5	20	20	20	16;24	y	0.33	8	16	8	17;15	y	0.28	6	15.5	6	9;22	y	0.29	6	14.5	6
novel_NIR_15027	chr11	64747358	64751325	-	64747358;64750583	64750376;64751325	ES	ENST00000377432.7	novel	0.34	31	61	31	81;41	y	0.21	20	74	20	96;52	y	0.14	4	24	4	15;33	n	0.34	29	57.5	29	68;47	y	0.15	14	81	14	111;51	y	0.06	6	87.5	6	115;60	n	0.03	2	62.5	2
novel_NIR_15053	chr11	6482289	6497190	+	6482289	6482840	3pMXE	ENST00000531462.5	novel	-	-	-	-	-	-	0.5	2	2	2	2	y	-	-	-	-	-	-	1	2	0	2	0	y	1	2	0	2	0	y	-	-	-	-	-	-	0	0	6	0
novel_NIR_15513	chr11	67121358	67133731	+	67121358	67143204	A3SS	ENST00000532436.5	novel	0	0	2	0	2	n	-	-	-	-	-	-	-	-	-	-	-	-	0	0	3	0	3	n	-	-	-	-	-	-	0.5	1	1	1	1	n	1	1	0	1
novel_NIR_15526	chr11	67121358	67149766	+	67121358	67131952	A3SS&ES	ENST00000308783.9	novel	0.5	4	4	4	4	y	0.5	3	3	3	3	n	0.42	5	7	5	7	y	0.5	5	5	5	5	y	0.64	7	4	7	4	y	0.23	3	10	3	10	y	-	-	-	-
novel_NIR_15527	chr11	67121358	67149766	+	67121358	67180079	A3SS	ENST00000529006.7	novel	0.09	4	43	4	43	n	0.1	3	28	3	28	n	0.26	5	14	5	14	y	0.15	5	29	5	29	y	0.19	7	30	7	30	y	0.07	3	39	3	39	n	0	0	21	0
novel_NIR_15886	chr11	72019009	72020277	+	72019009	72020326	A3SS	ENST00000502284.1	novel	0	0	2	0	2	n	0.27	3	8	3	8	y	0	0	14	0	14	n	0.33	2	4	2	4	y	0.5	3	3	3	3	y	1	1	0	1	0	n	0.73	8	3	8
novel_NIR_16029	chr11	72802544	72803599	-	72794277	72803599	A3SS	ENST00000624670.2	novel	0.67	16	8	16	8	n	0.29	5	12	5	12	n	0.43	6	8	6	8	y	1	2	0	2	0	y	0.57	12	9	12	9	y	0.3	6	14	6	14	n	0.37	10	17	10
novel_NIR_16057	chr11	72822543	72824060	+	72823797	72824060	A5SS	ENST00000544490.5	novel	0.15	61	347	61	347	y	0.08	35	390	35	390	n	0.14	30	188	30	188	n	0.09	28	300	28	300	n	0.08	22	264	22	264	n	0.03	17	517	17	517	n	0.04	15	360	15
novel_NIR_16111	chr11	73390921;73392465	73392211;73393837	+	73390921	73393837	cassetteExon	ENST00000544075.5	novel	0	0	3	0;0	3	n	-	-	-	-	-	-	-	-	-	-	-	-	0	0	2	0;0	2	n	-	-	-	-	-	-	-	-	-	-	-	-	1	1.5	0	3;0
novel_NIR_16263	chr11	74911425;74912482	74912387;74913695	+	74911425	74913695	cassetteExon	ENST00000533875.1	novel	0.5	4	4	7;1	4	n	0.37	3.5	6	7;0	6	n	0.64	3.5	2	7;0	2	n	0.67	2	1	4;0	1	n	0.5	8	8	16;0	8	n	0.73	5.5	2	9;2	2	y	0.64	3.5	2	4;3
novel_NIR_16528	chr11	8126807	8128219	-	8126807	8137378	A5SS	ENST00000309737.11	novel	0.25	1	3	1	3	n	-	-	-	-	-	-	0	0	2	0	2	n	0	0	2	0	2	n	0	0	4	0	4	n	0.5	2	2	2	2	y	-	-	-	-
novel_NIR_16557	chr11	83210715	83211295	+	83210419	83211295	A5SS	ENST00000533342.6	novel	0.25	1	3	1	3	n	0.25	3	9	3	9	y	0.13	2	13	2	13	n	0.11	1	8	1	8	n	0	0	13	0	13	n	0	0	2	0	2	n	0	0	12	0
novel_NIR_16616	chr11	85982003	85996826	-	85990378	85996826	A3SS&ES	ENST00000526961.5	novel	0.09	2	20	2	20	n	0	0	15	0	15	n	0.08	1	11	1	11	n	-	-	-	-	-	-	0	0	2	0	2	n	0.64	7	4	7	4	y	0.44	7	9	7
novel_NIR_16632	chr11	86266216	86276980	+	86264263	86276980	A5SS	ENST00000528180.5	novel	1	14	0	14	0	y	0.83	10	2	10	2	y	0.95	19	1	19	1	n	0.95	19	1	19	1	y	1	9	0	9	0	y	0.5	9	9	9	9	y	0.57	13	10	13
novel_NIR_16640	chr11	86306482;86319059	86318936;86326513	+	86306482	86326513	cassetteExon	ENST00000528004.5	novel	0.47	4.5	5	9;0	5	n	0.5	8	8	11;5	8	y	0.33	5	10	8;2	10	y	0.35	8	15	14;2	15	y	0.07	1	13	0;2	13	n	0.06	1	16	2;0	16	n	0	0	5	0;0
novel_NIR_16735	chr11	9142108	9143403	-	9142108	9144097	A5SS	ENST00000680294.1	novel	0.61	57	37	57	37	y	0.79	23	6	23	6	y	0.73	16	6	16	6	n	0.5	9	9	9	9	y	0.55	12	10	12	10	y	0.63	17	10	17	10	n	0.41	7	10	7
novel_NIR_16748	chr11	9175694	9178132	-	9176902	9178132	A3SS&ES	ENST00000527896.1	novel	0.22	9	32	9	32	y	0.18	2	9	2	9	y	0.89	16	2	16	2	y	0.18	4	18	4	18	y	0.33	1	2	1	2	n	0.73	16	6	16	6	y	0.62	8	5	8
novel_NIR_16817	chr11	94490965	94493791	-	94490965;94492906	94492642;94493791	ES	ENST00000407439.7	novel	1	4	0	4	0;0	y	0.67	2	1	2	0;2	y	0.86	3	0.5	3	0;1	y	-	-	-	-	-	-	-	-	-	-	-	-	-	-	-	-	-	-	-	-	-	-
novel_NIR_16882	chr11	9881674	9895943	-	9858396	9895943	A3SS	ENST00000676324.1	novel	0	0	13	0	13	n	-	-	-	-	-	-	-	-	-	-	-	-	-	-	-	-	-	-	0	0	4	0	4	n	-	-	-	-	-	-	0.33	1	2	1
novel_NIR_16899	chr12	10012883	10013805	+	10012883	10014523	A3SS	ENST00000544853.5	novel	0.39	9	14	9	14	y	0.23	3	10	3	10	y	0.48	10	11	10	11	y	0	0	10	0	10	n	0.45	5	6	5	6	y	0.11	1	8	1	8	n	0	0	5	0
novel_NIR_16900	chr12	10012883	10013805	+	10012883	10014531	A3SS	ENST00000539155.1	novel	0.53	9	8	9	8	y	0.33	3	6	3	6	y	0.59	10	7	10	7	y	-	-	-	-	-	-	0.83	5	1	5	1	y	0.33	1	2	1	2	n	0	0	2	0
novel_NIR_16912	chr12	10015874	10018418	+	10015874	10018331	A3SS	ENST00000544853.5	novel	0.13	7	47	7	47	n	0.14	4	24	4	24	n	0.15	10	55	10	55	y	0.23	9	31	9	31	y	0.14	3	18	3	18	n	0	0	46	0	46	n	0	0	9	0
novel_NIR_16957	chr12	10118590;10125177	10124939;10125297	-	10118590	10125297	cassetteExon	ENST00000298523.9	novel	0	0	73	0;0	73	n	0.17	32	160	0;64	160	n	0.11	7	59	0;14	59	n	0.1	3	28	0;6	28	n	0.1	7	64	0;14	64	n	0.19	30.5	134	0;61	134	n	0.22	27	98	3;51
novel_NIR_16965	chr12	10123363;10125177	10124937;10125297	-	10123363	10125297	cassetteExon	ENST00000304084.13	novel	0.01	3	503	6;0	503	n	0.1	47.5	432	31;64	432	n	0.05	8.5	165	3;14	165	n	0.03	3.5	100	1;6	100	n	0.05	12.5	241	11;14	241	n	0.19	49	214	37;61	214	y	0.13	33.5	232	16;51
novel_NIR_16966	chr12	10123363;10125177	10125091;10125297	-	10123363	10125297	cassetteExon	ENST00000304084.13	novel	0	2	503	4;0	503	n	0.11	51.5	432	39;64	432	n	0.06	10.5	165	7;14	165	n	0.09	9.5	100	13;6	100	n	0.03	8	241	2;14	241	n	0.17	44	214	27;61	214	y	0.16	45.5	232	40;51
novel_NIR_17305	chr12	108646645	108647249	-	108646645	108647401	A5SS	ENST00000546705.5	novel	0	0	3	0	3	n	0	0	8	0	8	n	0.2	1	4	1	4	n	-	-	-	-	-	-	-	-	-	-	-	-	0.38	3	5	3	5	y	1	1	0	1
novel_NIR_17410	chr12	109948846	109951212	-	109948846	109953092	A5SS	ENST00000320063.10	novel	0.35	28	53	28	53	y	0.49	22	23	22	23	y	0.39	7	11	7	11	y	0.39	33	52	33	52	y	0.41	13	19	13	19	y	0.67	47	23	47	23	y	0.61	27	17	27
novel_NIR_17472	chr12	110496187	110498820	-	110497002	110498820	A3SS&ES	ENST00000553128.5	novel	0.12	2	15	2	15	n	0.71	10	4	10	4	y	0.6	12	8	12	8	y	0.64	23	13	23	13	y	0	0	6	0	6	n	0	0	2	0	2	n	-	-	-	-
novel_NIR_17540	chr12	110688708	110698599	-	110688708	110689080	5pMXE	ENST00000242607.13	novel	0.46	43	51	43	51	y	0.46	43	50	43	50	y	0.47	8	9	8	9	y	0.13	6	39	6	39	n	0.26	11	32	11	32	y	0.48	41	44	41	44	y	0.62	42	26	42
novel_NIR_17541	chr12	110688708	110698599	-	110688708	110689312	5pMXE	ENST00000548312.5	novel	0.77	43	13	43	13	y	0.8	43	11	43	11	y	0.73	8	3	8	3	y	0.43	6	8	6	8	y	0.79	11	3	11	3	y	0.8	41	10	41	10	y	0.95	42	2	42
novel_NIR_17898	chr12	119998736	119999795	+	119998736	119999761	A3SS	ENST00000546420.5	novel	0	0	10	0	10	n	0.38	3	5	3	5	y	0	0	5	0	5	n	0	0	4	0	4	n	-	-	-	-	-	-	0.5	1	1	1	1	n	0.5	2	2	2
novel_NIR_17905	chr12	119999912	120014164	+	119999912	120000270	3pMXE	ENST00000550245.1	novel	1	3	0	3	0	y	-	-	-	-	-	-	-	-	-	-	-	-	1	3	0	3	0	y	-	-	-	-	-	-	0	0	2	0	2	n	0	0	4	0
novel_NIR_18039	chr12	121517031	121520985	-	121516520	121520985	A3SS	ENST00000541318.1	novel	-	-	-	-	-	-	0	0	1	0	1	n	0.5	3	3	3	3	y	0	0	1	0	1	n	0	0	2	0	2	n	1	2	0	2	0	y	1	2	0	2
novel_NIR_18099	chr12	122208577	122209788	-	122208577	122209697	A5SS	ENST00000439489.6	novel	0.4	2	3	2	3	y	0.25	1	3	1	3	n	-	-	-	-	-	-	0.33	1	2	1	2	n	0.25	2	6	2	6	y	0	0	9	0	9	n	0	0	14	0
novel_NIR_18221	chr12	123404751	123404884	+	123403632	123404884	A5SS	ENST00000330479.8	novel	0	0	89	0	89	n	0.01	1	102	1	102	n	0.05	3	63	3	63	n	0.04	2	49	2	49	n	0	0	66	0	66	n	0.09	8	78	8	78	n	0.08	5	58	5
novel_NIR_18236	chr12	123484996	123485128	-	123484272	123485128	A3SS	ENST00000340724.6	novel	1	6	0	6	0	y	1	1	0	1	0	n	-	-	-	-	-	-	-	-	-	-	-	-	-	-	-	-	-	-	0	0	3	0	3	n	0	0	2	0
novel_NIR_18298	chr12	124356803	124362126	-	124356806	124362126	A3SS	ENST00000404621.5	novel	0.59	10	7	10	7	y	0.44	4	5	4	5	y	0.43	3	4	3	4	y	0.17	2	10	2	10	y	0.38	3	5	3	5	y	0	0	4	0	4	n	0.25	2	6	2
novel_NIR_18333	chr12	125140887	125142092	+	125134852	125142092	A5SS	ENST00000545511.5	novel	-	-	-	-	-	-	0	0	1	0	1	n	0	0	5	0	5	n	0	0	2	0	2	n	0	0	2	0	2	n	0.67	2	1	2	1	y	-	-	-	-
novel_NIR_18352	chr12	126730803	126731288	-	126730803	126732311	A5SS	ENST00000655370.1	novel	0.4	4	6	4	6	y	0	0	1	0	1	n	0.17	6	29	6	29	y	0.25	2	6	2	6	y	0.12	2	15	2	15	n	0	0	18	0	18	n	0	0	15	0
novel_NIR_18488	chr12	131778330	131780805	+	131778330	131785073	A3SS	ENST00000541286.5	novel	0.44	4	5	4	5	y	0	0	2	0	2	n	0	0	21	0	21	n	0	0	2	0	2	n	0	0	7	0	7	n	0.64	7	4	7	4	y	0.2	2	8	2
novel_NIR_18489	chr12	131778330;131780860	131780805;131785073	+	131778330	131785073	cassetteExon	ENST00000541286.5	novel	0.29	2	5	4;0	5	n	0	0	2	0;0	2	n	0	0	21	0;0	21	n	0	0	2	0;0	2	n	0	0	7	0;0	7	n	0.47	3.5	4	7;0	4	n	0.24	2.5	8	2;3
novel_NIR_18570	chr12	132570241	132570338	+	132570241	132570335	A3SS	ENST00000434748.2	novel	0.25	3	9	3	9	y	0	0	6	0	6	n	-	-	-	-	-	-	0.14	2	12	2	12	n	-	-	-	-	-	-	1	1	0	1	0	n	0.75	12	4	12
novel_NIR_18574	chr12	132571231	132571307	+	132571136	132571307	A5SS	ENST00000650108.1	novel	0	0	7	0	7	n	0	0	3	0	3	n	0	0	6	0	6	n	0	0	1	0	1	n	0	0	3	0	3	n	0.4	2	3	2	3	y	0.33	1	2	1
novel_NIR_18575	chr12	132571231	132571307	+	132571231	132572288	A3SS	ENST00000680143.1	novel	0	0	17	0	17	n	0	0	34	0	34	n	0	0	16	0	16	n	0	0	12	0	12	n	0	0	16	0	16	n	0.12	2	14	2	14	n	0.25	1	3	1
novel_NIR_18707	chr12	14666013;14668146	14668029;14672266	+	14666013	14672266	cassetteExon	ENST00000501178.2	novel	-	-	-	-	-	-	-	-	-	-	-	-	-	-	-	-	-	-	0	0	2	0;0	2	n	0	0	2	0;0	2	n	1	7	0	6;8	0	y	1	0.5	0	0;1
novel_NIR_18720	chr12	14947949	14950532	-	14947949	14948800	5pMXE	ENST00000539131.1	novel	0.41	14	20	14	20	y	0.07	1	13	1	13	n	0.2	3	12	3	12	y	0.43	9	12	9	12	y	0.4	2	3	2	3	y	0.03	1	38	1	38	n	0.09	2	21	2
novel_NIR_18868	chr12	25209911	25213114	-	25209911	25215437	A5SS	ENST00000256078.10	novel	0.67	4	2	4	2	n	0.17	1	5	1	5	n	0.6	3	2	3	2	y	1	2	0	2	0	y	1	3	0	3	0	y	0	0	4	0	4	n	0	0	7	0
novel_NIR_18907	chr12	26914532	26916002	-	26914578	26916002	A3SS	ENST00000261191.12	novel	0.41	7	10	7	10	y	0.33	7	14	7	14	y	0.26	10	28	10	28	y	0.45	10	12	10	12	y	0.37	7	12	7	12	y	0.11	4	32	4	32	n	0.28	11	29	11
novel_NIR_18963	chr12	2824252	2827778	+	2824252	2830217	A3SS	ENST00000644517.1	novel	0.33	2	4	2	4	y	0.29	2	5	2	5	y	0.33	2	4	2	4	y	0.58	7	5	7	5	y	0.1	1	9	1	9	n	0.38	6	10	6	10	y	0	0	7	0
novel_NIR_19003	chr12	29292340	29293066	-	29292328	29293066	A3SS	ENST00000553105.1	novel	0.5	2	2	2	2	y	-	-	-	-	-	-	0	0	6	0	6	n	0	0	7	0	7	n	-	-	-	-	-	-	1	7	0	7	0	y	0.56	5	4	5
novel_NIR_19111	chr12	31980254	31980878	+	31960871	31980878	A5SS	ENST00000540924.5	novel	0	0	5	0	5	n	0.5	6	6	6	6	y	-	-	-	-	-	-	0	0	5	0	5	n	0	0	4	0	4	n	0.56	5	4	5	4	y	1	2	0	2
novel_NIR_19118	chr12	31985957	31992378	+	31960871	31992378	A5SS	ENST00000541981.5	novel	0.87	68	10	68	10	y	0.88	15	2	15	2	y	0.9	18	2	18	2	y	1	18	0	18	0	y	0.43	3	4	3	4	y	0.42	8	11	8	11	y	0.48	13	14	13
novel_NIR_19193	chr12	38693838	38695997	-	38693838	38702875	A5SS	ENST00000331366.10	novel	-	-	-	-	-	-	0.67	2	1	2	1	y	0.44	4	5	4	5	n	-	-	-	-	-	-	0.8	4	1	4	1	y	-	-	-	-	-	-	0	0	3	0
novel_NIR_19194	chr12	38693838;38696060	38695997;38702875	-	38693838	38702875	cassetteExon	ENST00000331366.10	novel	-	-	-	-	-	-	0.5	1	1	2;0	1	n	0.44	4	5	4;4	5	y	-	-	-	-	-	-	0.67	2	1	4;0	1	n	-	-	-	-	-	-	0	0	3	0;0
novel_NIR_19226	chr12	40196499	40223659	-	40190394	40223659	A3SS	ENST00000412812.1	novel	0.29	5	12	5	12	y	0.04	1	24	1	24	n	0.29	4	10	4	10	y	0.57	4	3	4	3	y	0.59	10	7	10	7	y	0.86	12	2	12	2	y	0.6	25	17	25
novel_NIR_19274	chr12	40365054	40367010	+	40365050	40367010	A5SS	ENST00000681696.1	novel	0.11	2	16	2	16	n	0	0	10	0	10	n	0	0	1	0	1	n	0	0	13	0	13	n	0	0	10	0	10	n	0.11	3	25	3	25	n	0.1	1	9	1
novel_NIR_19275	chr12	40367320	40367644	+	40365050	40367644	A5SS	ENST00000680425.1	novel	0.17	161	795	161	795	n	0.18	98	450	98	450	n	0.12	54	392	54	392	n	0.17	25	126	25	126	n	0.13	41	278	41	278	n	0.21	83	314	83	314	y	0.23	137	448	137
novel_NIR_19289	chr12	42161765	42235614	-	42161765	42210548	A5SS&ES	ENST00000327791.8	novel	0	0	4	0	4	n	0	0	1	0	1	n	0.33	2	4	2	4	y	-	-	-	-	-	-	0.22	2	7	2	7	y	0.75	6	2	6	2	y	0.33	2	4	2
novel_NIR_19456	chr12	46477340	46484458	+	46470262	46484458	A5SS	ENST00000657145.1	novel	0.22	2	7	2	7	y	-	-	-	-	-	-	-	-	-	-	-	-	0	0	5	0	5	n	-	-	-	-	-	-	-	-	-	-	-	-	0.8	8	2	8
novel_NIR_19501	chr12	47206585	47216165	-	47206145	47216165	A3SS	ENST00000552975.5	novel	0.04	2	54	2	54	n	0.1	6	56	6	56	n	0.12	13	94	13	94	n	0.11	17	134	17	134	n	0	0	64	0	64	n	0.2	18	74	18	74	y	0.17	15	75	15
novel_NIR_19631	chr12	48655060	48659917	-	48655060	48658632	5pMXE	ENST00000549463.5	novel	0.42	5	7	5	7	y	0.2	1	4	1	4	n	0.4	2	3	2	3	y	0.12	2	14	2	14	n	0	0	11	0	11	n	0	0	3	0	3	n	0	0	4	0
novel_NIR_19632	chr12	48655060	48659917	-	48655060	48660468	A5SS	ENST00000548147.5	novel	0.38	5	8	5	8	y	0.17	1	5	1	5	n	0.15	2	11	2	11	y	0.4	2	3	2	3	y	0	0	10	0	10	n	0	0	12	0	12	n	0	0	4	0
novel_NIR_19775	chr12	50099565;50099900	50099759;50100054	+	50099565	50100054	cassetteExon	ENST00000549526.1	novel	0	0	5	0;0	5	n	0.29	4	10	0;8	10	n	0.33	7.5	15	1;14	15	n	0.58	15	11	0;30	11	n	0.27	4	11	0;8	11	n	0.56	7.5	6	0;15	6	n	0.73	16	6	3;29
novel_NIR_19866	chr12	51284787	51295796	-	51292309	51295796	3pMXE	ENST00000603177.5	novel	1	1	0	1	0	n	-	-	-	-	-	-	1	3	0	3	0	y	-	-	-	-	-	-	1	1	0	1	0	n	0.02	2	110	2	110	n	-	-	-	-
novel_NIR_19874	chr12	51302597	51302686	-	51299714	51302686	A3SS	ENST00000452142.7	novel	0.56	20	16	20	16	y	0	0	7	0	7	n	1	1	0	1	0	n	0.75	12	4	12	4	y	1	13	0	13	0	y	0	0	12	0	12	n	0	0	10	0
novel_NIR_19978	chr12	53192538	53192679	-	53192538	53193708	A5SS	ENST00000550743.6	novel	0	0	2	0	2	n	0	0	6	0	6	n	0	0	4	0	4	n	0	0	7	0	7	n	0	0	5	0	5	n	0.38	3	5	3	5	n	0.57	4	3	4
novel_NIR_19979	chr12	53192538	53192679	-	53192538	53194198	A5SS	ENST00000542497.5	novel	-	-	-	-	-	-	-	-	-	-	-	-	-	-	-	-	-	-	0	0	11	0	11	n	0	0	2	0	2	n	1	3	0	3	0	y	0.5	4	4	4
novel_NIR_19997	chr12	53295891	53297850	+	53296467	53297850	A5SS&ES	ENST00000549759.2	novel	0	0	7	0	7	n	0	0	5	0	5	n	0	0	11	0	11	n	0	0	6	0	6	n	0	0	2	0	2	n	0.17	2	10	2	10	y	0.39	7	11	7
novel_NIR_20331	chr12	55835615;55836037	55835825;55836126	+	55835615	55836126	cassetteExon	ENST00000487582.1	novel	0.48	11	12	0;22	12	n	0.6	9	6	0;18	6	n	0.53	15.5	14	0;31	14	n	0.62	36.5	22	0;73	22	n	0.33	6	12	0;12	12	n	0.49	8.5	9	0;17	9	n	0.39	6.5	10	0;13
novel_NIR_20332	chr12	55835615;55836037	55835878;55836126	+	55835615	55836126	cassetteExon	ENST00000487582.1	novel	0.48	11	12	0;22	12	n	0.64	10.5	6	3;18	6	y	0.53	15.5	14	0;31	14	n	0.62	36.5	22	0;73	22	n	0.33	6	12	0;12	12	n	0.49	8.5	9	0;17	9	n	0.39	6.5	10	0;13
novel_NIR_20333	chr12	55835615;55836037	55835939;55836126	+	55835615	55836126	cassetteExon	ENST00000487582.1	novel	0.48	11	12	0;22	12	n	0.64	10.5	6	3;18	6	y	0.53	15.5	14	0;31	14	n	0.63	37	22	1;73	22	n	0.33	6	12	0;12	12	n	0.49	8.5	9	0;17	9	n	0.39	6.5	10	0;13
novel_NIR_20376	chr12	56116863	56117189	+	56116829	56117189	A5SS	ENST00000546485.5	novel	0	0	15	0	15	n	0	0	23	0	23	n	0.17	3	15	3	15	y	0	0	55	0	55	n	0	0	22	0	22	n	0.33	9	18	9	18	y	0.36	10	18	10
novel_NIR_20414	chr12	56172701	56173696	-	56172704	56173696	A3SS	ENST00000267064.8	novel	0.05	2	39	2	39	n	0.07	4	51	4	51	n	0.06	3	44	3	44	n	0.12	6	42	6	42	n	0	0	37	0	37	n	0.11	6	48	6	48	n	0.23	12	41	12
novel_NIR_20605	chr12	57474173	57474423	-	57473708	57474423	A3SS	ENST00000550399.5	novel	0.41	112	164	112	164	y	0.68	137	64	137	64	y	0.64	48	27	48	27	y	0.44	75	95	75	95	y	0.7	72	31	72	31	y	0.71	135	55	135	55	y	0.9	117	13	117
novel_NIR_20613	chr12	57477446	57478464	+	57477446	57487386	A3SS	ENST00000549133.1	novel	0.61	11	7	11	7	y	0.11	1	8	1	8	n	0	0	2	0	2	n	0.23	3	10	3	10	y	1	4	0	4	0	y	1	4	0	4	0	y	0.53	8	7	8
novel_NIR_20615	chr12	57477446	57487937	+	57477446	57487386	3pMXE	ENST00000549133.1	novel	0	0	7	0	7	n	0.62	13	8	13	8	y	0.33	1	2	1	2	n	0	0	10	0	10	n	-	-	-	-	-	-	-	-	-	-	-	-	0.72	18	7	18
novel_NIR_20640	chr12	57529325	57529611	+	57529325	57529934	A3SS	ENST00000547844.1	novel	0.96	22	1	22	1	y	0.89	16	2	16	2	y	0.92	12	1	12	1	y	1	16	0	16	0	y	0.79	15	4	15	4	y	0.73	22	8	22	8	y	0.5	10	10	10
novel_NIR_20641	chr12	57529325	57529611	+	57529329	57529611	A5SS	ENST00000547545.1	novel	0.16	22	116	22	116	y	0.1	16	144	16	144	n	0.14	12	71	12	71	n	0.11	16	129	16	129	n	0.12	15	108	15	108	n	0.09	22	215	22	215	n	0.07	10	134	10
novel_NIR_20810	chr12	632616	632750	+	632616	632775	A3SS	ENST00000666212.1	novel	-	-	-	-	-	-	1	1	0	1	0	n	-	-	-	-	-	-	0.67	4	2	4	2	y	1	1	0	1	0	n	0.3	6	14	6	14	y	0.2	3	12	3
novel_NIR_20812	chr12	6329622	6330267	-	6329899	6330267	3pMXE	ENST00000537842.5	novel	0.1	4	35	4	35	n	0	0	2	0	2	n	0	0	1	0	1	n	0	0	16	0	16	n	1	3	0	3	0	y	1	8	0	8	0	y	-	-	-	-
novel_NIR_21127	chr12	68435144	68442064	-	68333664	68442064	A3SS	ENST00000546086.1	novel	0.6	6	4	6	4	y	0.36	8	14	8	14	y	0	0	16	0	16	n	0.5	2	2	2	2	y	0.45	9	11	9	11	y	0	0	9	0	9	n	0	0	4	0
novel_NIR_21532	chr12	8383075;8384421	8384159;8385688	-	8383075	8385688	cassetteExon	ENST00000536560.1	novel	0.6	27.5	18	3;52	18	y	0.58	15.5	11	0;31	11	n	0.6	29	19	0;58	19	n	0.54	15.5	13	2;29	13	y	0.7	46.5	20	1;92	20	n	0.37	10.5	18	4;17	18	y	0.28	7	18	2;12
novel_NIR_21534	chr12	8383075;8385600	8385144;8385688	-	8383075	8385688	cassetteExon	ENST00000536560.1	novel	0.45	14.5	18	29;0	18	n	0.51	11.5	11	23;0	11	n	0.55	23.5	19	47;0	19	n	0.5	13	13	18;8	13	y	0.47	17.5	20	35;0	20	n	0.42	13	18	26;0	18	n	0.45	14.5	18	29;0
novel_NIR_21562	chr12	8534809	8537631	-	8534809	8537115	A5SS&ES	ENST00000537698.1	novel	0.62	45	28	45	28	n	0.27	16	43	16	43	n	0.67	6	3	6	3	y	0.61	14	9	14	9	n	0.39	13	20	13	20	y	0	0	19	0	19	n	0.33	15	30	15
novel_NIR_21563	chr12	8534809	8537631	-	8534809	8539142	A5SS	ENST00000446457.6	novel	0.7	45	19	45	19	n	0.55	16	13	16	13	y	0.3	6	14	6	14	y	0.44	14	18	14	18	y	0.45	13	16	13	16	y	0	0	36	0	36	n	0.42	15	21	15
novel_NIR_21570	chr12	8534809;8537735	8537631;8539142	-	8534809	8539142	cassetteExon	ENST00000446457.6	novel	0.6	28.5	19	45;12	19	y	0.38	8	13	16;0	13	n	0.18	3	14	6;0	14	n	0.28	7	18	14;0	18	n	0.29	6.5	16	13;0	16	n	0	0	36	0;0	36	n	0.26	7.5	21	15;0
novel_NIR_21731	chr12	92272616;92288607	92288484;92357531	-	92272616	92357531	cassetteExon	ENST00000615716.2	novel	-	-	-	-	-	-	0	0	7	0;0	7	n	0.5	2	2	3;1	2	n	-	-	-	-	-	-	0	0	1	0;0	1	n	-	-	-	-	-	-	-	-	-	-
novel_NIR_21732	chr12	92288607	92357531	-	92272616	92357531	A3SS	ENST00000615716.2	novel	-	-	-	-	-	-	0	0	7	0	7	n	0.33	1	2	1	2	n	-	-	-	-	-	-	0	0	1	0	1	n	-	-	-	-	-	-	-	-	-	-
novel_NIR_21739	chr12	9241459;9245645	9245492;9246469	+	9241459;9241962	9241870;9246469	MXE	ENST00000647751.1	novel	0.4	1	1.5	0;2	3;0	n	1	4	0	0;8	0;0	n	1	2.5	0	5;0	0;0	n	1	6	0	7;5	0;0	y	1	0.5	0	1;0	0;0	n	0	0	2.5	0;0	5;0	n	0.43	1.5	2	3;0
novel_NIR_21845	chr12	9419185	9419489	-	9419190	9419489	A3SS	ENST00000432996.2	novel	0	0	2	0	2	n	0	0	4	0	4	n	0.2	2	8	2	8	y	0.07	1	14	1	14	n	0.08	2	24	2	24	n	0.25	2	6	2	6	y	0.33	2	4	2
novel_NIR_21922	chr12	95031488	95034146	-	95031488	95051762	A5SS	ENST00000547594.5	novel	1	5	0	5	0	y	1	2	0	2	0	y	-	-	-	-	-	-	0.57	4	3	4	3	y	-	-	-	-	-	-	0	0	1	0	1	n	-	-	-	-
novel_NIR_21941	chr12	9573534	9574889	+	9573534	9574847	A3SS	ENST00000641639.2	novel	0	0	1	0	1	n	0	0	9	0	9	n	0.29	2	5	2	5	y	0	0	9	0	9	n	0	0	12	0	12	n	0.17	2	10	2	10	y	0.3	3	7	3
novel_NIR_21950	chr12	95974372	95975973	-	95974372	95976429	A5SS	ENST00000261208.8	novel	0.12	38	284	38	284	n	0.07	25	335	25	335	n	0.15	22	125	22	125	y	0.16	15	78	15	78	y	0.11	27	217	27	217	n	0.08	32	357	32	357	n	0.04	16	345	16
novel_NIR_21979	chr12	96006409	96013188	-	96011865	96013188	3pMXE	ENST00000547982.1	novel	0.28	10	26	10	26	y	0.26	9	25	9	25	y	0.61	17	11	17	11	y	0.78	7	2	7	2	y	-	-	-	-	-	-	0	0	6	0	6	n	0.05	1	19	1
novel_NIR_21985	chr12	96009148	96011634	-	96009148	96011753	A5SS	ENST00000548375.5	novel	1	13	0	13	0	y	0.78	7	2	7	2	y	0.76	22	7	22	7	y	1	7	0	7	0	y	1	3	0	3	0	y	0.82	9	2	9	2	y	0.5	9	9	9
novel_NIR_22054	chr12	9692931	9693004	+	9692931	9693825	A3SS	ENST00000460309.1	novel	1	8	0	8	0	n	0.89	8	1	8	1	y	0.57	4	3	4	3	y	0.75	3	1	3	1	n	0.88	7	1	7	1	y	0.33	1	2	1	2	n	0.17	1	5	1
novel_NIR_22057	chr12	9692931;9693115	9693004;9693825	+	9692931	9693825	cassetteExon	ENST00000460309.1	novel	1	5	0	8;2	0	y	0.8	4	1	8;0	1	n	0.4	2	3	4;0	3	n	0.71	2.5	1	3;2	1	y	0.78	3.5	1	7;0	1	n	0.33	1	2	1;1	2	n	0.33	2.5	5	1;4
novel_NIR_22201	chr13	108251316	108266619	+	108251316	108270100	A3SS	ENST00000486502.1	novel	0.2	1	4	1	4	n	-	-	-	-	-	-	-	-	-	-	-	-	-	-	-	-	-	-	0	0	4	0	4	n	0.5	2	2	2	2	y	-	-	-	-
novel_NIR_22266	chr13	110893263	110903476	-	110893263	110894109	A5SS&ES	ENST00000489973.6	novel	0	0	31	0	31	n	0	0	12	0	12	n	0	0	17	0	17	n	0.09	2	20	2	20	n	0.03	1	31	1	31	n	0.09	4	39	4	39	n	0.25	4	12	4
novel_NIR_22371	chr13	113838247	113842341	+	113838247	113839084	A3SS	ENST00000458001.2	novel	1	2	0	2	0	y	0.5	1	1	1	1	n	-	-	-	-	-	-	0.75	3	1	3	1	y	-	-	-	-	-	-	0	0	6	0	6	n	0	0	2	0
novel_NIR_22373	chr13	113838247	113842376	+	113838247	113839084	A3SS	ENST00000458001.2	novel	1	2	0	2	0	y	0.5	1	1	1	1	n	-	-	-	-	-	-	0.67	2	1	2	1	y	-	-	-	-	-	-	0	0	6	0	6	n	0	0	2	0
novel_NIR_22451	chr13	19677823;19705831	19705662;19730239	-	19677823;19699398	19699380;19730239	MXE	ENST00000635562.1	novel	0.09	3	32	6;0	32;32	n	0.12	1.5	10.5	2;1	12;9	n	0.18	2	9	0;4	7;11	n	0.05	1.5	27	0;3	36;18	n	0	0	4	0;0	6;2	n	0.11	1.5	12.5	2;1	13;12	n	0.4	1	1.5	2;0
novel_NIR_22662	chr13	29542674	29553761	-	29536202	29553761	A3SS	ENST00000380752.10	novel	1	2	0	2	0	y	1	1	0	1	0	n	-	-	-	-	-	-	-	-	-	-	-	-	-	-	-	-	-	-	0.5	1	1	1	1	n	0	0	1	0
novel_NIR_22748	chr13	32218831	32224933	+	32218831;32224385	32224235;32224933	ES	ENST00000645780.1	novel	0	0	42	0	43;41	n	0	0	19.5	0	23;16	n	0	0	15.5	0	19;12	n	0	0	29.5	0	27;32	n	0	0	30	0	36;24	n	0.16	5	27	5	19;35	y	0.04	1	25	1
novel_NIR_22797	chr13	32522270	32526539	-	32522270	32527458	A5SS	ENST00000357505.10	novel	0.82	58	13	58	13	n	0.58	19	14	19	14	n	0.64	56	32	56	32	n	0.57	21	16	21	16	y	0.64	27	15	27	15	y	0.48	20	22	20	22	n	0.41	13	19	13
novel_NIR_22809	chr13	32522270;32526588	32526539;32527458	-	32522270	32527458	cassetteExon	ENST00000357505.10	novel	0.7	31	13	58;4	13	y	0.43	10.5	14	19;2	14	y	0.47	28.5	32	56;1	32	n	0.4	10.5	16	21;0	16	n	0.47	13.5	15	27;0	15	n	0.32	10.5	22	20;1	22	n	0.25	6.5	19	13;0
novel_NIR_22844	chr13	36325234	36326575	-	36314421	36326575	A3SS	ENST00000438666.7	novel	0.24	17	53	17	53	y	0.1	5	46	5	46	n	0.13	10	67	10	67	n	0.14	6	36	6	36	n	0.18	8	37	8	37	y	0.06	4	63	4	63	n	0.01	1	123	1
novel_NIR_22975	chr13	41226568;41227121	41227000;41233890	-	41226568	41233890	cassetteExon	ENST00000379480.9	novel	0.12	9.5	72	9;10	72	n	0.17	18.5	93	30;7	93	y	0.12	12.5	88	21;4	88	n	0.13	18	118	32;4	118	n	0.11	8.5	70	15;2	70	n	0.16	11	56	16;6	56	y	0.17	13	63	16;10
novel_NIR_23052	chr13	45008879	45014932	+	45008879	45014952	A3SS	ENST00000379151.9	novel	0.08	2	23	2	23	n	0.09	2	20	2	20	n	0.15	6	34	6	34	y	0.12	2	15	2	15	n	0.08	2	24	2	24	n	0	0	21	0	21	n	0	0	42	0
novel_NIR_23497	chr13	51799667	51838473	-	51799667	51804054	5pMXE	ENST00000650833.1	novel	0	0	31	0	31	n	0.08	2	23	2	23	n	0.17	4	20	4	20	y	0	0	11	0	11	n	0	0	16	0	16	n	0.54	32	27	32	27	y	0	0	21	0
novel_NIR_23671	chr13	79314993	79319535	-	79314993	79322349	A5SS	ENST00000449987.6	novel	0.83	15	3	15	3	y	0.78	14	4	14	4	y	0.89	49	6	49	6	y	0.8	28	7	28	7	y	0.72	39	15	39	15	y	1	20	0	20	0	y	0.89	33	4	33
novel_NIR_23808	chr14	100138897	100141149	+	100138897	100139334	A3SS&ES	ENST00000555606.5	novel	0.63	22	13	22	13	y	0.54	15	13	15	13	y	0.2	6	24	6	24	y	0.4	21	31	21	31	y	0.57	23	17	23	17	y	0.3	9	21	9	21	y	0	0	15	0
novel_NIR_23865	chr14	101629404	101631166	-	101629404	101632413	A5SS	ENST00000553270.1	novel	1	2	0	2	0	y	0	0	1	0	1	n	0.67	2	1	2	1	y	0.2	1	4	1	4	n	1	2	0	2	0	n	0	0	2	0	2	n	0	0	3	0
[truncated: 528 more rows]
[truncated: 28 more columns]
