# Supplementary material for: Genome-wide analysis of RNA-binding proteins co-expression with alternative splicing events in mitral valve prolapse
Source: Front Immunol. 2023 Apr 26;14:1078266. doi: 10.3389/fimmu.2023.1078266 (PMC10171460; doi:10.3389/fimmu.2023.1078266)
Supplement: Supplementary file 7 [file Table_6.xlsx]

## Sheet: Disease_vs_Health_Up_DEG
Gene	baseMean	log2FoldChange	lfcSE	stat	pvalue	padj	Disease_1	Disease_2	Disease_3	Disease_4	Disease_5	Health_1	Health_2	Health_3	Health_4	Health_5	Symbol	Chr	GeneType	Description
ENSG00000134028.14	9.16596	1.68689	0.647448	2.60545	0.00917539	0.301328	0.27	0.03	0.28	0.16	0.07	0.03	0.08	0.07	0.02	0.03	ADAMDEC1	chr8	protein_coding	ADAM like decysin 1
ENSG00000176046.9	2.00795	4.43761	1.46069	3.03802	0.00238139	1	0.04	0.01	0.03	0	0.02	0	0	0	0	0	NUPR1	chr16	protein_coding	nuclear protein 1, transcriptional regulator
ENSG00000107954.10	194.42	0.958553	0.354322	2.70532	0.00682388	0.273572	1.19	1.7	2.45	0.84	1.24	0.33	0.44	1.1	0.55	1.14	NEURL1	chr10	protein_coding	neuralized E3 ubiquitin protein ligase 1
ENSG00000116132.12	5.10583	5.17791	1.40183	3.69369	0.000221027	1	0.09	0.05	0.01	0	0.01	0	0	0	0	0	PRRX1	chr1	protein_coding	paired related homeobox 1
ENSG00000159189.12	34.6545	1.609	0.537952	2.99098	0.00278085	0.186518	0.54	0.29	2.28	0.56	2.04	0.18	0.56	0.22	0.41	0.31	C1QC	chr1	protein_coding	complement C1q C chain
ENSG00000273271.1	119.806	0.703077	0.226113	3.10941	0.00187461	0.158261	9	5.91	9.11	10.88	5.98	4.79	3.66	6.38	4.14	4.24	AP000254.8	chr21	lncRNA	--
ENSG00000166816.15	33.5627	1.28735	0.305067	4.21988	2.44e-05	0.0147891	0.5	0.64	0.63	0.48	0.61	0.17	0.11	0.34	0.27	0.21	LDHD	chr16	protein_coding	lactate dehydrogenase D
ENSG00000124491.16	1302.23	1.12575	0.353294	3.18642	0.00144043	0.139814	15.89	15.88	4.44	8.37	9.61	3.14	3.67	7.66	4.06	5.45	F13A1	chr6	protein_coding	coagulation factor XIII A chain
ENSG00000124762.14	627.204	1.32567	0.35915	3.69112	0.000223269	0.0595963	5.55	7.74	21.38	4.87	4.32	2.5	3.35	3.23	3.16	3.52	CDKN1A	chr6	protein_coding	cyclin dependent kinase inhibitor 1A
ENSG00000174600.14	733.748	0.674216	0.24853	2.71281	0.00667147	0.272121	2.35	3.63	5.96	5.37	5.78	2.27	1.75	2.64	2.91	3.61	CMKLR1	chr12	protein_coding	chemerin chemokine-like receptor 1
ENSG00000204956.6	76.5793	2.08044	0.465488	4.46937	7.84e-06	0.00822602	0.13	0.32	0.51	1.34	0.62	0.2	0.1	0.08	0.09	0.13	PCDHGA1	chr5	protein_coding	protocadherin gamma subfamily A, 1
ENSG00000077616.11	4.22573	4.30022	1.23506	3.4818	0.000498053	1	0.01	0.05	0.09	0.01	0.01	0	0	0	0	0	NAALAD2	chr11	protein_coding	N-acetylated alpha-linked acidic dipeptidase 2
ENSG00000128342.5	12.6495	2.43197	0.796403	3.05369	0.00226042	0.172703	0.32	0.28	0.05	0.02	0.07	0.02	0.03	0.01	0.06	0.01	LIF	chr22	protein_coding	LIF interleukin 6 family cytokine
ENSG00000275202.1	69.0394	0.752174	0.285004	2.63917	0.0083109	0.289475	1.48	2.14	2.74	2.41	2.54	1.15	1.1	1.13	2.03	0.7	RP11-156K23.3	chr13	lncRNA	--
ENSG00000196914.9	295.49	0.604152	0.185459	3.2576	0.0011236	0.12196	0.32	0.29	0.6	0.44	0.42	0.28	0.23	0.27	0.21	0.25	ARHGEF12	chr11	protein_coding	Rho guanine nucleotide exchange factor 12
ENSG00000226276.1	1.68793	4.20204	1.53848	2.73129	0.00630873	1	0.07	0	0.46	0.38	0.41	0	0	0	0	0	AC093382.1	chr2	lncRNA	--
ENSG00000123358.20	515.105	1.39162	0.445239	3.12555	0.00177473	0.15413	1.42	1.73	8.13	2.1	1.79	0.5	0.72	1.94	0.73	1.34	NR4A1	chr12	protein_coding	nuclear receptor subfamily 4 group A member 1
ENSG00000011105.14	21.5254	1.35243	0.483063	2.7997	0.00511499	0.247507	0.2	0.11	0.03	0.12	0.16	0.03	0.04	0.05	0.06	0.04	TSPAN9	chr12	protein_coding	tetraspanin 9
ENSG00000150687.12	869.115	0.811704	0.286891	2.82932	0.00466475	0.23918	1.1	2.03	4.11	3.12	3.76	1.7	0.99	1.8	1.23	1.58	PRSS23	chr11	protein_coding	serine protease 23
ENSG00000211459.2	96496.9	0.790961	0.201283	3.92959	8.51e-05	0.0327548	3305.36	2887.78	3749.73	2901.72	5373.38	2144.9	2086.34	1971.7	1897.57	1646.04	MT-RNR1	chrM	Mt_rRNA	mitochondrially encoded 12S rRNA
ENSG00000203797.12	42.7945	0.859165	0.317605	2.70514	0.00682762	0.273572	0.58	0.77	1.06	0.52	0.76	0.33	0.55	0.51	0.27	0.21	DDO	chr6	protein_coding	D-aspartate oxidase
ENSG00000114251.15	9.49625	5.49405	1.25663	4.37204	1.23e-05	0.00930924	0.16	0.15	0.02	0.01	0.01	0	0	0	0	0	WNT5A	chr3	protein_coding	Wnt family member 5A
ENSG00000234028.3	104.453	0.837946	0.274627	3.05122	0.00227915	0.172703	1.02	0.81	1.43	0.77	0.45	0.47	0.46	0.55	0.36	0.46	EIF2AK3-DT	chr2	lncRNA	EIF2AK3 divergent transcript
ENSG00000021762.20	905.368	0.74892	0.251938	2.97263	0.00295259	0.19342	2.47	4.07	4.4	7.39	3.74	2.51	1.57	2.18	2.49	3.16	OSBPL5	chr11	protein_coding	oxysterol binding protein like 5
ENSG00000237232.9	20.8084	1.54951	0.472983	3.27604	0.00105273	0.118272	0.16	0.08	0.18	0.17	0.03	0.05	0.04	0.04	0.04	0.03	ZNF295-AS1	chr21	lncRNA	ZNF295 antisense RNA 1
ENSG00000287920.1	1.76826	4.25775	1.3496	3.15481	0.001606	1	0.03	0.01	0.03	0.03	0.01	0	0	0	0	0	RP3-510L9.2	chr6	lncRNA	--
ENSG00000239039.1	24.5373	2.25122	0.606139	3.71404	0.000203978	0.0563797	10.85	4.22	32.07	8.24	1.99	1.64	1.52	1.68	2.8	3.18	SNORD13	chr8	snoRNA	small nucleolar RNA, C/D box 13
ENSG00000280411.1	18.2843	1.4072	0.481446	2.92286	0.00346836	0.207753	1.34	2.2	2.35	1.67	1.7	1.37	0.26	0.18	0.5	0.87	IGHV1-69D	chr14	IG_V_gene	immunoglobulin heavy variable 1-69D
ENSG00000211897.9	856.612	0.892003	0.342545	2.60405	0.00921298	0.301328	6.68	10.96	8.02	23.2	7.08	6.28	4.19	3.13	5.38	8.22	IGHG3	chr14	IG_C_gene	immunoglobulin heavy constant gamma 3 (G3m marker)
ENSG00000011590.14	70.6751	1.12872	0.278642	4.0508	5.1e-05	0.0237558	0.99	0.93	0.94	1.63	0.6	0.48	0.44	0.34	0.5	0.36	ZBTB32	chr19	protein_coding	zinc finger and BTB domain containing 32
ENSG00000137441.8	5405.42	0.767375	0.293713	2.61267	0.00898371	0.299749	75.33	100.42	190.82	262.09	209.31	92.16	57.46	84.83	117.02	91.33	FGFBP2	chr4	protein_coding	fibroblast growth factor binding protein 2
ENSG00000225217.1	2793.05	0.927503	0.351829	2.63623	0.00838333	0.289475	96.35	39.74	44.29	35.64	46.93	13.58	30.09	17.7	33.79	36.07	HSPA7	chr1	unprocessed_pseudogene	heat shock protein family A (Hsp70) member 7 (pseudogene)
ENSG00000105371.10	85.8496	0.879712	0.330514	2.66165	0.00777589	0.28687	2.03	2.73	3.03	1.35	1.86	0.7	0.62	1.11	1.88	1.22	ICAM4	chr19	protein_coding	intercellular adhesion molecule 4 (Landsteiner-Wiener blood group)
ENSG00000214534.5	6.67326	2.14978	0.660128	3.25661	0.0011275	0.12196	0.09	0.06	0.06	0.09	0.15	0.01	0.02	0.01	0.03	0.03	ZNF705E	chr11	protein_coding	zinc finger protein 705E
ENSG00000226007.3	2.5894	2.95797	1.1426	2.5888	0.00963099	1	0.02	0.07	0.04	0.05	0.1	0	0	0.02	0.01	0	RP11-211N8.2	chr9	lncRNA	--
ENSG00000266677.1	17.2129	1.35869	0.459563	2.95649	0.00311159	0.199303	0.27	0.18	0.63	0.23	0.27	0.12	0.03	0.12	0.17	0.12	RP11-258F1.1	chr17	lncRNA	--
ENSG00000125355.16	64.7826	1.60798	0.495705	3.24383	0.00117935	0.124945	0.39	0.38	1.17	1.59	0.24	0.06	0.35	0.21	0.24	0.24	TMEM255A	chrX	protein_coding	transmembrane protein 255A
ENSG00000255422.3	60.3275	1.57225	0.529092	2.97161	0.00296242	0.19342	1.82	2.3	5.91	0.62	2.87	0.86	1.7	0.23	0.54	0.77	AP002954.4	chr11	lncRNA	--
ENSG00000170962.13	259.577	0.675867	0.223668	3.02175	0.00251318	0.178889	1.17	2.42	2.58	2.13	2.49	1.19	1.5	1.12	0.88	1.5	PDGFD	chr11	protein_coding	platelet derived growth factor D
ENSG00000118523.6	21.2233	3.53015	1.16002	3.04317	0.00234097	0.173432	1.19	0.78	0.15	0	0.1	0.03	0.07	0.03	0.01	0.05	CCN2	chr6	protein_coding	cellular communication network factor 2
ENSG00000261613.2	7.30835	2.0225	0.765363	2.64253	0.0082288	0.289475	0.29	0.07	0.06	0.34	0.06	0.04	0.05	0.01	0.07	0.01	RP11-20I23.13	chr16	lncRNA	--
ENSG00000286035.1	13.8932	1.7353	0.631021	2.74999	0.00595978	0.256634	0.27	0.03	0.3	0.29	0.06	0.02	0.04	0.08	0.08	0.03	RP11-429O22.1	chr4	lncRNA	--
ENSG00000198915.12	412.068	0.669654	0.25684	2.60728	0.0091265	0.301328	1.45	1.56	2.41	4.08	2.33	1.54	1.48	0.97	1.22	1.5	RASGEF1A	chr10	protein_coding	RasGEF domain family member 1A
ENSG00000152785.8	3.53615	2.26354	0.834974	2.71091	0.00670983	1	0.03	0.02	0.04	0.03	0.03	0	0	0	0.01	0.01	BMP3	chr4	protein_coding	bone morphogenetic protein 3
ENSG00000224614.2	51.8871	0.820194	0.275003	2.98249	0.00285912	0.190057	0.59	0.5	1.13	0.72	0.44	0.33	0.3	0.46	0.33	0.34	TNK2-AS1	chr3	lncRNA	TNK2 antisense RNA 1
ENSG00000286623.1	21.2818	1.58413	0.557299	2.84251	0.00447592	0.235292	0.73	0.52	0.86	0.86	0.38	0.05	0.06	0.22	0.58	0.12	RP11-523H20.6	chr2	lncRNA	--
ENSG00000279086.1	81.3085	0.810067	0.222966	3.63314	0.00027999	0.0665052	1.21	1.01	1.46	1.73	1.12	0.44	0.82	0.81	0.6	0.76	RP11-667F14.1	chr7	TEC	--
ENSG00000235411.1	8.17939	3.4269	0.79461	4.31269	1.61e-05	0.0112593	0.57	0.12	0.63	0.42	0.11	0.04	0.02	0.04	0.03	0.02	DRG1P1	chr2	processed_pseudogene	DRG1 pseudogene 1
ENSG00000170954.12	44.4323	1.15081	0.406527	2.83083	0.00464268	0.238723	0.66	0.47	0.22	0.39	0.51	0.12	0.17	0.31	0.28	0.09	ZNF415	chr19	protein_coding	zinc finger protein 415
ENSG00000260027.5	11.6794	2.19584	0.485651	4.52143	6.14e-06	0.00822602	0.34	0.23	0.44	0.53	0.27	0.06	0.12	0.07	0.04	0.07	HOXB7	chr17	protein_coding	homeobox B7
ENSG00000170873.19	1538.56	0.85441	0.29242	2.92186	0.00347953	0.207753	5.45	9.95	11.48	3	6.52	3.36	3.29	4.42	3.53	4.04	MTSS1	chr8	protein_coding	MTSS I-BAR domain containing 1
ENSG00000278588.2	20.8403	1.26762	0.420907	3.01164	0.00259837	0.181451	1.37	1.37	2.25	2.85	1.02	0.66	0.66	0.52	1.21	0.29	H2BC10	chr6	protein_coding	H2B clustered histone 10
ENSG00000275993.3	101.048	1.12724	0.341159	3.30414	0.000952683	0.115941	1.1	0.39	1.37	0.79	0.45	0.37	0.44	0.38	0.24	0.3	SIK1B	chr21	protein_coding	salt inducible kinase 1B (putative)
ENSG00000125726.11	25.9084	1.68162	0.507833	3.31135	0.000928455	0.114642	0.36	0.41	1.93	0.26	0.83	0.27	0.22	0.2	0.15	0.22	CD70	chr19	protein_coding	CD70 molecule
ENSG00000258732.1	21.0094	2.43612	0.56638	4.30121	1.7e-05	0.0114196	1.89	1.16	6.19	0.68	3.7	0.52	0.35	0.46	0.31	0.66	RP11-603B24.1	chr15	unprocessed_pseudogene	--
ENSG00000279387.1	3.19827	2.79478	1.07487	2.60011	0.0093194	1	0.05	0.07	0.1	0.06	0.11	0	0.05	0	0	0	CTC-525D6.3	chr19	TEC	--
ENSG00000183779.7	465.79	0.856643	0.299487	2.86037	0.00423147	0.227235	3.73	3.95	10.79	3.39	4.46	1.72	2.45	3.32	3.2	2.52	ZNF703	chr8	protein_coding	zinc finger protein 703
ENSG00000243772.8	252.05	1.53327	0.459842	3.33434	0.000855027	0.108529	1.82	4.54	2.48	16.41	9.23	2.79	1.63	2.02	1.57	2.72	KIR2DL3	chr19	protein_coding	killer cell immunoglobulin like receptor, two Ig domains and long cytoplasmic tail 3
ENSG00000253873.6	3.27268	2.49409	0.962858	2.5903	0.00958931	1	0.02	0	0.05	0.05	0.02	0	0	0.01	0.01	0	PCDHGA11	chr5	protein_coding	protocadherin gamma subfamily A, 11
ENSG00000211825.1	98.6593	0.880724	0.306069	2.87754	0.00400789	0.220446	49.12	27.46	89.49	108.72	89.96	42.15	35.76	35.68	30.21	35.64	TRDJ1	chr14	TR_J_gene	T cell receptor delta joining 1
ENSG00000221949.6	25.4753	1.51338	0.539712	2.80406	0.00504641	0.247337	0.6	0.23	1.46	0.29	0.25	0.06	0.23	0.21	0.15	0.26	LINC01465	chr12	lncRNA	long intergenic non-protein coding RNA 1465
ENSG00000138115.15	15.7747	1.4921	0.438991	3.39893	0.000676491	0.097499	0.2	0.21	0.29	0.43	0.22	0.08	0.13	0.14	0.07	0.02	CYP2C8	chr10	protein_coding	cytochrome P450 family 2 subfamily C member 8
ENSG00000106366.9	25.9273	1.88454	0.713823	2.64007	0.00828895	0.289475	0.94	0.51	0.03	0.09	0.14	0.06	0.09	0.15	0.07	0.09	SERPINE1	chr7	protein_coding	serpin family E member 1
ENSG00000226377.2	5.58018	2.03696	0.738505	2.75821	0.00581182	1	0.05	0.04	0.22	0.08	0.06	0.02	0.03	0.02	0.01	0.02	AC084809.2	chr17	lncRNA	--
ENSG00000263884.1	12.6067	1.5731	0.496187	3.17038	0.00152239	0.143208	0.3	0.19	0.41	0.17	0.18	0.06	0.06	0.07	0.16	0.04	THOC1-DT	chr18	lncRNA	THOC1 divergent transcript
ENSG00000107317.13	739.262	0.874791	0.328286	2.66473	0.00770512	0.286415	7.96	12.62	4.78	11.66	12.92	6.63	2.81	3.63	7.21	4.84	PTGDS	chr9	protein_coding	prostaglandin D2 synthase
ENSG00000178752.16	4.51566	2.39252	0.861921	2.77579	0.00550671	1	0.06	0.02	0.07	0.04	0.1	0.01	0.02	0	0.02	0	ERFE	chr2	protein_coding	erythroferrone
ENSG00000147889.18	56.9417	1.31512	0.328421	4.00438	6.22e-05	0.0264617	0.33	0.32	0.75	1.02	0.65	0.23	0.18	0.22	0.17	0.32	CDKN2A	chr9	protein_coding	cyclin dependent kinase inhibitor 2A
ENSG00000089041.17	752.549	0.719688	0.239925	2.99964	0.00270301	0.184864	4.59	4.99	6.46	3.84	4.22	1.57	3.6	3.44	1.91	3.1	P2RX7	chr12	protein_coding	purinergic receptor P2X 7
ENSG00000099889.14	128.01	1.15776	0.37805	3.06246	0.00219529	0.170285	0.54	0.41	0.69	1.97	0.97	0.27	0.24	0.49	0.54	0.33	ARVCF	chr22	protein_coding	ARVCF delta catenin family member
ENSG00000258064.1	62.821	0.65932	0.225239	2.92719	0.00342035	0.207753	2.89	2.81	2.77	2.37	3.29	1.9	1.68	1.97	1.55	1.21	RP11-293I14.2	chr12	protein_coding	--
ENSG00000144837.9	4.43381	2.19705	0.837837	2.62229	0.00873403	1	0.05	0.06	0.26	0.08	0.05	0.01	0.02	0.03	0.03	0	PLA1A	chr3	protein_coding	phospholipase A1 member A
ENSG00000140859.16	147.597	1.15064	0.330567	3.48082	0.000499891	0.0864144	0.38	0.27	0.62	0.98	0.83	0.21	0.15	0.28	0.36	0.26	KIFC3	chr16	protein_coding	kinesin family member C3
ENSG00000253305.2	14.8011	1.67483	0.552079	3.03367	0.00241597	0.177539	0.04	0.04	0.21	0.08	0.12	0.02	0.04	0.04	0.02	0.01	PCDHGB6	chr5	protein_coding	protocadherin gamma subfamily B, 6
ENSG00000153234.15	477.804	1.06649	0.411904	2.58917	0.00962085	0.30853	7.27	2.3	9.6	2.1	1.95	2.34	1.69	2.02	2.35	1.84	NR4A2	chr2	protein_coding	nuclear receptor subfamily 4 group A member 2
ENSG00000126524.10	1158.53	0.742783	0.272821	2.7226	0.00647697	0.267798	26.04	15.03	43.84	22.13	14.92	13.42	14.98	16.38	9.31	12.81	SBDS	chr7	protein_coding	SBDS ribosome maturation factor
ENSG00000224846.3	5.16046	2.95533	1.01246	2.91895	0.00351213	1	0.45	0.08	0.06	0.06	0.2	0.07	0	0.02	0	0.02	NQO2-AS1	chr6	lncRNA	NQO2 antisense RNA 1
ENSG00000167799.10	20.9994	1.07389	0.360193	2.98143	0.00286902	0.190057	0.5	0.31	0.59	0.87	0.49	0.21	0.32	0.17	0.27	0.22	NUDT8	chr11	protein_coding	nudix hydrolase 8
ENSG00000126266.3	17.3634	1.83904	0.523986	3.50972	0.000448582	0.0842677	0.55	0.29	0.41	0.23	0.17	0.01	0.1	0.06	0.13	0.13	FFAR1	chr19	protein_coding	free fatty acid receptor 1
ENSG00000173372.17	231.956	1.41653	0.432738	3.27342	0.00106255	0.118321	3.43	6.39	12.16	3.02	14.83	0.98	3.49	2.49	3.26	3.45	C1QA	chr1	protein_coding	complement C1q A chain
ENSG00000163430.12	31.6163	2.28966	0.71299	3.21135	0.00132113	0.133466	0.39	0.25	0.02	0.03	0.14	0.03	0.01	0.08	0.01	0.03	FSTL1	chr3	protein_coding	follistatin like 1
ENSG00000061918.14	43.6151	0.995596	0.370095	2.69011	0.0071428	0.279416	0.49	0.4	0.47	0.15	0.56	0.17	0.23	0.3	0.14	0.14	GUCY1B1	chr4	protein_coding	guanylate cyclase 1 soluble subunit beta 1
ENSG00000287778.1	40.0551	1.08606	0.328978	3.30133	0.000962287	0.115941	0.19	0.19	0.25	0.09	0.19	0.07	0.06	0.12	0.07	0.09	RP11-281P23.3	chr4	lncRNA	--
ENSG00000166165.13	187.545	1.35396	0.452103	2.9948	0.00274629	0.186	1.7	2.92	8.85	1.6	1.61	0.89	0.6	0.98	1.83	1.51	CKB	chr14	protein_coding	creatine kinase B
ENSG00000101004.15	186.128	1.8633	0.428816	4.34522	1.39e-05	0.010102	0.72	0.78	0.51	3.47	1.58	0.33	0.29	0.43	0.47	0.24	NINL	chr20	protein_coding	ninein like
ENSG00000270177.1	11.0541	1.95836	0.596058	3.28552	0.00101794	0.118272	0.37	0.14	0.43	0.69	0.18	0.09	0.02	0.12	0.04	0.16	PPP2CA-DT	chr5	lncRNA	PPP2CA divergent transcript
ENSG00000140937.14	3.09362	4.4347	1.47987	2.99668	0.00272934	1	0.03	0.03	0	0	0	0	0	0	0	0	CDH11	chr16	protein_coding	cadherin 11
ENSG00000112149.10	634.538	1.50675	0.434847	3.46502	0.000530199	0.0899405	11.74	3.43	30.53	5.8	6	3.39	3.36	4.76	3.51	3.32	CD83	chr6	protein_coding	CD83 molecule
ENSG00000278370.1	6.52409	2.01925	0.641043	3.14995	0.00163299	1	0.64	0.35	0.99	0.79	0.44	0.21	0	0.21	0.18	0.12	RP11-387D10.4	chr15	lncRNA	--
ENSG00000166927.13	1653.88	0.987034	0.33684	2.93028	0.0033866	0.207753	10.43	23.98	20.03	6.81	10.8	3.94	5.64	10.51	5.5	8.5	MS4A7	chr11	protein_coding	membrane spanning 4-domains A7
ENSG00000188760.11	6.32607	2.11115	0.665546	3.17205	0.00151367	1	0.1	0.13	0.09	0.18	0.08	0.05	0	0.02	0.01	0.04	TMEM198	chr2	protein_coding	transmembrane protein 198
ENSG00000171798.19	88.8768	1.16521	0.320305	3.63783	0.00027495	0.0665052	0.14	0.13	0.24	0.07	0.17	0.04	0.05	0.08	0.08	0.06	KNDC1	chr10	protein_coding	kinase non-catalytic C-lobe domain containing 1
ENSG00000173068.18	64.0531	1.51546	0.339136	4.46858	7.87e-06	0.00822602	0.12	0.09	0.19	0.23	0.27	0.04	0.08	0.05	0.07	0.05	BNC2	chr9	protein_coding	basonuclin 2
ENSG00000078900.15	7.68471	1.76232	0.618944	2.8473	0.00440915	0.233325	0.06	0.04	0.06	0.08	0.02	0.01	0.02	0.03	0	0.01	TP73	chr1	protein_coding	tumor protein p73
ENSG00000237422.2	81.3283	1.10861	0.390962	2.83558	0.00457424	0.2379	0.26	0.27	0.92	1.39	0.65	0.24	0.27	0.39	0.31	0.23	RP11-305L7.3	chr9	lncRNA	--
ENSG00000163453.11	420.056	0.701176	0.202834	3.45689	0.000546439	0.0909947	6.79	7.26	6.52	6.58	11.07	4.38	4.52	5.52	3.62	3.9	IGFBP7	chr4	protein_coding	insulin like growth factor binding protein 7
ENSG00000185189.18	308.66	0.669241	0.191672	3.49159	0.000480149	0.0852487	1.92	2.4	1.94	2.77	1.94	1.26	1.09	1.73	0.87	1.47	NRBP2	chr8	protein_coding	nuclear receptor binding protein 2
ENSG00000263843.1	39.4666	0.844203	0.316864	2.66424	0.00771621	0.286415	0.63	0.37	0.65	0.84	0.4	0.3	0.31	0.43	0.15	0.28	MIF4GD-DT	chr17	lncRNA	MIF4GD divergent transcript
ENSG00000154556.18	5.2534	2.65238	0.959155	2.76533	0.00568657	1	0.01	0.01	0.01	0	0.04	0	0	0	0.01	0	SORBS2	chr4	protein_coding	sorbin and SH3 domain containing 2
ENSG00000075213.11	5.43412	2.16499	0.791448	2.73547	0.00622904	1	0.02	0.02	0.06	0.01	0.03	0	0	0.01	0	0.01	SEMA3A	chr7	protein_coding	semaphorin 3A
ENSG00000122786.20	19.7343	2.25224	0.847993	2.65597	0.00790809	0.287214	0.22	0.14	0.01	0	0.06	0.01	0.02	0.01	0.04	0	CALD1	chr7	protein_coding	caldesmon 1
ENSG00000185198.12	45.8489	1.35505	0.422981	3.20358	0.00135731	0.135366	0.86	1.81	0.78	3.64	1.66	0.54	0.51	0.43	0.53	1.11	PRSS57	chr19	protein_coding	serine protease 57
ENSG00000008853.17	277.197	0.605505	0.136838	4.42499	9.64e-06	0.00875311	1.27	1.47	1.44	1.61	1.43	0.95	0.7	1	0.84	0.9	RHOBTB2	chr8	protein_coding	Rho related BTB domain containing 2
ENSG00000177340.5	6.17622	2.03631	0.638755	3.18794	0.0014329	1	0.2	0.09	0.29	0.25	0.12	0.03	0.05	0.03	0.06	0.04	FLJ13224	chr12	lncRNA	--
ENSG00000206127.11	41.5947	1.67361	0.518256	3.22932	0.00124085	0.129441	0.12	0.23	0.13	1.02	0.24	0.13	0.08	0.09	0.07	0.12	GOLGA8O	chr15	protein_coding	golgin A8 family member O
ENSG00000142871.18	13.7487	3.12371	0.946916	3.29882	0.000970914	0.115941	0.53	0.25	0.06	0.02	0.02	0.01	0.06	0.01	0.01	0.01	CCN1	chr1	protein_coding	cellular communication network factor 1
ENSG00000175040.6	939.904	0.616704	0.177054	3.48315	0.000495548	0.0864144	5.98	7.31	7.55	7.37	10.98	4.59	4.4	4.35	4.75	5.5	CHST2	chr3	protein_coding	carbohydrate sulfotransferase 2
ENSG00000149557.14	137.45	0.776828	0.263526	2.94782	0.00320022	0.199303	0.54	0.37	0.37	0.89	0.48	0.23	0.38	0.29	0.26	0.27	FEZ1	chr11	protein_coding	fasciculation and elongation protein zeta 1
ENSG00000240253.6	25.8725	2.58671	0.667385	3.87589	0.000106236	0.0370823	0.04	0.17	0.54	0.8	0.24	0.03	0.01	0.09	0.09	0.05	FAR2P3	chr2	transcribed_unprocessed_pseudogene	fatty acyl-CoA reductase 2 pseudogene 3
ENSG00000176945.17	122.846	0.964089	0.269378	3.57895	0.000344982	0.069796	0.4	0.74	0.65	1.1	0.55	0.32	0.2	0.46	0.34	0.29	MUC20	chr3	protein_coding	mucin 20, cell surface associated
ENSG00000145990.11	434.507	0.879963	0.27126	3.24399	0.00117869	0.124945	1.16	0.86	1.31	2.81	1.5	0.95	0.7	0.84	0.54	0.74	GFOD1	chr6	protein_coding	glucose-fructose oxidoreductase domain containing 1
ENSG00000204428.12	111.818	1.06232	0.365391	2.90735	0.00364506	0.212714	1.58	1.66	1.42	1.62	1.91	0.39	0.44	0.59	0.51	1.74	LY6G5C	chr6	protein_coding	lymphocyte antigen 6 family member G5C
ENSG00000286952.1	16.6273	1.57491	0.468619	3.36076	0.000777296	0.10374	0.35	0.11	0.31	0.53	0.16	0.11	0.06	0.1	0.08	0.09	RP11-241K3.5	chr3	lncRNA	--
ENSG00000248405.10	23.347	1.79774	0.673939	2.66751	0.00764163	0.285398	0.14	0.07	0.15	1.13	0.17	0.07	0.05	0.11	0.04	0.17	PRR5-ARHGAP8	chr22	protein_coding	PRR5-ARHGAP8 readthrough
ENSG00000188290.11	46.4155	1.10122	0.333812	3.29892	0.000970578	0.115941	1.13	1.25	2.07	2.56	1.23	0.61	0.73	0.56	0.36	1.23	HES4	chr1	protein_coding	hes family bHLH transcription factor 4
ENSG00000214595.12	77.011	0.972081	0.258812	3.75594	0.000172695	0.0497552	0.23	0.18	0.21	0.11	0.15	0.07	0.08	0.1	0.07	0.1	EML6	chr2	protein_coding	EMAP like 6
ENSG00000259985.1	13.0499	1.57009	0.416598	3.76884	0.000164008	0.0480147	0.4	0.38	0.63	0.51	0.49	0.13	0.18	0.13	0.07	0.24	RP11-549B18.1	chr18	lncRNA	--
ENSG00000150045.12	2443.05	1.01257	0.296623	3.41366	0.00064096	0.0969505	38.76	33.52	99.21	115.91	92.08	42.69	34.29	33.18	25.13	34.01	KLRF1	chr12	protein_coding	killer cell lectin like receptor F1
ENSG00000181195.11	5.72462	3.15934	1.19557	2.64254	0.00822878	1	0.28	0.06	0.02	0	0.03	0.01	0.01	0.02	0	0	PENK	chr8	protein_coding	proenkephalin
ENSG00000287277.1	24.2901	1.27812	0.443196	2.88387	0.00392821	0.219947	0.07	0.12	0.03	0.08	0.06	0.03	0.04	0.02	0.03	0.02	RP11-799O21.2	chr10	lncRNA	--
ENSG00000255545.8	31.3904	1.00582	0.371952	2.70417	0.00684759	0.273768	0.14	0.09	0.1	0.14	0.2	0.02	0.07	0.09	0.06	0.07	B3GAT1-DT	chr11	lncRNA	B3GAT1 divergent transcript
ENSG00000115414.21	58.1222	2.93766	0.82267	3.57089	0.000355776	0.0701922	0.4	0.25	0.06	0.05	0.03	0.01	0.04	0.01	0.03	0.02	FN1	chr2	protein_coding	fibronectin 1
ENSG00000251493.5	12.0184	2.37535	0.508828	4.66828	3.04e-06	0.00792677	0.16	0.26	0.22	0.21	0.14	0.03	0.03	0.02	0.08	0.02	FOXD1	chr5	protein_coding	forkhead box D1
ENSG00000186340.17	5.91821	3.44952	1.15496	2.9867	0.00282009	1	0.08	0.09	0	0.01	0.02	0	0.01	0	0	0	THBS2	chr6	protein_coding	thrombospondin 2
ENSG00000282173.1	49.9409	0.889096	0.336899	2.63906	0.00831372	0.289475	22.02	20.32	46.81	70.31	30.59	21.99	15.33	14.46	21.51	18.73	TRBJ1-5	chr7	TR_J_gene	T cell receptor beta joining 1-5
ENSG00000154447.15	57.215	1.0361	0.324932	3.18865	0.00142937	0.139814	0.45	0.41	0.51	0.2	0.43	0.17	0.27	0.22	0.14	0.11	SH3RF1	chr4	protein_coding	SH3 domain containing ring finger 1
ENSG00000276867.1	4.11239	2.53096	0.934818	2.70744	0.00678041	1	0.15	0.05	0.66	0.64	0.44	0.05	0.05	0	0.05	0.15	CTD-2358C21.5	chr16	lncRNA	--
ENSG00000138741.11	29.0127	1.65774	0.452203	3.66591	0.000246457	0.0621311	0.07	0.18	0.16	0.2	0.09	0.05	0.01	0.05	0.03	0.06	TRPC3	chr4	protein_coding	transient receptor potential cation channel subfamily C member 3
ENSG00000250658.1	2.19354	3.92116	1.41414	2.77283	0.0055571	1	0.05	0.14	0.04	0.04	0	0	0	0	0	0.01	RP11-138B4.1	chr4	lncRNA	--
ENSG00000197993.9	6.41601	1.82149	0.664106	2.74277	0.00609228	1	0.03	0.09	0.13	0.12	0.04	0.01	0.04	0.01	0.02	0.02	KEL	chr7	protein_coding	Kell metallo-endopeptidase (Kell blood group)
ENSG00000272434.1	20.5387	1.22443	0.415107	2.94968	0.00318106	0.199303	2.32	0.84	2.47	2.92	1.99	0.44	0.68	1.08	1.34	0.63	RP13-131K19.6	chr3	lncRNA	--
ENSG00000267554.1	63.7466	0.812773	0.308174	2.63738	0.0083549	0.289475	2.9	2.21	5.02	7.09	3.93	2.36	1.93	2.4	1.3	2.95	RP11-686D22.10	chr17	processed_pseudogene	--
ENSG00000222043.2	35.3169	0.957327	0.31668	3.02301	0.00250275	0.178889	2.92	1.71	4.22	2.69	1.87	1.37	1.48	0.95	1.46	1.05	AC079305.10	chr2	lncRNA	--
ENSG00000153904.21	2.45318	4.08612	1.46141	2.79602	0.00517358	1	0.05	0.06	0.02	0.01	0	0	0	0	0	0.01	DDAH1	chr1	protein_coding	dimethylarginine dimethylaminohydrolase 1
ENSG00000181143.15	3.97968	2.45622	0.883404	2.7804	0.00542912	1	0.01	0.01	0.01	0	0	0	0	0	0	0	MUC16	chr19	protein_coding	mucin 16, cell surface associated
ENSG00000173166.18	61.2841	1.06685	0.375732	2.8394	0.0045199	0.236429	0.23	0.28	0.26	0.08	0.17	0.07	0.08	0.16	0.05	0.09	RAPH1	chr2	protein_coding	Ras association (RalGDS/AF-6) and pleckstrin homology domains 1
ENSG00000110079.19	117.589	0.989879	0.303312	3.26356	0.0011002	0.121767	0.5	0.52	1.23	0.45	0.78	0.25	0.23	0.4	0.25	0.48	MS4A4A	chr11	protein_coding	membrane spanning 4-domains A4A
ENSG00000259225.7	26.7929	1.80292	0.561884	3.2087	0.00133337	0.133712	0.22	1.04	0.48	0.22	0.24	0.02	0.1	0.19	0.11	0.18	LINC02345	chr15	lncRNA	long intergenic non-protein coding RNA 2345
ENSG00000185585.20	19.4006	0.964634	0.352595	2.73581	0.00622266	0.262669	0.12	0.09	0.14	0.11	0.08	0.04	0.07	0.04	0.06	0.05	OLFML2A	chr9	protein_coding	olfactomedin like 2A
ENSG00000279942.1	37.3769	1.93596	0.616224	3.14166	0.00167995	0.148745	0.35	0.23	0.3	1.2	0.24	0.26	0.12	0.1	0.01	0.05	RP1-153P14.7	chr6	TEC	--
ENSG00000183154.1	27.0648	1.00409	0.37006	2.71331	0.00666143	0.272121	0.61	0.43	0.79	0.21	0.42	0.23	0.23	0.22	0.2	0.26	RP11-863K10.7	chr8	lncRNA	--
ENSG00000253731.3	20.0458	1.23648	0.390572	3.16583	0.00154641	0.143208	0.07	0.06	0.13	0.09	0.16	0.03	0.04	0.05	0.04	0.03	PCDHGA6	chr5	protein_coding	protocadherin gamma subfamily A, 6
ENSG00000167123.19	125.694	0.966472	0.275412	3.50918	0.000449485	0.0842677	0.65	0.74	0.64	1.11	0.78	0.3	0.21	0.35	0.6	0.38	CERCAM	chr9	protein_coding	cerebral endothelial cell adhesion molecule
ENSG00000162772.17	190.394	2.35995	0.749998	3.14661	0.00165177	0.1485	1.18	0.94	8.21	0.4	1.06	0.2	0.52	0.54	0.29	0.5	ATF3	chr1	protein_coding	activating transcription factor 3
ENSG00000087245.13	27.6376	3.86518	1.1522	3.3546	0.000794785	0.104795	0.75	0.58	0.03	0.01	0.09	0.01	0.02	0.01	0.04	0.03	MMP2	chr16	protein_coding	matrix metallopeptidase 2
ENSG00000174837.15	1028.23	0.631448	0.227393	2.7769	0.00548803	0.253081	6.88	8.52	14.65	11.06	7.76	5.15	3.86	9.03	5.22	5.7	ADGRE1	chr19	protein_coding	adhesion G protein-coupled receptor E1
ENSG00000167157.11	2.69418	4.86235	1.70121	2.85816	0.00426099	1	0.27	0.21	0.07	0	0	0	0	0	0	0	PRRX2	chr9	protein_coding	paired related homeobox 2
ENSG00000142494.13	69.8813	1.617	0.474292	3.40929	0.000651321	0.0970171	0.49	0.34	1.38	0.29	0.19	0.17	0.18	0.22	0.06	0.17	SLC47A1	chr17	protein_coding	solute carrier family 47 member 1
ENSG00000214407.3	27.6887	1.52979	0.5061	3.0227	0.00250529	0.178889	0.3	0.84	1	0.22	0.53	0.07	0.09	0.4	0.16	0.21	LINC02085	chr3	lncRNA	long intergenic non-protein coding RNA 2085
ENSG00000204634.13	693.117	0.700217	0.263886	2.65349	0.00796652	0.288105	3.19	4.23	4.82	2.3	4.5	1.46	2.61	1.99	1.58	3.25	TBC1D8	chr2	protein_coding	TBC1 domain family member 8
ENSG00000029993.15	64.4591	0.937529	0.356748	2.62799	0.00858916	0.289693	0.58	0.34	0.96	0.87	0.38	0.14	0.39	0.21	0.35	0.4	HMGB3	chrX	protein_coding	high mobility group box 3
ENSG00000103528.17	66.3183	0.93242	0.280367	3.32571	0.000881946	0.111168	0.26	0.37	0.43	0.17	0.41	0.14	0.16	0.2	0.12	0.18	SYT17	chr16	protein_coding	synaptotagmin 17
ENSG00000196586.16	171.92	1.05941	0.332234	3.18873	0.00142899	0.139814	0.37	0.56	0.64	0.88	0.7	0.48	0.27	0.28	0.22	0.11	MYO6	chr6	protein_coding	myosin VI
ENSG00000279227.1	59.2851	0.638108	0.204281	3.12368	0.00178604	0.154373	1.23	1.56	1.29	1.35	1.42	0.75	0.95	0.83	0.74	0.81	AC009303.2	chr2	TEC	--
ENSG00000270761.1	7.86708	1.81724	0.615476	2.95258	0.00315128	0.199303	0.83	1	1.42	1.39	0.71	0.37	0	0.08	0.53	0.42	CD2AP-DT	chr6	lncRNA	CD2AP divergent transcript
ENSG00000285253.1	39.615	0.667927	0.257212	2.5968	0.00940973	0.303907	0.27	0.26	0.39	0.2	0.26	0.16	0.17	0.18	0.12	0.16	RP11-566D24.2	chr15	protein_coding	--
ENSG00000220785.7	34.6514	1.61799	0.493749	3.27696	0.00104931	0.118272	0.57	0.33	0.17	0.23	1.15	0.12	0.17	0.15	0.14	0.19	MTMR9LP	chr1	transcribed_unprocessed_pseudogene	myotubularin related protein 9 like, pseudogene
ENSG00000108239.9	104.671	0.639753	0.245405	2.60693	0.0091359	0.301328	0.5	0.69	0.47	0.33	0.48	0.27	0.29	0.37	0.22	0.34	TBC1D12	chr10	protein_coding	TBC1 domain family member 12
ENSG00000279908.1	57.4867	1.07396	0.371089	2.89407	0.00380282	0.216379	0.73	0.34	0.56	1.28	0.54	0.21	0.26	0.28	0.21	0.55	RP11-325I22.3	chr5	TEC	--
ENSG00000189430.13	276.484	0.780785	0.275582	2.83322	0.00460815	0.238416	2.95	3.1	6.13	9.05	5.7	2.98	3.68	2.35	2.39	2.7	NCR1	chr19	protein_coding	natural cytotoxicity triggering receptor 1
ENSG00000240498.9	30.7944	0.813267	0.289979	2.80457	0.00503835	0.247337	0.03	0.05	0.08	0.05	0.06	0.03	0.03	0.03	0.02	0.04	CDKN2B-AS1	chr9	lncRNA	CDKN2B antisense RNA 1
ENSG00000166068.13	106.714	0.96066	0.333654	2.87921	0.00398669	0.219947	0.44	0.69	0.66	0.31	0.5	0.15	0.24	0.49	0.14	0.24	SPRED1	chr15	protein_coding	sprouty related EVH1 domain containing 1
ENSG00000263934.5	1095.54	1.57586	0.385241	4.09057	4.3e-05	0.0205541	31.35	47.61	172.61	61.41	35.04	14.08	22.31	15.12	27.16	24.66	SNORD3A	chr17	snoRNA	small nucleolar RNA, C/D box 3A
ENSG00000211891.6	49.0951	1.77286	0.484556	3.65873	0.000253466	0.0630227	0.82	2.65	1.54	0.48	1.17	0.41	0.08	0.35	0.38	0.6	IGHE	chr14	IG_C_gene	immunoglobulin heavy constant epsilon
ENSG00000181036.14	1920.18	0.704161	0.22898	3.07521	0.00210356	0.170285	11.48	24.23	32.39	35	26.38	14.22	17.22	14.88	11.42	14.25	FCRL6	chr1	protein_coding	Fc receptor like 6
ENSG00000115963.14	9.84708	4.22679	1.20396	3.51074	0.000446865	0.0842677	0.34	0.32	0.01	0.01	0.01	0	0.01	0.01	0	0.02	RND3	chr2	protein_coding	Rho family GTPase 3
ENSG00000175066.16	1089.78	0.698936	0.194249	3.59814	0.000320496	0.0692539	2.45	2.46	4.01	4.28	2.87	2.11	1.99	1.96	1.17	1.81	GK5	chr3	protein_coding	glycerol kinase 5
ENSG00000227543.5	41.0377	0.91864	0.328165	2.79932	0.00512104	0.247507	0.42	0.29	0.38	0.71	0.22	0.19	0.26	0.19	0.17	0.16	SPAG5-AS1	chr17	lncRNA	SPAG5 antisense RNA 1
ENSG00000255641.1	828.345	0.955634	0.360446	2.65126	0.00801923	0.288105	10.1	16.81	46.49	60.43	28.6	17.67	10.41	13.14	13.78	19.4	RP11-277P12.6	chr12	protein_coding	--
ENSG00000112290.13	50.8317	0.904714	0.30383	2.9777	0.00290425	0.191548	0.74	0.53	0.84	0.34	0.42	0.23	0.32	0.35	0.22	0.31	WASF1	chr6	protein_coding	WASP family member 1
ENSG00000224796.1	46.2867	1.44498	0.37457	3.8577	0.000114458	0.0384727	3.22	1.94	8.92	5.44	4.68	1.37	1.61	2.49	0.85	1.75	RPL32P1	chr6	processed_pseudogene	ribosomal protein L32 pseudogene 1
ENSG00000137801.11	282.711	1.34719	0.468925	2.87294	0.0040667	0.222333	1.49	1.67	2.14	0.25	0.71	0.21	0.42	0.94	0.4	0.37	THBS1	chr15	protein_coding	thrombospondin 1
ENSG00000118276.12	65.9912	0.899029	0.283748	3.16841	0.00153276	0.143208	0.21	0.4	0.7	0.52	0.59	0.23	0.28	0.29	0.18	0.2	B4GALT6	chr18	protein_coding	beta-1,4-galactosyltransferase 6
ENSG00000245466.1	14.5589	1.19012	0.388418	3.06401	0.0021839	0.170285	0.24	0.18	0.24	0.16	0.16	0.07	0.09	0.06	0.08	0.09	CTD-2540L5.6	chr14	lncRNA	--
ENSG00000167393.18	12.9744	1.25381	0.466777	2.68611	0.00722903	0.280419	0.04	0.05	0.05	0.09	0.05	0.01	0.02	0.05	0.02	0.02	PPP2R3B	chrX	protein_coding	protein phosphatase 2 regulatory subunit B''beta
ENSG00000155366.17	1768.92	0.753938	0.222246	3.39236	0.00069293	0.097499	9.69	14.79	19.77	19.28	16.64	6.11	6.98	7.9	12.04	10.2	RHOC	chr1	protein_coding	ras homolog family member C
ENSG00000100427.16	380.469	0.688346	0.231236	2.97681	0.00291263	0.191548	1.82	2.89	3.48	5	4.59	2.26	2.14	1.83	1.92	1.86	MLC1	chr22	protein_coding	modulator of VRAC current 1
ENSG00000254851.1	20.3532	1.80742	0.598613	3.01934	0.00253325	0.179613	0.57	0.37	1.6	1.88	1.26	0.03	0.32	0.73	0.11	0.3	RP11-109L13.1	chr11	unprocessed_pseudogene	--
ENSG00000173210.20	27.0601	1.39982	0.527077	2.65581	0.00791179	0.287214	0.23	0.12	0.06	0.04	0.29	0.05	0.03	0.06	0.07	0.06	ABLIM3	chr5	protein_coding	actin binding LIM protein family member 3
ENSG00000100473.18	92.8305	1.33827	0.440347	3.03912	0.00237268	0.175067	1.09	1.72	1.05	0.28	0.48	0.56	0.24	0.35	0.21	0.37	COCH	chr14	protein_coding	cochlin
ENSG00000241458.1	14.1974	2.87139	0.876393	3.27637	0.00105149	0.118272	0.4	0.04	4.73	0.6	0.38	0.12	0.04	0.16	0.19	0.22	RPL7P19	chr5	processed_pseudogene	ribosomal protein L7 pseudogene 19
ENSG00000107798.18	2648.76	0.646871	0.24793	2.60908	0.00907848	0.301328	10.82	17.71	25.4	13.17	27.91	10.11	9.24	12.58	9.62	14.34	LIPA	chr10	protein_coding	lipase A, lysosomal acid type
ENSG00000005379.17	1488.12	0.996354	0.26836	3.71275	0.000205019	0.0563797	3.36	2.66	4.66	9.58	5.08	2.48	2.1	2.2	2.25	2.46	TSPOAP1	chr17	protein_coding	TSPO associated protein 1
ENSG00000260360.1	20.9921	0.935947	0.310481	3.01451	0.00257398	0.181451	0.57	0.55	0.63	0.8	0.6	0.27	0.27	0.36	0.37	0.24	RP11-533E19.5	chr1	lncRNA	--
ENSG00000162771.8	10.0323	2.58311	0.912068	2.83215	0.00462358	0.238416	0.11	0.06	0.81	0.02	0.11	0.05	0.05	0	0.05	0.01	FAM71A	chr1	protein_coding	family with sequence similarity 71 member A
ENSG00000175544.14	67.9327	1.05088	0.334495	3.1417	0.0016797	0.148745	0.24	0.88	0.63	0.37	0.4	0.3	0.18	0.23	0.18	0.22	CABP4	chr11	protein_coding	calcium binding protein 4
ENSG00000253846.3	7.00544	2.2676	0.695678	3.25956	0.00111587	0.12196	0.02	0.02	0.06	0.11	0.04	0.02	0	0	0.01	0.01	PCDHGA10	chr5	protein_coding	protocadherin gamma subfamily A, 10
ENSG00000158292.7	115.357	1.36504	0.347753	3.92531	8.66e-05	0.0327548	0.48	0.56	2.31	1.5	1.01	0.42	0.38	0.37	0.46	0.39	GPR153	chr1	protein_coding	G protein-coupled receptor 153
ENSG00000187118.14	1942.58	0.903778	0.327144	2.76263	0.00573383	0.254651	3.3	3.53	8.03	12.45	7.92	2.73	5.44	2.89	2.46	3.39	CMC1	chr3	protein_coding	C-X9-C motif containing 1
ENSG00000138135.7	3.54912	4.65084	1.23488	3.76622	0.000165737	1	0.07	0.07	0.35	0.03	0.09	0	0	0	0	0.02	CH25H	chr10	protein_coding	cholesterol 25-hydroxylase
ENSG00000270103.3	92.688	1.50425	0.445736	3.37475	0.000738818	0.101593	18.07	9.64	86.43	21.6	19.59	9.14	9.08	11.42	10.43	8.62	RNU11	chr1	lncRNA	RNA, U11 small nuclear
ENSG00000183960.9	72.8371	1.36425	0.40884	3.33688	0.000847244	0.108529	0.66	0.55	0.57	0.17	0.45	0.19	0.1	0.36	0.11	0.14	KCNH8	chr3	protein_coding	potassium voltage-gated channel subfamily H member 8
ENSG00000169203.16	268.728	0.854177	0.226101	3.77786	0.000158182	0.0478528	2.08	2.07	1.7	3.03	2.51	1.2	1.07	1.04	0.81	1.72	NPIPB12	chr16	protein_coding	nuclear pore complex interacting protein family member B12
ENSG00000254101.7	1.74597	4.24389	1.57563	2.69345	0.00707165	1	0	0.01	0	0	0	0	0	0	0	0	LINC02055	chr8	lncRNA	long intergenic non-protein coding RNA 2055
ENSG00000148019.14	1413.43	0.709148	0.227703	3.11435	0.0018435	0.157836	1.92	2.44	5.07	4.57	3.82	2.08	1.6	2.41	1.6	2.21	CEP78	chr9	protein_coding	centrosomal protein 78
ENSG00000107562.16	10.0281	4.18496	1.58839	2.63472	0.00842063	0.289475	0.22	0.17	0.01	0	0.01	0	0.01	0	0.01	0	CXCL12	chr10	protein_coding	C-X-C motif chemokine ligand 12
ENSG00000287574.1	62.7739	1.12809	0.252877	4.46101	8.16e-06	0.00822602	1.81	2.16	3.18	2.22	1.34	0.76	0.73	0.93	1.08	1	RP5-971C3.1	chr7	lncRNA	--
ENSG00000137267.7	208.738	1.28867	0.405415	3.17865	0.00147964	0.141353	2.39	2.98	5.96	2.77	0.74	0.7	1.85	1.11	0.78	1.07	TUBB2A	chr6	protein_coding	tubulin beta 2A class IIa
ENSG00000151491.14	87.7516	1.05834	0.307853	3.43781	0.000586443	0.0919664	0.34	0.64	0.49	0.2	0.29	0.15	0.2	0.19	0.15	0.19	EPS8	chr12	protein_coding	epidermal growth factor receptor pathway substrate 8
ENSG00000229989.4	21.2982	2.02224	0.446132	4.53282	5.82e-06	0.00822602	0.21	0.11	0.36	0.12	0.12	0.04	0.02	0.04	0.04	0.06	MIR181A1HG	chr1	lncRNA	MIR181A1 host gene
ENSG00000089169.15	248.676	1.56577	0.466847	3.35392	0.000796743	0.104795	0.17	2.08	0.65	1.44	0.87	0.16	0.38	0.25	0.46	0.35	RPH3A	chr12	protein_coding	rabphilin 3A
ENSG00000222724.1	30.6248	2.04234	0.670502	3.04599	0.00231917	0.172703	1.7	1.7	26.09	7.51	1.74	2.01	2.32	1.29	1.2	1.28	RNU2-63P	chr2	snRNA	RNA, U2 small nuclear 63, pseudogene
ENSG00000183034.13	1.66678	3.49616	1.30194	2.68535	0.00724532	1	0.03	0.03	0.01	0.04	0.04	0	0	0	0.01	0	OTOP2	chr17	protein_coding	otopetrin 2
ENSG00000273987.1	14.8686	1.25776	0.399826	3.14576	0.00165655	0.1485	0.84	0.8	0.47	1.2	1.02	0.28	0.35	0.4	0.3	0.36	RP11-585P4.6	chr12	lncRNA	--
ENSG00000271046.1	9.3152	1.90636	0.657469	2.89954	0.00373706	0.213979	0.39	0.98	0.77	0.14	0.22	0.2	0.06	0.18	0.07	0.1	RP11-138I18.2	chr10	lncRNA	--
ENSG00000170786.13	5.55973	3.06631	1.11211	2.75721	0.00582975	1	0.03	0.23	0.11	0	0.07	0.03	0.01	0	0	0.01	SDR16C5	chr8	protein_coding	short chain dehydrogenase/reductase family 16C member 5
ENSG00000276410.4	31.7432	1.49818	0.537982	2.78482	0.0053558	0.249264	2.26	4	4.15	3.23	0.27	0.65	1.52	1.23	0.6	0.51	H2BC3	chr6	protein_coding	H2B clustered histone 3
ENSG00000113721.14	257.14	1.15937	0.311993	3.71601	0.000202392	0.0563797	0.9	0.7	1.12	2.45	2.03	0.55	0.44	0.79	0.67	0.5	PDGFRB	chr5	protein_coding	platelet derived growth factor receptor beta
ENSG00000258122.1	4.52359	1.99115	0.73566	2.70661	0.00679733	1	0.57	0.25	0.34	0.79	0.42	0.11	0.18	0.06	0.13	0.06	RP11-61A14.1	chr16	lncRNA	--
ENSG00000197614.11	2.71438	3.60232	1.28258	2.80865	0.00497501	1	0.01	0.05	0.08	0.01	0.03	0	0	0	0.01	0	MFAP5	chr12	protein_coding	microfibril associated protein 5
ENSG00000135047.16	398.574	0.902309	0.325754	2.76991	0.00560716	0.254254	1.17	3.04	3.72	1.39	2.92	0.76	0.93	1.82	0.95	1.62	CTSL	chr9	protein_coding	cathepsin L
ENSG00000277632.2	678.439	0.890307	0.306148	2.9081	0.00363636	0.212714	14.17	11.45	34.52	15.82	9.96	6.77	7.02	10.36	11.54	6.25	CCL3	chr17	protein_coding	C-C motif chemokine ligand 3
ENSG00000224429.8	89.7091	0.897515	0.276779	3.24271	0.00118399	0.124945	0.5	0.51	0.79	1.46	0.68	0.4	0.42	0.36	0.32	0.41	LINC00539	chr13	lncRNA	long intergenic non-protein coding RNA 539
ENSG00000038945.15	131.054	1.28448	0.259717	4.94569	7.59e-07	0.00459057	0.48	0.49	0.92	0.63	0.92	0.17	0.25	0.33	0.2	0.36	MSR1	chr8	protein_coding	macrophage scavenger receptor 1
ENSG00000038382.20	659.516	0.610529	0.170629	3.57812	0.000346077	0.069796	1.21	1.42	1.47	1.1	1.16	0.78	0.71	1.04	0.57	0.77	TRIO	chr5	protein_coding	trio Rho guanine nucleotide exchange factor
ENSG00000250305.9	8.34596	1.47073	0.558941	2.63127	0.00850661	0.289693	0.02	0.04	0.01	0.02	0.03	0.01	0.01	0.01	0.01	0.01	TRMT9B	chr8	protein_coding	tRNA methyltransferase 9B (putative)
ENSG00000227560.1	16.6056	1.27969	0.482768	2.65074	0.00803158	0.288105	2.47	0.99	2.63	1.32	1.13	0.69	0.54	0.32	1.27	0.42	RPS15AP30	chr10	processed_pseudogene	ribosomal protein S15a pseudogene 30
ENSG00000184357.5	37.6889	1.3723	0.41412	3.31378	0.000920439	0.114431	0.73	2.52	3.71	2.3	0.78	0.55	0.83	0.75	0.69	0.66	H1-5	chr6	protein_coding	H1.5 linker histone, cluster member
ENSG00000271853.5	19.9311	0.905726	0.344225	2.6312	0.00850832	0.289693	0.83	0.58	0.94	0.78	0.6	0.37	0.27	0.43	0.53	0.25	RP1-178F15.5	chr1	lncRNA	--
ENSG00000278249.1	74.8458	1.58774	0.273018	5.8155	6.05e-09	0.000109725	5.44	5.36	10.94	8.98	7.96	2.27	1.7	1.72	3.46	2.56	SCARNA2	chr1	scaRNA	small Cajal body-specific RNA 2
ENSG00000109321.11	33.2726	1.78285	0.633554	2.81405	0.00489222	0.24414	0.89	0.32	0.69	2.63	0.08	0.27	0.23	0.17	0.14	0.4	AREG	chr4	protein_coding	amphiregulin
ENSG00000261794.2	33.1655	1.02533	0.380991	2.6912	0.00711945	0.279351	0.16	0.29	0.45	0.1	0.22	0.11	0.12	0.16	0.08	0.09	GOLGA8H	chr15	protein_coding	golgin A8 family member H
ENSG00000159733.14	453.168	0.604408	0.222089	2.72146	0.00649936	0.268113	1	1.48	1.75	2.55	1.47	0.92	0.69	1.06	0.97	1.31	ZFYVE28	chr4	protein_coding	zinc finger FYVE-type containing 28
ENSG00000248429.5	114.498	0.74749	0.275708	2.71117	0.00670468	0.272252	0.68	0.94	0.85	0.38	0.76	0.35	0.42	0.56	0.26	0.42	FAM198B-AS1	chr4	lncRNA	--
ENSG00000110848.8	1224.65	0.985311	0.377605	2.60937	0.00907091	0.301328	12.96	10.34	36.86	18.35	5.89	6.8	9.73	10.91	4.05	7.1	CD69	chr12	protein_coding	CD69 molecule
ENSG00000140451.13	83.479	0.951104	0.341175	2.78773	0.00530784	0.249264	0.34	0.47	0.85	1.3	0.52	0.21	0.42	0.23	0.33	0.42	PIF1	chr15	protein_coding	PIF1 5'-to-3' DNA helicase
ENSG00000254319.6	4.35097	2.71562	1.03505	2.62365	0.00869925	1	0.01	0.01	0.02	0.07	0.01	0	0	0.01	0	0	RP11-134O21.1	chr8	lncRNA	--
ENSG00000108821.14	101.133	3.68698	1.18636	3.10781	0.00188477	0.158382	1.49	1.09	0.05	0.03	0.09	0.02	0.13	0.01	0.03	0.02	COL1A1	chr17	protein_coding	collagen type I alpha 1 chain
ENSG00000119042.17	25.4104	0.867102	0.322978	2.68471	0.00725922	0.28068	0.07	0.1	0.08	0.1	0.09	0.05	0.03	0.07	0.03	0.03	SATB2	chr2	protein_coding	SATB homeobox 2
ENSG00000233392.5	416.506	1.58286	0.384824	4.11321	3.9e-05	0.0196735	5.34	9.13	8.94	2.85	7.14	0.94	0.98	3.19	2.04	3.36	UICLM	chr2	lncRNA	up-regulated in colorectal cancer liver metastasis
ENSG00000181418.8	13.3474	1.34126	0.491893	2.72672	0.00639671	0.2663	0.19	0.1	0.22	0.07	0.12	0.03	0.06	0.03	0.07	0.08	DDN	chr12	protein_coding	dendrin
ENSG00000182326.15	25.3512	0.941364	0.355665	2.64677	0.00812648	0.289475	0.2	0.16	0.08	0.16	0.12	0.06	0.07	0.1	0.08	0.05	C1S	chr12	protein_coding	complement C1s
ENSG00000124575.7	186.959	1.35927	0.329631	4.12362	3.73e-05	0.0193419	7.88	11.78	15.61	11.79	3.14	3.34	3.58	3.73	4.5	2.63	H1-3	chr6	protein_coding	H1.3 linker histone, cluster member
ENSG00000137875.4	7.99509	1.90295	0.685655	2.77538	0.00551376	0.253081	0.29	0.1	0.62	0.33	0.06	0.11	0.04	0.08	0.07	0.04	BCL2L10	chr15	protein_coding	BCL2 like 10
ENSG00000230091.6	30.3487	1.20543	0.436878	2.75921	0.00579421	0.254651	0.23	0.27	0.24	0.62	0.59	0.11	0.17	0.33	0.07	0.11	TMEM254-AS1	chr10	lncRNA	TMEM254 antisense RNA 1
ENSG00000205810.9	57.6752	1.32323	0.362331	3.65198	0.000260223	0.0638286	0.99	1.39	3.53	3	1.7	0.51	0.51	1.11	0.53	1.18	KLRC3	chr12	protein_coding	killer cell lectin like receptor C3
ENSG00000141736.14	478.935	0.995868	0.30643	3.24991	0.00115443	0.123989	0.92	1.1	2.01	3.2	1.81	0.86	0.49	0.93	1.13	0.66	ERBB2	chr17	protein_coding	erb-b2 receptor tyrosine kinase 2
ENSG00000104970.11	130.485	0.747746	0.284527	2.62804	0.00858794	0.289693	0.49	0.72	0.88	1.42	1.12	0.47	0.29	0.47	0.58	0.69	KIR3DX1	chr19	transcribed_unprocessed_pseudogene	killer cell immunoglobulin like receptor, three Ig domains X1 (pseudogene)
ENSG00000165548.11	142.072	1.02346	0.383421	2.66928	0.00760136	0.285398	0.57	1.02	0.99	1.37	0.4	0.6	0.26	0.31	0.16	0.61	TMEM63C	chr14	protein_coding	transmembrane protein 63C
ENSG00000186642.16	30.0831	1.31077	0.480009	2.73072	0.00631954	0.26491	0.22	0.26	0.06	0.2	0.09	0.09	0.02	0.07	0.09	0.05	PDE2A	chr11	protein_coding	phosphodiesterase 2A
ENSG00000115902.11	311.744	0.658755	0.179031	3.67956	0.000233634	0.059728	1.02	1.58	1.77	1.87	1.68	0.98	0.88	1.17	0.65	0.93	SLC1A4	chr2	protein_coding	solute carrier family 1 member 4
ENSG00000263826.1	15.1336	1.05953	0.394457	2.68605	0.00723023	0.280419	0.16	0.22	0.41	0.23	0.22	0.09	0.14	0.08	0.08	0.14	RP11-573D15.9	chr3	lncRNA	--
ENSG00000225914.3	21.3913	1.30351	0.412519	3.15988	0.00157833	0.145423	0.09	0.09	0.08	0.06	0.15	0.02	0.06	0.04	0.02	0.04	TSBP1-AS1	chr6	lncRNA	TSBP1 and BTNL2 antisense RNA 1
ENSG00000104972.16	3780.02	0.72296	0.18105	3.99316	6.52e-05	0.0268957	17.41	23.77	32.58	22	27.24	10.11	11.87	15.89	13.42	17.37	LILRB1	chr19	protein_coding	leukocyte immunoglobulin like receptor B1
ENSG00000187135.7	27.1361	1.89122	0.430518	4.3929	1.12e-05	0.00930924	0.26	0.79	0.96	1	1.17	0.15	0.14	0.42	0.18	0.15	VSTM2B	chr19	protein_coding	V-set and transmembrane domain containing 2B
ENSG00000141161.12	27.4524	1.32647	0.512916	2.58613	0.009706	0.310165	0.17	0.12	0.33	0.25	0.13	0.02	0.08	0.06	0.03	0.18	UNC45B	chr17	protein_coding	unc-45 myosin chaperone B
ENSG00000287151.1	72.9448	0.756839	0.262653	2.88152	0.00395766	0.219947	0.27	0.33	0.48	0.37	0.4	0.3	0.12	0.18	0.16	0.24	C2orf27A	chr2	lncRNA	chromosome 2 open reading frame 27A
ENSG00000088280.19	19.3692	0.861458	0.333711	2.58145	0.00983864	0.31141	0.14	0.13	0.18	0.15	0.12	0.04	0.06	0.07	0.1	0.09	ASAP3	chr1	protein_coding	ArfGAP with SH3 domain, ankyrin repeat and PH domain 3
ENSG00000145431.11	111.198	0.774202	0.229765	3.36953	0.000752965	0.10276	0.7	0.7	0.55	0.48	0.87	0.4	0.34	0.4	0.34	0.32	PDGFC	chr4	protein_coding	platelet derived growth factor C
ENSG00000105697.9	18.1872	1.383	0.424717	3.25628	0.00112882	0.12196	0.23	0.21	0.38	0.21	0.28	0.04	0.09	0.07	0.19	0.07	HAMP	chr19	protein_coding	hepcidin antimicrobial peptide
ENSG00000260000.2	29.3664	0.84605	0.313102	2.70216	0.00688907	0.274218	0.8	0.67	0.73	0.87	0.48	0.43	0.47	0.26	0.23	0.42	RP3-467N11.1	chr6	lncRNA	--
ENSG00000170899.11	37.3038	0.793544	0.286484	2.76995	0.00560656	0.254254	0.54	0.67	0.96	0.65	0.43	0.35	0.39	0.46	0.28	0.24	GSTA4	chr6	protein_coding	glutathione S-transferase alpha 4
ENSG00000173369.17	119.035	1.44902	0.478668	3.02719	0.00246837	0.178499	2.12	1.03	5.12	2.32	6.27	0.34	1.81	0.65	1.5	1.31	C1QB	chr1	protein_coding	complement C1q B chain
ENSG00000287970.1	1.3567	3.88006	1.43283	2.70796	0.00676974	1	0.03	0.05	0.1	0.03	0.01	0	0	0	0	0	CH17-98J9.1	chr8	lncRNA	--
ENSG00000259024.6	11.2177	1.15607	0.417576	2.76852	0.00563109	0.254254	0.12	0.15	0.17	0.12	0.16	0.08	0.05	0.06	0.05	0.05	TVP23C-CDRT4	chr17	protein_coding	TVP23C-CDRT4 readthrough
ENSG00000168542.16	5.26069	5.83254	2.05657	2.83605	0.00456756	1	0.09	0.1	0.01	0	0.01	0	0	0	0	0	COL3A1	chr2	protein_coding	collagen type III alpha 1 chain
ENSG00000182534.14	535.721	1.15223	0.3206	3.594	0.000325646	0.0695388	1.33	1.31	3.6	3.49	1.98	1.3	0.62	1.38	0.53	0.95	MXRA7	chr17	protein_coding	matrix remodeling associated 7
ENSG00000107104.20	61.9468	1.02241	0.354982	2.88017	0.0039746	0.219947	0.11	0.15	0.4	0.23	0.13	0.07	0.13	0.11	0.09	0.05	KANK1	chr9	protein_coding	KN motif and ankyrin repeat domains 1
ENSG00000109956.13	672.799	1.17235	0.247114	4.74415	2.09e-06	0.00792677	1.47	1.59	2.87	2.98	2.59	0.76	0.6	1.49	0.81	1.03	B3GAT1	chr11	protein_coding	beta-1,3-glucuronyltransferase 1
ENSG00000173546.7	2.29858	3.34987	1.25865	2.66147	0.00778004	1	0.02	0.02	0	0.01	0.01	0	0	0	0	0	CSPG4	chr15	protein_coding	chondroitin sulfate proteoglycan 4
ENSG00000164124.11	230.026	0.770205	0.252779	3.04694	0.00231181	0.172703	0.66	1.01	1.19	0.55	1.07	0.44	0.4	0.51	0.37	0.72	TMEM144	chr4	protein_coding	transmembrane protein 144
ENSG00000275645.1	22.1304	0.976633	0.349463	2.79467	0.00519531	0.247507	2.24	1.25	1.75	2.12	2.6	0.82	0.57	1.37	1.04	0.92	RP11-817O13.9	chr15	lncRNA	--
ENSG00000260898.6	36.9961	1.16042	0.392303	2.95798	0.00309661	0.199303	0.35	0.2	0.54	0.14	0.22	0.13	0.06	0.13	0.15	0.13	ADPGK-AS1	chr15	lncRNA	ADPGK antisense RNA 1
ENSG00000136636.13	111.074	0.633503	0.206828	3.06294	0.00219175	0.170285	0.71	0.82	0.87	0.68	0.76	0.48	0.45	0.66	0.3	0.42	KCTD3	chr1	protein_coding	potassium channel tetramerization domain containing 3
ENSG00000168298.7	225.299	0.96957	0.361792	2.67991	0.00736416	0.281532	11.61	10.05	18.74	10.35	3.79	7.6	4	3.55	6.54	3.53	H1-4	chr6	protein_coding	H1.4 linker histone, cluster member
ENSG00000152217.20	222.715	0.666087	0.229711	2.89968	0.00373547	0.213979	0.53	0.51	0.73	0.57	0.39	0.29	0.43	0.36	0.18	0.31	SETBP1	chr18	protein_coding	SET binding protein 1
ENSG00000167513.9	41.3712	1.05682	0.398607	2.65129	0.0080184	0.288105	0.41	0.34	0.42	1.25	0.52	0.27	0.34	0.13	0.32	0.22	CDT1	chr16	protein_coding	chromatin licensing and DNA replication factor 1
ENSG00000162078.11	46.8514	0.784563	0.301432	2.60279	0.00924686	0.301328	0.45	0.54	1.2	0.54	0.51	0.28	0.25	0.41	0.4	0.36	ZG16B	chr16	protein_coding	zymogen granule protein 16B
ENSG00000287979.1	158.51	1.5424	0.490429	3.14501	0.00166082	0.1485	2.64	3.56	15.05	3.94	1.56	0.56	2.26	1.71	1.79	1.85	CH17-3B23.3	chr1	lncRNA	--
ENSG00000135253.15	35.7327	1.34814	0.340425	3.96017	7.49e-05	0.0302098	0.09	0.06	0.16	0.2	0.1	0.04	0.04	0.04	0.05	0.04	KCP	chr7	protein_coding	kielin cysteine rich BMP regulator
ENSG00000164692.18	120.736	4.29554	1.1893	3.61184	0.000304037	0.0677374	1.42	1.24	0.05	0.03	0.07	0.02	0.1	0.01	0.01	0.01	COL1A2	chr7	protein_coding	collagen type I alpha 2 chain
ENSG00000276168.1	713.671	0.69715	0.251746	2.76926	0.00561845	0.254254	97.88	116.81	75.83	59.93	63.98	45.51	38.36	48.03	64.85	42.46	RN7SL1	chr14	misc_RNA	RNA component of signal recognition particle 7SL1
ENSG00000265185.6	59.9438	0.776575	0.22254	3.48959	0.000483754	0.0852487	2.51	2.9	3.32	2.56	2.94	1.61	1.5	1.32	1.99	1.24	SNORD3B-1	chr17	snoRNA	small nucleolar RNA, C/D box 3B-1
ENSG00000232093.1	11.7558	1.43591	0.436093	3.29266	0.000992428	0.117736	0.44	0.53	0.85	0.73	0.47	0.12	0.16	0.33	0.21	0.2	DCST1-AS1	chr1	lncRNA	DCST1 antisense RNA 1
ENSG00000123838.11	364.515	3.67325	1.01505	3.6188	0.000295969	0.0677374	22.07	0.36	0.3	5.08	8.66	0.45	0.86	0.55	0.26	0.74	C4BPA	chr1	protein_coding	complement component 4 binding protein alpha
ENSG00000173706.14	442.918	0.667061	0.236342	2.82244	0.00476605	0.241644	0.98	1.34	2.54	1.6	1.46	0.82	1.1	1.13	0.55	0.96	HEG1	chr3	protein_coding	heart development protein with EGF like domains 1
ENSG00000268996.3	61.2518	0.644049	0.2472	2.60538	0.00917724	0.301328	0.87	1	1.08	1.68	1.12	0.46	0.54	0.93	0.73	0.74	MAN1B1-DT	chr9	lncRNA	MAN1B1 divergent transcript
ENSG00000124140.14	2.21558	3.93719	1.36756	2.879	0.0039894	1	0	0.02	0	0.01	0.03	0	0	0	0	0	SLC12A5	chr20	protein_coding	solute carrier family 12 member 5
ENSG00000100346.18	270.353	1.2504	0.322429	3.87805	0.000105299	0.0370823	0.79	0.63	0.71	2.25	0.75	0.43	0.31	0.33	0.39	0.49	CACNA1I	chr22	protein_coding	calcium voltage-gated channel subunit alpha1 I
ENSG00000136573.14	728.889	0.75503	0.222256	3.39712	0.000680997	0.097499	5.36	7.19	4.2	4.75	4.83	2.51	2.54	2.38	3.63	3.47	BLK	chr8	protein_coding	BLK proto-oncogene, Src family tyrosine kinase
ENSG00000211934.3	17.3999	2.36224	0.712322	3.31626	0.000912311	0.114202	4.03	1.84	2.53	0.75	0.5	0.06	1.01	0.18	0.14	0.4	IGHV1-2	chr14	IG_V_gene	immunoglobulin heavy variable 1-2
ENSG00000225171.2	27.3198	1.31225	0.489819	2.67906	0.00738301	0.281532	1.85	1.01	1.14	5.94	2.3	0.58	0.86	0.86	1.51	0.66	DUTP6	chr1	processed_pseudogene	deoxyuridine triphosphatase pseudogene 6
ENSG00000263874.2	460.428	0.808102	0.294697	2.74214	0.00610398	0.260078	7.16	3.5	2.98	5.91	2.72	2.9	2.04	2.23	2.44	2.3	LINC00672	chr17	protein_coding	long intergenic non-protein coding RNA 672
ENSG00000126458.4	459.584	0.656053	0.233369	2.81123	0.00493528	0.245426	9.99	16.84	22.59	10.97	13.05	6.27	7.43	9.12	10.97	8.9	RRAS	chr19	protein_coding	RAS related
ENSG00000198780.12	183.981	0.73472	0.259395	2.83243	0.00461951	0.238416	0.76	0.61	1.16	1.23	1.06	0.52	0.61	0.83	0.31	0.4	FAM169A	chr5	protein_coding	family with sequence similarity 169 member A
ENSG00000225648.5	278.118	0.699143	0.255992	2.73111	0.00631213	0.26491	8.98	5.98	12.37	7.27	5.21	4.73	4.93	5.51	2.63	4.87	SBDSP1	chr7	transcribed_unprocessed_pseudogene	SBDS pseudogene 1
ENSG00000253537.3	4.99953	2.23051	0.759391	2.93724	0.0033115	1	0.03	0.04	0.07	0.04	0.05	0.02	0.01	0.01	0	0	PCDHGA7	chr5	protein_coding	protocadherin gamma subfamily A, 7
ENSG00000261888.1	86.6278	0.856817	0.322546	2.65642	0.00789754	0.287214	0.87	1.15	0.54	2.02	1.43	0.41	0.52	0.73	0.65	0.77	AC144831.1	chr17	lncRNA	--
ENSG00000144810.16	6.53916	3.92922	1.22401	3.21013	0.00132673	1	0.09	0.06	0.01	0	0.01	0	0.01	0	0	0	COL8A1	chr3	protein_coding	collagen type VIII alpha 1 chain
ENSG00000224610.1	1.83939	3.66528	1.27112	2.8835	0.00393283	1	0.07	0.2	0.11	0.07	0.16	0.03	0	0	0	0	RP11-265P11.1	chrX	lncRNA	--
ENSG00000101412.13	62.9597	1.02559	0.330395	3.10413	0.0019084	0.158896	0.59	0.62	0.91	1.84	0.62	0.46	0.54	0.37	0.34	0.32	E2F1	chr20	protein_coding	E2F transcription factor 1
ENSG00000272936.1	39.7461	1.1131	0.317241	3.50868	0.000450332	0.0842677	2.01	1.57	3.39	4.48	2.63	0.78	0.9	1.6	1.35	1.33	RP11-700J17.2	chr4	lncRNA	--
ENSG00000075702.19	51.9691	0.875099	0.323974	2.70114	0.00691025	0.274459	0.11	0.11	0.17	0.3	0.11	0.08	0.08	0.05	0.08	0.1	WDR62	chr19	protein_coding	WD repeat domain 62
ENSG00000235621.9	117.618	0.623413	0.237764	2.62199	0.00874192	0.292757	0.92	0.71	0.72	0.47	0.58	0.47	0.38	0.42	0.41	0.38	LINC00494	chr20	lncRNA	long intergenic non-protein coding RNA 494
ENSG00000138685.17	8.01433	4.2298	1.24502	3.39737	0.000680365	0.097499	0.14	0.11	0.01	0	0.04	0	0.01	0	0	0	FGF2	chr4	protein_coding	fibroblast growth factor 2
ENSG00000187621.15	185.931	0.937348	0.331537	2.82728	0.00469455	0.23991	0.64	0.56	0.95	0.27	0.87	0.31	0.18	0.49	0.24	0.38	TCL6	chr14	lncRNA	T cell leukemia/lymphoma 6
ENSG00000256913.1	7.49359	1.65223	0.609945	2.70881	0.00675242	0.272969	0.22	0.12	0.12	0.13	0.05	0.03	0.05	0.05	0.05	0.01	RP1-102E24.6	chr12	processed_pseudogene	--
ENSG00000214944.10	40.5458	1.36025	0.443785	3.06511	0.00217589	0.170285	0.05	0.04	0.11	0.21	0.14	0.06	0.02	0.05	0.04	0.03	ARHGEF28	chr5	protein_coding	Rho guanine nucleotide exchange factor 28
ENSG00000182463.16	92.5923	1.1367	0.298322	3.81032	0.000138788	0.0434334	0.17	0.31	0.21	0.48	0.28	0.11	0.16	0.17	0.08	0.09	TSHZ2	chr20	protein_coding	teashirt zinc finger homeobox 2
ENSG00000134363.12	8.34662	2.8363	1.01724	2.78822	0.00529983	0.249264	0.43	0.18	0.03	0.02	0.04	0.02	0	0.03	0.05	0	FST	chr5	protein_coding	follistatin
ENSG00000173801.17	462.047	0.724095	0.187116	3.86976	0.000108943	0.0373098	2.19	3.79	3.76	4.36	2.7	1.53	1.56	2.33	1.99	1.93	JUP	chr17	protein_coding	junction plakoglobin
ENSG00000270022.3	60.3616	1.63639	0.479021	3.41611	0.000635227	0.0968909	1.53	1.82	11.85	2.63	2.69	0.99	0.96	1.05	1.62	1.2	RNU12	chr22	lncRNA	RNA, U12 small nuclear
ENSG00000232653.8	347.151	1.39527	0.245695	5.67886	1.36e-08	0.000123056	1.06	1.5	2.71	2.64	1.75	0.8	0.66	0.57	0.46	0.83	GOLGA8N	chr15	protein_coding	golgin A8 family member N
ENSG00000100968.14	5.94107	1.81517	0.657181	2.76205	0.00574389	1	0.04	0.03	0.03	0.03	0.02	0.01	0	0	0.01	0.01	NFATC4	chr14	protein_coding	nuclear factor of activated T cells 4
ENSG00000169246.16	359.897	1.15545	0.379167	3.04733	0.00230883	0.172703	3.04	1.49	2.07	6.94	1.71	1.4	1.1	1.02	0.8	1.91	NPIPB3	chr16	protein_coding	nuclear pore complex interacting protein family member B3
ENSG00000261003.1	5.15052	2.05597	0.752434	2.73242	0.00628707	1	0.04	0.03	0.07	0.07	0.03	0	0	0.01	0.01	0.03	RP1-140C12.2	chr6	lncRNA	--
